# Supplementary material for: Noncoding RNA Terc-53 and hyaluronan receptor Hmmr regulate aging in mice
Source: Protein Cell. 2024 May 9;16(1):28–48. doi: 10.1093/procel/pwae023 (PMC11700592; doi:10.1093/procel/pwae023)
Supplement: pwae023_suppl_Supplementary_Table_S1 [file pwae023_suppl_supplementary_table_s1.xlsx]

## Sheet: Total
Supplementary Table S1
	SOURCE	IDENTIFIER
Primary antibody
Rabbit Anti-SDHA	abcam	Cat# ab137040
Rabbit Anti-PGC-1 alpha	abcam	Cat# ab54481
Rabbit Anti-NeuN	Abcam	Cat# ab177487
Rabbit Anti-HMMR	Abcam	Cat# ab124729
Rabbit Anti-Flag	Abcam	Cat# ab205606
Mouse Anti-His	Abcam	Cat# ab18184
Mouse Anti-beta Amyloid antibody	Abcam	Cat# ab126649
Mouse Anti-ATP5A	abcam	Cat# ab1478
Rabbit Anti-Ub K63	Abclonal	Cat#A18164
Rabbit Anti-Ub K48	Abclonal	Cat#A18163
Mouse Anti-Myc	Abclonal	Cat# AE010
Mouse Anti-HA	Abclonal	Cat# AE008
Rabbit Anti-Ubiquitin	CST	Cat# 3936
Mouse Anti-β-actin	CST	Cat#3700
Mouse Anti-Tubulin	CST	Cat# 2128
Rabbit Anti-GluA1	CST	Cat# 13185
Mouse Anti-GFAP	CST	Cat# 3670S
Rabbit Anti-IBA1	FUJIFILM Wako	Cat# 019-19741
Rabbit Anti-TRIM25	Proteintech	Cat# 12573-AP
Rabbit Anti-TIM23	Proteintech	Cat# 11123-1-AP
Anti-Dig FITC	Roche	Cat# 11207741910
Mouse Anti-HMMR	Santa Cruz	Cat# sc-515221
Rabbit Anti-P65	Abclonal	Cat# A22676
Rabbit Anti-p-P65	Abclonal	Cat# AP0475
Rabbit Anti-BDNF	Abclonal	Cat# AP4873
Secondary antibody
Fluorescence
Anti-rabbit, Alexa Fluor™ 594	Thermo Scientific	Cat# A-21207
Anti-rabbit, Alexa Fluor™ 488	Thermo Scientific	Cat# A-21206
Anti-mouse, AlexaFluor™ 594	Thermo Scientific	Cat# A-21202
Anti-mouse, Alexa Fluor™ 488	Thermo Scientific	Cat# A-21203
Anti-Rabbit, Alexa Fluor™ 647	abcam	Cat# ab150083
HRP
Goat anti-Mouse IgG (H+L) Secondary Antibody, HRP	CST	Cat# 7076S
Goat anti-Rabbit IgG (H+L) Secondary Antibody, HRP	CST	Cat# 7074S
Stabilized Streptavidin, HRP	Thermo Scientific	Cat# 898800
Dot Blot
biotin-Terc-53	This paper
Plasmid Cloning Primers	F- Forward primer sequences(5’-3’)	R- Reverse primer sequence(5’-3’)
Terc-53	GAAGATCTAGCTCCAGGTTCGCCGGGA	CCGCTCGAGGTCCTCGCG GCGCTCGC
Terc-53 AS	GAAGATCTGTCCTCGCGGCGCTCGC	CCGCTCGAGAGCTCCAGGTTCGCCGGGA
HA-TRIM25	GAATTCTTATGGCGGAGCTGAATCCTCTGG	GCGGCCGCCTATTTGGAGCA
HA-TRIM25 RBD	GAATTCTTATGGCGGAGCTGAATCCTCTGG	GCGGCCGCCTAGGGAGGGC
Myc-HMMR	CGGAATTCTTATGTCCTTTCCTAAGGCG	CCGCTCGAGTCAGCAGCAGTTTGGGTTGCCTT
Myc-HMMR(1-197)	CGGAATTCTTATGTCCTTTCCTAAGGCG	CCGCTCGAGTCACTGCAGCTTCAGCTC
Myc-HMMR(198-397)	CGGAATTCTTGCCACTCAGAAGGACCT	CCGCTCGAGTCACCTTTCACTCTGCTCCT
Myc-HMMR(398-595)	CGGAATTCTTCTGGTTAAACAGCTGGAAG	CCGCTCGAGTCACATCCTTGCATATTCTT
Myc-HMMR(596-794)	CGGAATTCTTGTTCAAGATTTGCAGAA	CCGCTCGAGTCAGCAGCAGTTTGGGTTGCCTT
Point-mutation primers	F- Forward primer sequences(5’-3’)	R- Reverse primer sequence(5’-3’)
Terc-53 Mut	TCGAGTGAACGCGGGGCGCCGGGGGCTGGGG	CCCGCGTTCTCTCGAGGCGAGCTCTTCGCGG
HMMR K265R	TGAAAGAGAGGGATCGTGAGATTTTAAGTCTTAAGCAG	CTCACGATCCCTCTCTTTCAAATCTTCTTCTAACTGGGCAAT
HMMR K736R	TAGCCAACTCAGATCGGAGGTGTCAAAACTCCGATCTC	CACCTCCGATCTGAGTTGGCTATTTTCATCTTTCAAT
qPCR primers	F- Forward primer sequences(5’-3’)	R- Reverse primer sequence(5’-3’)
HMMR	AGCCGAGAAGCAGGCATTG	GAGTTTTGACACCTCCGATTTGA
TRIM25	ATGGCTCAGGTAACAAGGGAG	GGGAGCAACAGGGGTTTTCTT
IL-1β	GGAGAAGACCAGCCCGTGTTGCT	CCGTGCCAGGTGCACCCGACTT
IL-6	CCCCAATTTCCAATGCTCTCC	CGCACTAGGTTTGCCGAGTA
TNF-α	TGCTCTGTGAAGGGAATGGG	ACCCTGAGCCATAATCCCCT
actin	CTGTCCCTGTATGCCTCTG	ATGTCACGCACGATTTCC
CCL7	GCTGCTTTCAGCATCCAAGTG	CCAGGGACACCGACTACTG
CCR1	CTCATGCAGCATAGGAGGCTT	ACATGGCATCACCAAAAATCCA
CCR2	ATCCACGGCATACTATCAACATC	CAAGGCTCACCATCATCGTAG
CCR3	TCAACTTGGCAATTTCTGACCT	CAGCATGGACGATAGCCAGG
Telomere	CGGTTTGTTTGGGTTTGGGTTTGGGTTTGGGTTTGGGTT	GGCTTGCCTTACCCTTACCCTTACCCTTACCCTTACCCT
36B4	ACTGGTCTAGGACCCGAGAAG	TCAATGGTGCCT CTGGAGATT
U6	CGCAAGGATGACACGCAAATTCG	TGGTGTCGTGGAGTCGGC
TERT	GCACTTTGGTTGCCCAATG	GCACGTTTCTCTCGTTGCG
TERC	ACCTAACCCTGATTTTCATTAGC	GGTTGTGAGAACCGAGTTCC
AAV	CACTGGACAAGCACCCAAC	TCGCCGCATCCTGTTTC
shRNA sequence	Sequence(5’-3’)
HMMR shRNA 1	GCCAGCTACTTGAAACAGAAA
HMMR shRNA 2	CAGGCATTGTTGAATGAACAT
HMMR shRNA 3	GACTCTCAGAAGAATGATAAA
TRIM25 shRNA 1	CGTGAAAGTCATCTTCGACTA
TRIM25 shRNA 2	CCTGGAGTACAAACTGAGGAA
TRIM25 shRNA 3	CCTAAGATAGATCTGGATCAT
Mouse genotyping primers	F- Forward primer sequences(5’-3’)	R- Reverse primer sequence(5’-3’)
mTerc-53	ACCAAGGTCGGGCAGGAAGA	ACCAAGGTCGGGCAGGAAGA
mTerc-53 AS	TACCAAGGTCGGGCAGGAAGA	CGGTGTTTCG TCCTTTCCACAAG
Control	ACTCCAAGGCCACTTATCACC	ATTGTTACCAACTGGGACGACA
mTerc	TTCTGACCACCACCAACTTCAAT	GGGGCTGCTAAAGCGCAT
FAD	AATAGAGAACGGCAGGAGCA	GCCATGAGGGCACTAATCAT
Northern blot / FISH probe	F- Forward primer sequences(5’-3’)	R- Reverse primer sequence(5’-3’)
Terc-53-sp6	AGCTCCAGGTTCGCCGGA	CCGGAATTCGATTTAGGTGACACTATAGGTCCTCGCGGCGCTCGC
In virto transcription probe
Sp6-Terc-53 probe	CCGGAATTCGATTTAGGTGACACTATAGAGCTCCAGGTTCGCCGGA	GTCCTCGCGGCGCTCGC
Chemicals and Reagents
Lipopolysaccharide (LPS)	Amresco	Cat# AC11974
Cycloheximide (CHX)	Amresco	Cat# 0528C138
DynabeadsTM M-280 Streptavidin	Invitrogen	Cat# 11206D
NeuroBasal Medium	Gibco	Cat# 21103049
B-27 Plus Plus Supplement (50X)	Gibco	Cat# A3582801
DMEM	Invitrogen	Cat# 41966052
fetal bovine serum	Invitrogen	Cat# 10091148
Lipofectamine 3000	Invitrogen	Cat# 11668019
Diethylnitrosamine	Sigma-Aldrich	Cat# N0258
Ni-NTA Agarose	QIAGEN	Cat# 1018244
DIG RNA Labeling Mix	Roche	Cat# 11277073910
Biotin RNA Labeling Mix	Roche	Cat# 11685597910
PEG 8000	Sangon Biotech	Cat# A600433
TRIZol	Sigma	Cat# T9424
Iodixanol-Optiprep	sigma	Cat# D1556
phenol red	sigma	Cat# P0290
Isopropyl β-D-Thiogalactopyranoside (IPTG)	Solarbio	Cat# I8070
Phusion High Fidelity DNA Polymerase	Thermo Scientific	Cat# F530L
Actinomycin D	Medchemexpress	Cat# HY-17559
RiboLock Rnase inhibitor	Thermo	Cat# EO0382
TurboFect	Thermo Scientific	Cat# R0531
RNA 5' Pyrophosphohydrolase (RppH)	NEB	Cat# M0356S
MG132	MCE	Cat# HY-13259
Chloroquine	Macklin	Cat# C798394
Commercial kit
MAXIscriptTM SP6 Kit	Invitrogen	Cat# AM1320
TRAPeze® Telomerase Detection Kit	Millipore	Cat# S7700
PrimeScript RT reagent Kit with gDNA Eraser	Takara	Cat# RR047B
Nucleic Acid Detection Module Kit	Thermo Scientific	Cat# 89880
North2SouthTM	Thermo Scientific	Cat# 17097
cDNA RevertAid RT Kit	Thermo Scientific	Cat# K1691
Pierce Magnetic A/G beads	Thermo Scientific	Cat# 88802
BCA Protein Assay Kit	Thermo Scientific	Cat# 23225
North2South™ Hybridization Buffer	Thermo Scientific	Cat# 37549
Rapid Animal Genomic DNA Isolation Kit	Sangon	Cat# B518221-0050
Senescence Detection Kit	Sigma	Cat# CS0030
IL-1 ELISA kit	NeoBioscience	Cat# EMC001b
Ccl7 ELISA kit	Solarbio	Cat# SEKM-0161
IL-17 ELISA kit	NeoBioscience	Cat# EMC008
