# Supplementary material for: Noncoding RNA Terc-53 and hyaluronan receptor Hmmr regulate aging in mice
Source: Protein Cell. 2024 May 9;16(1):28–48. doi: 10.1093/procel/pwae023 (PMC11700592; doi:10.1093/procel/pwae023)
Supplement: pwae023_suppl_Supplementary_Table_S2 [file pwae023_suppl_supplementary_table_s2.xlsx]

## Sheet: Sheet1
Table S2. Mass Spec proteome of Scramble pulldown
Accession	Description	-10lgP	Coverage (%)	#Peptides	#Unique	#Spec SSP-2-1	Avg. Mass
P09405|NUCL_MOUSE	Nucleolin OS=Mus musculus OX=10090 GN=Ncl PE=1 SV=2	375.29	52	63	63	194	76723
E9Q555|RN213_MOUSE	E3 ubiquitin-protein ligase RNF213 OS=Mus musculus OX=10090 GN=Rnf213 PE=1 SV=2	320.63	16	71	71	115	584791
Q8R1A4|DOCK7_MOUSE	Dedicator of cytokinesis protein 7 OS=Mus musculus OX=10090 GN=Dock7 PE=1 SV=3	308.8	26	57	55	106	241436
Q8CG48|SMC2_MOUSE	Structural maintenance of chromosomes protein 2 OS=Mus musculus OX=10090 GN=Smc2 PE=1 SV=2	305.04	44	51	51	93	134239
Q501J6|DDX17_MOUSE	Probable ATP-dependent RNA helicase DDX17 OS=Mus musculus OX=10090 GN=Ddx17 PE=1 SV=1	302.52	50	38	23	157	72400
Q9Z2X1|HNRPF_MOUSE	Heterogeneous nuclear ribonucleoprotein F OS=Mus musculus OX=10090 GN=Hnrnpf PE=1 SV=3	301.42	57	25	25	124	45730
Q920B9|SP16H_MOUSE	FACT complex subunit SPT16 OS=Mus musculus OX=10090 GN=Supt16h PE=1 SV=2	300.13	32	40	40	96	119825
Q8VIJ6|SFPQ_MOUSE	Splicing factor proline- and glutamine-rich OS=Mus musculus OX=10090 GN=Sfpq PE=1 SV=1	285.96	36	31	31	111	75442
Q8BK67|RCC2_MOUSE	Protein RCC2 OS=Mus musculus OX=10090 GN=Rcc2 PE=1 SV=1	285.79	52	28	28	98	55983
Q08943|SSRP1_MOUSE	FACT complex subunit SSRP1 OS=Mus musculus OX=10090 GN=Ssrp1 PE=1 SV=2	284.8	39	30	30	71	80860
Q8CG47|SMC4_MOUSE	Structural maintenance of chromosomes protein 4 OS=Mus musculus OX=10090 GN=Smc4 PE=1 SV=1	283.19	38	55	55	92	146894
P05213|TBA1B_MOUSE	Tubulin alpha-1B chain OS=Mus musculus OX=10090 GN=Tuba1b PE=1 SV=2	274.54	53	16	16	59	50152
P27870|VAV_MOUSE	Proto-oncogene vav OS=Mus musculus OX=10090 GN=Vav1 PE=1 SV=1	273.53	33	31	31	73	98137
Q8BVY0|RL1D1_MOUSE	Ribosomal L1 domain-containing protein 1 OS=Mus musculus OX=10090 GN=Rsl1d1 PE=1 SV=1	267.53	42	24	24	59	50421
Q9EPU0|RENT1_MOUSE	Regulator of nonsense transcripts 1 OS=Mus musculus OX=10090 GN=Upf1 PE=1 SV=2	260.19	34	31	31	61	123967
Q9D706|RPAP3_MOUSE	RNA polymerase II-associated protein 3 OS=Mus musculus OX=10090 GN=Rpap3 PE=1 SV=1	253.94	43	23	23	46	74096
tr|Q3UYU2|Q3UYU2_MOUSE	HpaII tinys locus 9c isoform CRA_a OS=Mus musculus OX=10090 GN=Trmt2a PE=1 SV=1	253.56	43	21	21	60	67488
Q91YQ5|RPN1_MOUSE	Dolichyl-diphosphooligosaccharide--protein glycosyltransferase subunit 1 OS=Mus musculus OX=10090 GN=Rpn1 PE=1 SV=1	253.38	39	23	23	57	68528
Q8CIE6|COPA_MOUSE	Coatomer subunit alpha OS=Mus musculus OX=10090 GN=Copa PE=1 SV=2	242.49	26	30	30	57	138432
Q9JLQ2|GIT2_MOUSE	ARF GTPase-activating protein GIT2 OS=Mus musculus OX=10090 GN=Git2 PE=1 SV=2	238.33	34	19	14	38	78766
O54774|AP3D1_MOUSE	AP-3 complex subunit delta-1 OS=Mus musculus OX=10090 GN=Ap3d1 PE=1 SV=1	236.07	23	21	21	45	135081
Q3TTY5|K22E_MOUSE	Keratin type II cytoskeletal 2 epidermal OS=Mus musculus OX=10090 GN=Krt2 PE=1 SV=1	232.66	21	22	17	70	70923
P99024|TBB5_MOUSE	Tubulin beta-5 chain OS=Mus musculus OX=10090 GN=Tubb5 PE=1 SV=1	230.22	57	22	22	84	49671
Q9DBG7|SRPRA_MOUSE	Signal recognition particle receptor subunit alpha OS=Mus musculus OX=10090 GN=Srpra PE=1 SV=1	228.37	33	20	20	44	69623
Q9JHW4|SELB_MOUSE	Selenocysteine-specific elongation factor OS=Mus musculus OX=10090 GN=Eefsec PE=1 SV=2	226.52	35	20	20	52	63539
Q62018|CTR9_MOUSE	RNA polymerase-associated protein CTR9 homolog OS=Mus musculus OX=10090 GN=Ctr9 PE=1 SV=2	224.69	22	23	23	41	133408
Q3UVL4|VPS51_MOUSE	Vacuolar protein sorting-associated protein 51 homolog OS=Mus musculus OX=10090 GN=Vps51 PE=1 SV=2	223.7	21	13	13	26	86187
Q9ESV0|DDX24_MOUSE	ATP-dependent RNA helicase DDX24 OS=Mus musculus OX=10090 GN=Ddx24 PE=1 SV=2	214.29	22	17	17	21	96429
Q62407|SPEG_MOUSE	Striated muscle-specific serine/threonine-protein kinase OS=Mus musculus OX=10090 GN=Speg PE=1 SV=2	211.26	9	25	25	35	354343
P54071|IDHP_MOUSE	Isocitrate dehydrogenase [NADP] mitochondrial OS=Mus musculus OX=10090 GN=Idh2 PE=1 SV=3	210.86	32	13	13	27	50906
Q9QUJ7|ACSL4_MOUSE	Long-chain-fatty-acid--CoA ligase 4 OS=Mus musculus OX=10090 GN=Acsl4 PE=1 SV=2	210.36	25	16	16	31	79077
Q9CU62|SMC1A_MOUSE	Structural maintenance of chromosomes protein 1A OS=Mus musculus OX=10090 GN=Smc1a PE=1 SV=4	208.42	19	24	24	28	143235
tr|A0A0R4J0I6|A0A0R4J0I6_MOUSE	Acyl-CoA dehydrogenase family member 11 OS=Mus musculus OX=10090 GN=Acad11 PE=1 SV=1	207.7	22	16	16	28	87348
tr|Q3U1C4|Q3U1C4_MOUSE	MCG1271 OS=Mus musculus OX=10090 GN=Secisbp2 PE=1 SV=1	206.66	22	15	15	29	94814
tr|A0A0A6YWR8|A0A0A6YWR8_MOUSE	Mitogen-activated protein kinase kinase kinase kinase 4 OS=Mus musculus OX=10090 GN=Map4k4 PE=1 SV=1	206.39	14	17	1	22	140807
tr|H7BX01|H7BX01_MOUSE	Dynamin-like 120 kDa protein mitochondrial OS=Mus musculus OX=10090 GN=Opa1 PE=1 SV=1	205.49	20	17	15	35	113230
tr|A0A0A6YWM8|A0A0A6YWM8_MOUSE	Mitogen-activated protein kinase kinase kinase kinase 4 OS=Mus musculus OX=10090 GN=Map4k4 PE=1 SV=1	204.46	14	17	1	22	144688
tr|A2AP29|A2AP29_MOUSE	Probable ATP-dependent RNA helicase DDX58 (Fragment) OS=Mus musculus OX=10090 GN=Ddx58 PE=1 SV=1	204.38	25	17	17	27	80200
Q8JZP9|GA2L1_MOUSE	GAS2-like protein 1 OS=Mus musculus OX=10090 GN=Gas2l1 PE=1 SV=1	204.34	34	15	15	24	72411
tr|A0A3Q4EBV9|A0A3Q4EBV9_MOUSE	Cap-specific mRNA (nucleoside-2'-O-)-methyltransferase 1 (Fragment) OS=Mus musculus OX=10090 GN=Cmtr1 PE=1 SV=1	201.84	31	13	13	23	41469
Q80U87|UBP8_MOUSE	Ubiquitin carboxyl-terminal hydrolase 8 OS=Mus musculus OX=10090 GN=Usp8 PE=1 SV=2	200.48	15	15	15	28	122610
tr|A0A087WRA1|A0A087WRA1_MOUSE	Actin-related protein 3 (Fragment) OS=Mus musculus OX=10090 GN=Actr3 PE=1 SV=1	200.16	55	7	7	30	24115
tr|A0A0N4SVP8|A0A0N4SVP8_MOUSE	Predicted pseudogene 5580 OS=Mus musculus OX=10090 GN=Gm5580 PE=3 SV=1	197.75	35	14	11	41	46959
tr|E9Q0Y4|E9Q0Y4_MOUSE	Signal-induced proliferation-associated protein 1 OS=Mus musculus OX=10090 GN=Sipa1 PE=1 SV=1	197.07	23	19	19	29	112224
tr|A2AL50|A2AL50_MOUSE	Alkylglycerone-phosphate synthase OS=Mus musculus OX=10090 GN=Agps PE=1 SV=1	196.64	25	16	16	37	74343
tr|Q5SVX2|Q5SVX2_MOUSE	Probable ATP-dependent RNA helicase DDX56 (Fragment) OS=Mus musculus OX=10090 GN=Ddx56 PE=1 SV=1	196.54	43	8	8	28	26409
O08784|TCOF_MOUSE	Treacle protein OS=Mus musculus OX=10090 GN=Tcof1 PE=1 SV=1	195.95	16	14	14	21	135001
Q60790|RASA3_MOUSE	Ras GTPase-activating protein 3 OS=Mus musculus OX=10090 GN=Rasa3 PE=1 SV=2	195.12	27	19	18	29	95987
Q3UMB9|WASC4_MOUSE	WASH complex subunit 4 OS=Mus musculus OX=10090 GN=Washc4 PE=1 SV=2	195.1	15	15	15	27	136370
Q6PF93|PK3C3_MOUSE	Phosphatidylinositol 3-kinase catalytic subunit type 3 OS=Mus musculus OX=10090 GN=Pik3c3 PE=1 SV=1	194.31	22	12	12	23	101487
tr|E9Q088|E9Q088_MOUSE	Cytosolic poly(ADP-ribose) glycohydrolase OS=Mus musculus OX=10090 GN=Parg PE=1 SV=2	193.25	36	13	9	29	52494
Q9DCE5|PK1IP_MOUSE	p21-activated protein kinase-interacting protein 1 OS=Mus musculus OX=10090 GN=Pak1ip1 PE=1 SV=2	192.89	37	14	14	25	42116
tr|A2AMY5|A2AMY5_MOUSE	Ubiquitin-associated protein 2 OS=Mus musculus OX=10090 GN=Ubap2 PE=1 SV=1	192.86	15	10	10	25	117835
tr|Q8BVA0|Q8BVA0_MOUSE	Transmembrane glycoprotein NMB OS=Mus musculus OX=10090 GN=Gpnmb PE=1 SV=1	192.66	20	9	9	34	58250
tr|D3Z7R7|D3Z7R7_MOUSE	Rho GTPase-activating protein 45 OS=Mus musculus OX=10090 GN=Arhgap45 PE=1 SV=1	192.27	8	8	8	12	124030
tr|F8WJ93|F8WJ93_MOUSE	Echinoderm microtubule-associated protein-like 4 OS=Mus musculus OX=10090 GN=Eml4 PE=1 SV=1	191.89	19	18	18	21	109972
tr|E9Q640|E9Q640_MOUSE	RNA-binding protein 26 OS=Mus musculus OX=10090 GN=Rbm26 PE=1 SV=1	191.63	18	16	16	21	112664
tr|A0A0R4J298|A0A0R4J298_MOUSE	Eukaryotic translation initiation factor 2D OS=Mus musculus OX=10090 GN=Eif2d PE=1 SV=1	190.74	29	14	14	34	64497
B2RR83|YTDC2_MOUSE	3'-5' RNA helicase YTHDC2 OS=Mus musculus OX=10090 GN=Ythdc2 PE=1 SV=1	190.31	14	19	19	24	161091
Q8CGC6|RBM28_MOUSE	RNA-binding protein 28 OS=Mus musculus OX=10090 GN=Rbm28 PE=1 SV=4	189	21	17	17	28	84214
Q8BH59|CMC1_MOUSE	Calcium-binding mitochondrial carrier protein Aralar1 OS=Mus musculus OX=10090 GN=Slc25a12 PE=1 SV=1	188.55	25	13	13	18	74570
tr|A0A1L1STY4|A0A1L1STY4_MOUSE	Uveal autoantigen with coiled-coil domains and ankyrin repeats (Fragment) OS=Mus musculus OX=10090 GN=Uaca PE=1 SV=1	187.85	16	19	19	22	140634
tr|Q3UPT4|Q3UPT4_MOUSE	Mitogen-activated protein kinase kinase kinase kinase OS=Mus musculus OX=10090 GN=Map4k1 PE=1 SV=1	187.33	19	12	12	27	82509
Q8BYZ1|ABI3_MOUSE	ABI gene family member 3 OS=Mus musculus OX=10090 GN=Abi3 PE=1 SV=3	186.75	34	11	11	26	39107
tr|D3YUL8|D3YUL8_MOUSE	Type I inositol 3 4-bisphosphate 4-phosphatase OS=Mus musculus OX=10090 GN=Inpp4a PE=1 SV=1	185.83	19	13	13	19	109053
tr|D3Z230|D3Z230_MOUSE	Type I inositol 3 4-bisphosphate 4-phosphatase OS=Mus musculus OX=10090 GN=Inpp4a PE=1 SV=1	185.83	19	13	13	19	109665
tr|D3Z7J9|D3Z7J9_MOUSE	60 kDa heat shock protein mitochondrial (Fragment) OS=Mus musculus OX=10090 GN=Hspd1 PE=1 SV=1	184.98	61	6	6	23	15271
tr|D3Z2F2|D3Z2F2_MOUSE	60 kDa heat shock protein mitochondrial (Fragment) OS=Mus musculus OX=10090 GN=Hspd1 PE=1 SV=1	184.98	43	6	6	23	21501
tr|A0A1B0GRW3|A0A1B0GRW3_MOUSE	RuvB-like helicase (Fragment) OS=Mus musculus OX=10090 GN=Ruvbl2 PE=1 SV=1	184.85	35	9	7	17	25682
Q3UMT1|PP12C_MOUSE	Protein phosphatase 1 regulatory subunit 12C OS=Mus musculus OX=10090 GN=Ppp1r12c PE=1 SV=1	184.46	20	11	11	14	84685
tr|E9Q5B5|E9Q5B5_MOUSE	Hexokinase-2 OS=Mus musculus OX=10090 GN=Hk2 PE=1 SV=1	183.97	18	14	14	21	99214
tr|A0A0A0MQD7|A0A0A0MQD7_MOUSE	Ral GTPase-activating protein subunit alpha-2 OS=Mus musculus OX=10090 GN=Ralgapa2 PE=1 SV=1	183.49	10	16	15	27	214063
tr|Q5SXG1|Q5SXG1_MOUSE	Misshapen-like kinase 1 OS=Mus musculus OX=10090 GN=Mink1 PE=1 SV=1	183.22	11	13	6	18	150090
tr|F2Z483|F2Z483_MOUSE	T-complex protein 1 subunit alpha OS=Mus musculus OX=10090 GN=Tcp1 PE=1 SV=1	182.7	64	6	5	45	10963
tr|A0A2I3BR32|A0A2I3BR32_MOUSE	Guanine nucleotide-binding protein-like 3 (Fragment) OS=Mus musculus OX=10090 GN=Gnl3 PE=1 SV=1	182.27	55	6	6	13	17745
Q80XC6|NRDE2_MOUSE	Protein NRDE2 homolog OS=Mus musculus OX=10090 GN=Nrde2 PE=1 SV=3	181.91	15	15	15	21	133467
tr|A0A087WNM1|A0A087WNM1_MOUSE	SLIT-ROBO Rho GTPase-activating protein 2 OS=Mus musculus OX=10090 GN=Srgap2 PE=1 SV=1	181.6	19	16	16	26	98279
tr|E9QPI5|E9QPI5_MOUSE	Sister chromatid cohesion protein PDS5 homolog A OS=Mus musculus OX=10090 GN=Pds5a PE=1 SV=1	181.43	8	8	8	14	150222
tr|F8WHM5|F8WHM5_MOUSE	Golgi apparatus protein 1 (Fragment) OS=Mus musculus OX=10090 GN=Glg1 PE=1 SV=1	181.41	11	10	10	12	132351
tr|E9QQ10|E9QQ10_MOUSE	A-kinase anchor protein 9 OS=Mus musculus OX=10090 GN=Akap9 PE=1 SV=1	181.33	4	11	11	13	434142
Q7TSC1|PRC2A_MOUSE	Protein PRRC2A OS=Mus musculus OX=10090 GN=Prrc2a PE=1 SV=1	180.77	7	11	11	16	229200
Q9R233|TPSN_MOUSE	Tapasin OS=Mus musculus OX=10090 GN=Tapbp PE=1 SV=2	180.34	26	12	12	25	49736
tr|Q3TCU5|Q3TCU5_MOUSE	Tapasin OS=Mus musculus OX=10090 GN=Tapbp PE=1 SV=1	180.34	26	12	12	25	49836
Q5BLK4|TUT7_MOUSE	Terminal uridylyltransferase 7 OS=Mus musculus OX=10090 GN=Tut7 PE=1 SV=3	180.15	10	13	13	17	169102
tr|E9Q1M6|E9Q1M6_MOUSE	Ankyrin repeat and KH domain-containing 1 OS=Mus musculus OX=10090 GN=Ankhd1 PE=1 SV=1	179.51	7	13	13	17	263404
Q6QI06|RICTR_MOUSE	Rapamycin-insensitive companion of mTOR OS=Mus musculus OX=10090 GN=Rictor PE=1 SV=2	179.15	9	13	13	14	191568
tr|A0A087WPT7|A0A087WPT7_MOUSE	Phosphatidylinositol 3 4 5-trisphosphate 5-phosphatase 2 (Fragment) OS=Mus musculus OX=10090 GN=Inppl1 PE=1 SV=1	178.95	19	18	18	27	128936
tr|A3KFU5|A3KFU5_MOUSE	Polyadenylate-binding protein OS=Mus musculus OX=10090 GN=Pabpc4 PE=1 SV=1	178.65	22	14	8	18	69430
tr|Z4YLI8|Z4YLI8_MOUSE	Clustered mitochondria protein homolog OS=Mus musculus OX=10090 GN=Cluh PE=1 SV=1	178.51	12	11	11	21	146018
tr|Q8C3V4|Q8C3V4_MOUSE	Signal transducer and activator of transcription OS=Mus musculus OX=10090 GN=Stat1 PE=1 SV=1	178.33	22	13	13	28	87315
tr|A0A087WSP5|A0A087WSP5_MOUSE	Signal transducer and activator of transcription OS=Mus musculus OX=10090 GN=Stat1 PE=1 SV=1	178.33	22	13	13	28	88033
tr|F6ZS70|F6ZS70_MOUSE	Non-specific serine/threonine protein kinase (Fragment) OS=Mus musculus OX=10090 GN=Mark2 PE=1 SV=1	178.19	16	12	12	19	86581
tr|E9Q9N6|E9Q9N6_MOUSE	Non-specific serine/threonine protein kinase OS=Mus musculus OX=10090 GN=Mark2 PE=1 SV=1	178.19	17	12	12	19	79092
tr|A0A0R4J227|A0A0R4J227_MOUSE	Non-specific serine/threonine protein kinase OS=Mus musculus OX=10090 GN=Mark2 PE=1 SV=1	178.19	17	12	12	19	80874
tr|E9PWV3|E9PWV3_MOUSE	Ribosomal protein S6 kinase OS=Mus musculus OX=10090 GN=Rps6ka1 PE=1 SV=1	177.94	27	16	16	23	81312
Q6NXH9|K2C73_MOUSE	Keratin type II cytoskeletal 73 OS=Mus musculus OX=10090 GN=Krt73 PE=1 SV=1	176.58	12	10	3	33	58911
tr|A0A0G2JGQ5|A0A0G2JGQ5_MOUSE	Pre-mRNA-splicing factor ATP-dependent RNA helicase DHX15 (Fragment) OS=Mus musculus OX=10090 GN=Dhx15 PE=1 SV=1	176.26	37	7	7	21	21176
tr|A0A3B2W7I6|A0A3B2W7I6_MOUSE	SRSF protein kinase 1 (Fragment) OS=Mus musculus OX=10090 GN=Srpk1 PE=1 SV=1	176.17	51	5	5	15	16427
P40694|SMBP2_MOUSE	DNA-binding protein SMUBP-2 OS=Mus musculus OX=10090 GN=Ighmbp2 PE=1 SV=1	175.88	16	15	15	17	109466
B7ZMP1|XPP3_MOUSE	Xaa-Pro aminopeptidase 3 OS=Mus musculus OX=10090 GN=Xpnpep3 PE=1 SV=1	175.34	26	9	9	20	56677
tr|F7CHQ7|F7CHQ7_MOUSE	Nucleolar protein 56 (Fragment) OS=Mus musculus OX=10090 GN=Nop56 PE=1 SV=1	174.56	39	6	6	13	24459
Q9R0E1|PLOD3_MOUSE	Multifunctional procollagen lysine hydroxylase and glycosyltransferase LH3 OS=Mus musculus OX=10090 GN=Plod3 PE=1 SV=1	173.84	19	12	12	16	84922
tr|Q5SXE4|Q5SXE4_MOUSE	Kinase suppressor of Ras 1 OS=Mus musculus OX=10090 GN=Ksr1 PE=1 SV=1	173.06	20	10	10	16	69864
Q91VH2|SNX9_MOUSE	Sorting nexin-9 OS=Mus musculus OX=10090 GN=Snx9 PE=1 SV=1	172.88	19	8	8	14	66546
tr|G5E896|G5E896_MOUSE	Enhancer of mRNA decapping 4 isoform CRA_b OS=Mus musculus OX=10090 GN=Edc4 PE=1 SV=1	172.09	10	9	9	15	152483
tr|A0A286YDB8|A0A286YDB8_MOUSE	Elongator complex protein 3 OS=Mus musculus OX=10090 GN=Elp3 PE=1 SV=1	171.88	23	14	14	35	63054
tr|A2ACM0|A2ACM0_MOUSE	Regulatory-associated protein of mTOR OS=Mus musculus OX=10090 GN=Rptor PE=1 SV=1	171.86	8	11	11	13	149497
tr|A0A1D5RM97|A0A1D5RM97_MOUSE	Microtubule-associated serine/threonine-protein kinase 3 OS=Mus musculus OX=10090 GN=Mast3 PE=1 SV=1	170.79	10	9	9	13	142549
tr|H3BJW3|H3BJW3_MOUSE	Cleavage and polyadenylation-specificity factor subunit 6 OS=Mus musculus OX=10090 GN=Cpsf6 PE=1 SV=1	170.38	13	8	8	13	63414
tr|G3UYW5|G3UYW5_MOUSE	T-complex protein 1 subunit delta OS=Mus musculus OX=10090 GN=Cct4 PE=1 SV=1	170.31	53	7	6	32	12952
tr|B2RQ71|B2RQ71_MOUSE	Dip2c protein OS=Mus musculus OX=10090 GN=Dip2c PE=1 SV=1	169.46	8	9	5	18	170922
P59326|YTHD1_MOUSE	YTH domain-containing family protein 1 OS=Mus musculus OX=10090 GN=Ythdf1 PE=1 SV=1	169.29	30	13	13	23	60879
Q8R5L3|VPS39_MOUSE	Vam6/Vps39-like protein OS=Mus musculus OX=10090 GN=Vps39 PE=1 SV=1	168.35	16	12	12	20	101693
Q6PIE5|AT1A2_MOUSE	Sodium/potassium-transporting ATPase subunit alpha-2 OS=Mus musculus OX=10090 GN=Atp1a2 PE=1 SV=1	168.31	9	8	8	13	112217
tr|D3YYN7|D3YYN7_MOUSE	Sodium/potassium-transporting ATPase subunit alpha OS=Mus musculus OX=10090 GN=Atp1a2 PE=1 SV=1	168.31	10	8	8	13	103586
Q921M3|SF3B3_MOUSE	Splicing factor 3B subunit 3 OS=Mus musculus OX=10090 GN=Sf3b3 PE=1 SV=1	168.19	12	11	11	15	135550
tr|A0A0J9YTV5|A0A0J9YTV5_MOUSE	Recombining binding protein suppressor of hairless (Drosophila) isoform CRA_b OS=Mus musculus OX=10090 GN=Rbpj PE=1 SV=1	168.15	19	12	12	15	56769
tr|A0A087WQ46|A0A087WQ46_MOUSE	Nucleolar protein 58 (Fragment) OS=Mus musculus OX=10090 GN=Nop58 PE=1 SV=1	167.52	32	7	4	9	23952
tr|F7CXR7|F7CXR7_MOUSE	2'-5'-oligoadenylate synthase 3 (Fragment) OS=Mus musculus OX=10090 GN=Oas3 PE=1 SV=1	166.8	33	4	4	16	14827
tr|A0A0A0MQJ6|A0A0A0MQJ6_MOUSE	Terminal uridylyltransferase 4 (Fragment) OS=Mus musculus OX=10090 GN=Tut4 PE=1 SV=1	166.12	17	12	12	17	112499
tr|B1AXY0|B1AXY0_MOUSE	DnaJ homolog subfamily A member 1 (Fragment) OS=Mus musculus OX=10090 GN=Dnaja1 PE=1 SV=1	165.98	25	8	8	16	23174
Q99MK8|ARBK1_MOUSE	Beta-adrenergic receptor kinase 1 OS=Mus musculus OX=10090 GN=Grk2 PE=1 SV=2	165.38	22	14	14	20	79639
P05064|ALDOA_MOUSE	Fructose-bisphosphate aldolase A OS=Mus musculus OX=10090 GN=Aldoa PE=1 SV=2	165.26	30	8	8	13	39356
tr|A6ZI44|A6ZI44_MOUSE	Fructose-bisphosphate aldolase OS=Mus musculus OX=10090 GN=Aldoa PE=1 SV=1	165.26	26	8	8	13	45120
tr|A0A0G2JGW2|A0A0G2JGW2_MOUSE	Threonine--tRNA ligase mitochondrial (Fragment) OS=Mus musculus OX=10090 GN=Tars2 PE=1 SV=1	164.93	38	11	10	25	29695
tr|A0A494BB86|A0A494BB86_MOUSE	Alpha-centractin OS=Mus musculus OX=10090 GN=Actr1a PE=1 SV=1	164.82	22	5	5	19	37669
Q3U6Q4|PI3R6_MOUSE	Phosphoinositide 3-kinase regulatory subunit 6 OS=Mus musculus OX=10090 GN=Pik3r6 PE=1 SV=1	163.65	20	10	10	13	84663
tr|B7ZCL7|B7ZCL7_MOUSE	H/ACA ribonucleoprotein complex subunit DKC1 (Fragment) OS=Mus musculus OX=10090 GN=Dkc1 PE=1 SV=1	162.85	32	8	8	13	29966
tr|A0A494BAW7|A0A494BAW7_MOUSE	Protein Red (Fragment) OS=Mus musculus OX=10090 GN=Ik PE=1 SV=1	162.06	42	6	6	14	15501
tr|A0A338P6X5|A0A338P6X5_MOUSE	Eukaryotic initiation factor 4A-II (Fragment) OS=Mus musculus OX=10090 GN=Eif4a2 PE=1 SV=1	161.42	19	6	3	27	36711
tr|E9QN92|E9QN92_MOUSE	Metalloreductase STEAP3 OS=Mus musculus OX=10090 GN=Steap3 PE=1 SV=1	161.03	21	9	9	12	58529
tr|G5E8N7|G5E8N7_MOUSE	Bifunctional polynucleotide phosphatase/kinase OS=Mus musculus OX=10090 GN=Pnkp PE=1 SV=1	160.8	17	9	9	15	57214
tr|Q3TGG2|Q3TGG2_MOUSE	Ataxin-2-like protein OS=Mus musculus OX=10090 GN=Atxn2l PE=1 SV=1	160.76	12	9	9	12	105446
Q8BGQ1|SPE39_MOUSE	Spermatogenesis-defective protein 39 homolog OS=Mus musculus OX=10090 GN=Vipas39 PE=1 SV=1	160.25	25	10	10	15	56625
tr|Q8K4L2|Q8K4L2_MOUSE	Archvillin OS=Mus musculus OX=10090 GN=Svil PE=1 SV=1	160.1	7	9	9	11	226812
tr|E9Q3Z5|E9Q3Z5_MOUSE	Supervillin OS=Mus musculus OX=10090 GN=Svil PE=1 SV=1	160.1	7	9	9	11	230424
Q8C2K5|RASL3_MOUSE	RAS protein activator like-3 OS=Mus musculus OX=10090 GN=Rasal3 PE=1 SV=1	160.02	11	9	9	10	114782
Q8C754|VPS52_MOUSE	Vacuolar protein sorting-associated protein 52 homolog OS=Mus musculus OX=10090 GN=Vps52 PE=1 SV=1	159.72	19	12	12	21	82044
tr|A0A2I3BPZ6|A0A2I3BPZ6_MOUSE	Guanine nucleotide-binding protein-like 3 (Fragment) OS=Mus musculus OX=10090 GN=Gnl3 PE=1 SV=1	159.35	38	6	6	9	18254
tr|Q5SUH6|Q5SUH6_MOUSE	Clathrin interactor 1 OS=Mus musculus OX=10090 GN=Clint1 PE=1 SV=1	159.35	13	6	6	9	69759
tr|A0A286YDZ5|A0A286YDZ5_MOUSE	G protein-coupled receptor kinase OS=Mus musculus OX=10090 GN=Grk6 PE=1 SV=1	159.12	23	12	12	17	63564
tr|F6VJC5|F6VJC5_MOUSE	Sec24-related gene family member B (S. cerevisiae) (Fragment) OS=Mus musculus OX=10090 GN=Sec24b PE=1 SV=1	158.87	15	8	8	13	83045
tr|A0A0U1RPJ4|A0A0U1RPJ4_MOUSE	E3 ubiquitin protein ligase OS=Mus musculus OX=10090 GN=Rnf40 PE=1 SV=1	158.75	20	15	15	19	102377
tr|A0A0X1KG60|A0A0X1KG60_MOUSE	E3 ubiquitin protein ligase OS=Mus musculus OX=10090 GN=Rnf40 PE=1 SV=1	158.75	19	15	15	19	109338
tr|J3QNW0|J3QNW0_MOUSE	DNA (cytosine-5)-methyltransferase OS=Mus musculus OX=10090 GN=Dnmt1 PE=1 SV=1	158.62	8	11	11	13	169956
Q62351|TFR1_MOUSE	Transferrin receptor protein 1 OS=Mus musculus OX=10090 GN=Tfrc PE=1 SV=1	158.58	13	8	8	12	85731
Q76KJ5|RPA34_MOUSE	DNA-directed RNA polymerase I subunit RPA34 OS=Mus musculus OX=10090 GN=Cd3eap PE=1 SV=2	158.46	29	8	8	15	43082
tr|A0A286YCI8|A0A286YCI8_MOUSE	Sorbin and SH3 domain-containing protein 1 OS=Mus musculus OX=10090 GN=Sorbs1 PE=1 SV=1	158.25	13	11	11	13	143134
tr|E9QNA7|E9QNA7_MOUSE	Sorbin and SH3 domain-containing protein 1 OS=Mus musculus OX=10090 GN=Sorbs1 PE=1 SV=1	158.25	22	11	11	13	82875
tr|D3YUI2|D3YUI2_MOUSE	Myocardin-related transcription factor A OS=Mus musculus OX=10090 GN=Mrtfa PE=1 SV=1	157.7	9	6	6	8	93374
tr|D3Z3B8|D3Z3B8_MOUSE	Disks large homolog 1 OS=Mus musculus OX=10090 GN=Dlg1 PE=1 SV=1	157.57	10	8	8	11	91623
Q02248|CTNB1_MOUSE	Catenin beta-1 OS=Mus musculus OX=10090 GN=Ctnnb1 PE=1 SV=1	157.54	14	9	9	20	85471
tr|A0A0J9YV86|A0A0J9YV86_MOUSE	Cytospin-B OS=Mus musculus OX=10090 GN=Specc1 PE=1 SV=1	157.21	17	10	10	17	79487
tr|A2AIR2|A2AIR2_MOUSE	E3 ubiquitin protein ligase (Fragment) OS=Mus musculus OX=10090 GN=Rnf20 PE=1 SV=1	155.97	15	8	8	11	70390
tr|Q3UDN6|Q3UDN6_MOUSE	Myotubularin OS=Mus musculus OX=10090 GN=Mtm1 PE=1 SV=1	155.73	51	8	8	12	18141
tr|A0A0U1RPM9|A0A0U1RPM9_MOUSE	DNA-directed RNA polymerase I subunit RPA1 (Fragment) OS=Mus musculus OX=10090 GN=Polr1a PE=1 SV=1	155.36	14	9	8	10	85047
tr|Q3U141|Q3U141_MOUSE	Inhibitor of nuclear factor kappa-B kinase subunit beta OS=Mus musculus OX=10090 GN=Ikbkb PE=1 SV=1	155.22	16	8	8	14	50056
Q5NC05|TTF2_MOUSE	Transcription termination factor 2 OS=Mus musculus OX=10090 GN=Ttf2 PE=1 SV=2	155.19	10	10	10	14	125530
A2RSY6|TRM1L_MOUSE	TRMT1-like protein OS=Mus musculus OX=10090 GN=Trmt1l PE=1 SV=1	154.89	20	10	10	12	80861
tr|A0A0R4J0U8|A0A0R4J0U8_MOUSE	RIKEN cDNA 1190005F20 isoform CRA_a OS=Mus musculus OX=10090 GN=Trmt1l PE=1 SV=1	154.89	20	10	10	12	80920
tr|Q62029|Q62029_MOUSE	Polyadenylate-binding protein OS=Mus musculus OX=10090 GN=Pabpc2 PE=1 SV=1	154.62	17	11	5	17	69061
tr|F6ZSG0|F6ZSG0_MOUSE	Protein LYRIC (Fragment) OS=Mus musculus OX=10090 GN=Mtdh PE=1 SV=1	154.49	16	5	5	12	38408
tr|Q921K2|Q921K2_MOUSE	Poly [ADP-ribose] polymerase OS=Mus musculus OX=10090 GN=Parp1 PE=1 SV=1	154.19	10	8	8	12	112721
tr|F7BB92|F7BB92_MOUSE	ATP-dependent Clp protease ATP-binding subunit clpX-like mitochondrial (Fragment) OS=Mus musculus OX=10090 GN=Clpx PE=1 SV=1	154.06	39	7	7	11	20960
Q9EP71|RAI14_MOUSE	Ankycorbin OS=Mus musculus OX=10090 GN=Rai14 PE=1 SV=1	153.84	21	15	15	20	108852
tr|A0A2R8W6R6|A0A2R8W6R6_MOUSE	Peripherin OS=Mus musculus OX=10090 GN=Prph PE=1 SV=1	153.75	6	6	6	19	57736
P15331|PERI_MOUSE	Peripherin OS=Mus musculus OX=10090 GN=Prph PE=1 SV=2	153.75	7	6	6	19	54268
tr|M0QWA7|M0QWA7_MOUSE	Integrin beta OS=Mus musculus OX=10090 GN=Itgb2 PE=1 SV=1	153.5	30	10	10	13	53043
tr|D3YUS5|D3YUS5_MOUSE	RAS protein activator-like 2 OS=Mus musculus OX=10090 GN=Rasal2 PE=1 SV=1	153.39	8	7	6	7	142010
tr|E9PW37|E9PW37_MOUSE	RAS protein activator-like 2 OS=Mus musculus OX=10090 GN=Rasal2 PE=1 SV=1	153.39	8	7	6	7	144587
tr|H3BLL1|H3BLL1_MOUSE	T-complex protein 1 subunit theta (Fragment) OS=Mus musculus OX=10090 GN=Cct8 PE=1 SV=1	153.12	51	7	7	32	14506
tr|H3BKG2|H3BKG2_MOUSE	T-complex protein 1 subunit theta (Fragment) OS=Mus musculus OX=10090 GN=Cct8 PE=1 SV=1	153.12	42	7	7	32	17256
tr|E9Q3G8|E9Q3G8_MOUSE	Nucleoporin 153 OS=Mus musculus OX=10090 GN=Nup153 PE=1 SV=1	152.98	8	11	11	12	152007
tr|A0A2I3BRU5|A0A2I3BRU5_MOUSE	Poly(ADP-ribose) glycohydrolase OS=Mus musculus OX=10090 GN=Parg PE=1 SV=1	152.97	13	7	3	18	74265
tr|Q3UI47|Q3UI47_MOUSE	Kinesin-like protein OS=Mus musculus OX=10090 GN=Kif3a PE=1 SV=1	152.67	18	10	9	13	79856
tr|F7AA45|F7AA45_MOUSE	RNA-binding protein 39 (Fragment) OS=Mus musculus OX=10090 GN=Rbm39 PE=1 SV=1	152.48	23	6	6	9	33947
Q91XU0|WRIP1_MOUSE	ATPase WRNIP1 OS=Mus musculus OX=10090 GN=Wrnip1 PE=1 SV=2	151.91	18	10	10	11	71794
tr|A0A494BBD5|A0A494BBD5_MOUSE	AHNAK nucleoprotein (desmoyokin) (Fragment) OS=Mus musculus OX=10090 GN=Ahnak PE=1 SV=1	151.55	30	6	6	17	33053
tr|Q8CFQ9|Q8CFQ9_MOUSE	Fusion derived from t(1216) malignant liposarcoma (Human) OS=Mus musculus OX=10090 GN=Fus PE=1 SV=1	151.49	15	7	5	16	52602
tr|G3UXT7|G3UXT7_MOUSE	RNA-binding protein FUS (Fragment) OS=Mus musculus OX=10090 GN=Fus PE=1 SV=1	151.49	61	7	5	16	14016
tr|F6SLJ2|F6SLJ2_MOUSE	ARF GTPase-activating protein GIT2 (Fragment) OS=Mus musculus OX=10090 GN=Git2 PE=1 SV=8	151.23	38	7	2	16	27692
tr|D3Z5G4|D3Z5G4_MOUSE	Zinc finger RNA-binding protein OS=Mus musculus OX=10090 GN=Zfr PE=1 SV=2	150.66	22	4	4	9	36515
Q9QXK3|COPG2_MOUSE	Coatomer subunit gamma-2 OS=Mus musculus OX=10090 GN=Copg2 PE=1 SV=1	150.52	13	9	9	13	97680
Q6PFQ7|RASL2_MOUSE	Ras GTPase-activating protein 4 OS=Mus musculus OX=10090 GN=Rasa4 PE=1 SV=1	150.51	18	12	12	15	90060
Q91VI7|RINI_MOUSE	Ribonuclease inhibitor OS=Mus musculus OX=10090 GN=Rnh1 PE=1 SV=1	150.47	40	12	12	16	49817
tr|A0A1B0GSG5|A0A1B0GSG5_MOUSE	Ribonuclease inhibitor OS=Mus musculus OX=10090 GN=Rnh1 PE=1 SV=1	150.47	37	12	12	16	53926
tr|A2AUP1|A2AUP1_MOUSE	6-phosphofructo-2-kinase/fructose-2 6-biphosphatase 3 OS=Mus musculus OX=10090 GN=Pfkfb3 PE=1 SV=1	150.19	20	10	10	11	59671
Q9Z2K1|K1C16_MOUSE	Keratin type I cytoskeletal 16 OS=Mus musculus OX=10090 GN=Krt16 PE=1 SV=3	150.09	16	7	6	17	51606
tr|E9PUB7|E9PUB7_MOUSE	Protein misato homolog 1 OS=Mus musculus OX=10090 GN=Msto1 PE=1 SV=1	149.85	17	7	7	14	61207
tr|A0A087WP00|A0A087WP00_MOUSE	Nucleolar protein 58 (Fragment) OS=Mus musculus OX=10090 GN=Nop58 PE=1 SV=1	149.68	31	4	1	6	21377
Q3TWF6|WDR70_MOUSE	WD repeat-containing protein 70 OS=Mus musculus OX=10090 GN=Wdr70 PE=1 SV=1	149.59	18	9	9	14	73119
tr|E9Q8I7|E9Q8I7_MOUSE	Nuclear transcription factor X-box-binding-like 1 OS=Mus musculus OX=10090 GN=Nfxl1 PE=1 SV=1	149.03	12	9	9	11	101508
Q9EQH3|VPS35_MOUSE	Vacuolar protein sorting-associated protein 35 OS=Mus musculus OX=10090 GN=Vps35 PE=1 SV=1	148.35	8	5	5	8	91713
Q8C7V3|UTP15_MOUSE	U3 small nucleolar RNA-associated protein 15 homolog OS=Mus musculus OX=10090 GN=Utp15 PE=1 SV=1	147.89	21	8	8	13	59375
tr|A0A0A6YXS4|A0A0A6YXS4_MOUSE	Inosine-5'-monophosphate dehydrogenase 2 (Fragment) OS=Mus musculus OX=10090 GN=Impdh2 PE=1 SV=1	147.61	33	8	8	9	27209
tr|E9Q0C3|E9Q0C3_MOUSE	Heat shock protein HSP 90-beta (Fragment) OS=Mus musculus OX=10090 GN=Hsp90ab1 PE=1 SV=1	147.51	35	5	5	12	18912
tr|A0A0A6YX73|A0A0A6YX73_MOUSE	cAMP-dependent protein kinase type II-alpha regulatory subunit OS=Mus musculus OX=10090 GN=Prkar2a PE=1 SV=1	147.05	27	7	7	12	43166
tr|G3UWX1|G3UWX1_MOUSE	Replication factor C subunit 1 OS=Mus musculus OX=10090 GN=Rfc1 PE=1 SV=2	147.01	9	8	8	11	127578
Q60649|CLPB_MOUSE	Caseinolytic peptidase B protein homolog OS=Mus musculus OX=10090 GN=Clpb PE=1 SV=1	146.82	19	11	11	15	76004
Q99MR6|SRRT_MOUSE	Serrate RNA effector molecule homolog OS=Mus musculus OX=10090 GN=Srrt PE=1 SV=1	146.76	7	6	6	10	100452
tr|A0A494B956|A0A494B956_MOUSE	DNA polymerase alpha subunit B (Fragment) OS=Mus musculus OX=10090 GN=Pola2 PE=1 SV=1	146.66	34	5	3	11	19108
tr|A0A087WS29|A0A087WS29_MOUSE	Kinectin OS=Mus musculus OX=10090 GN=Ktn1 PE=1 SV=1	146.45	8	7	7	10	140923
tr|F7AM43|F7AM43_MOUSE	Far upstream element (FUSE)-binding protein 3 (Fragment) OS=Mus musculus OX=10090 GN=Fubp3 PE=1 SV=1	146.13	30	6	6	12	28143
tr|E9Q8K8|E9Q8K8_MOUSE	Zinc finger CCCH domain-containing protein 4 OS=Mus musculus OX=10090 GN=Zc3h4 PE=1 SV=1	146.12	7	6	6	11	136022
tr|E9Q842|E9Q842_MOUSE	Neuron navigator 2 OS=Mus musculus OX=10090 GN=Nav2 PE=1 SV=1	145.81	4	6	6	9	261632
tr|E9Q2Y3|E9Q2Y3_MOUSE	NF-kappa-B essential modulator OS=Mus musculus OX=10090 GN=Ikbkg PE=1 SV=1	145.81	25	9	9	16	49367
tr|A0A0N4SW93|A0A0N4SW93_MOUSE	C2 domain-containing protein 5 OS=Mus musculus OX=10090 GN=C2cd5 PE=1 SV=1	145.68	12	9	9	9	115814
tr|Z4YJT3|Z4YJT3_MOUSE	La-related protein 1 OS=Mus musculus OX=10090 GN=Larp1 PE=1 SV=1	145.63	12	9	9	11	121152
Q8BKF1|RPOM_MOUSE	DNA-directed RNA polymerase mitochondrial OS=Mus musculus OX=10090 GN=Polrmt PE=1 SV=1	145.4	9	8	8	10	136705
tr|E9QMW9|E9QMW9_MOUSE	Polypyrimidine tract-binding protein 1 OS=Mus musculus OX=10090 GN=Ptbp1 PE=1 SV=1	145.04	27	9	7	16	37148
Q8CD15|RIOX2_MOUSE	Ribosomal oxygenase 2 OS=Mus musculus OX=10090 GN=Riox2 PE=1 SV=2	144.44	17	8	8	13	53517
tr|A2ANA0|A2ANA0_MOUSE	Protein transport protein SEC23 (Fragment) OS=Mus musculus OX=10090 GN=Sec23b PE=1 SV=1	144.15	26	6	6	15	31441
O88520|SHOC2_MOUSE	Leucine-rich repeat protein SHOC-2 OS=Mus musculus OX=10090 GN=Shoc2 PE=1 SV=2	144.07	12	6	6	8	64893
Q8BTV2|CPSF7_MOUSE	Cleavage and polyadenylation specificity factor subunit 7 OS=Mus musculus OX=10090 GN=Cpsf7 PE=1 SV=2	143.68	17	6	6	8	52011
tr|A0A140T8T5|A0A140T8T5_MOUSE	Microtubule-associated protein OS=Mus musculus OX=10090 GN=Map4 PE=1 SV=1	143.17	29	8	8	14	41784
tr|A0A0R4J1B4|A0A0R4J1B4_MOUSE	Integrin alpha-M OS=Mus musculus OX=10090 GN=Itgam PE=1 SV=1	142.9	8	5	5	12	115127
tr|A0A2I3BRX9|A0A2I3BRX9_MOUSE	Ral GTPase-activating protein subunit alpha-1 OS=Mus musculus OX=10090 GN=Ralgapa1 PE=1 SV=1	142.43	4	9	8	11	284124
tr|H7BWY2|H7BWY2_MOUSE	AP-3 complex subunit mu-1 OS=Mus musculus OX=10090 GN=Ap3m1 PE=1 SV=1	142.42	32	9	9	18	41023
tr|A0A2I3BRP6|A0A2I3BRP6_MOUSE	Triple functional domain protein OS=Mus musculus OX=10090 GN=Trio PE=1 SV=1	142.28	6	8	8	13	211672
tr|A0A2I3BQ16|A0A2I3BQ16_MOUSE	Leucine-rich repeat and calponin homology domain-containing protein 1 OS=Mus musculus OX=10090 GN=Lrch1 PE=1 SV=1	142.04	9	5	5	9	76059
tr|A0A494BB49|A0A494BB49_MOUSE	T-cell surface glycoprotein CD5 OS=Mus musculus OX=10090 GN=Cd5 PE=1 SV=1	141.94	18	5	5	9	49065
P13379|CD5_MOUSE	T-cell surface glycoprotein CD5 OS=Mus musculus OX=10090 GN=Cd5 PE=1 SV=1	141.94	16	5	5	9	53849
tr|E9QJS1|E9QJS1_MOUSE	Tyrosine-protein kinase OS=Mus musculus OX=10090 GN=Tyk2 PE=1 SV=1	141.79	9	11	11	14	135901
tr|A2AJI1|A2AJI1_MOUSE	MAP7 domain-containing protein 1 OS=Mus musculus OX=10090 GN=Map7d1 PE=1 SV=1	141.77	10	6	6	8	85764
tr|B2RXP1|B2RXP1_MOUSE	Leucine-rich repeat and calponin homology domain-containing protein 3 OS=Mus musculus OX=10090 GN=Lrch3 PE=1 SV=1	141.67	13	7	6	13	82278
tr|A0A1B0GR08|A0A1B0GR08_MOUSE	Gamma-tubulin complex component (Fragment) OS=Mus musculus OX=10090 GN=Tubgcp2 PE=1 SV=1	141.65	11	7	7	7	102742
tr|A0A494BB89|A0A494BB89_MOUSE	Asparagine--tRNA ligase cytoplasmic OS=Mus musculus OX=10090 GN=Nars PE=1 SV=1	140.83	16	6	6	15	59214
tr|A0A1W2P7H4|A0A1W2P7H4_MOUSE	Predicted gene 9048 OS=Mus musculus OX=10090 GN=Gm9048 PE=4 SV=1	140.71	15	9	9	16	92188
tr|A2AMD0|A2AMD0_MOUSE	Predicted gene 12666 (Fragment) OS=Mus musculus OX=10090 GN=Gm12666 PE=1 SV=1	140.7	23	6	6	9	28466
tr|A0A140LHG3|A0A140LHG3_MOUSE	A-kinase anchor protein 13 (Fragment) OS=Mus musculus OX=10090 GN=Akap13 PE=1 SV=1	140.69	19	8	8	12	69190
tr|H3BLJ6|H3BLJ6_MOUSE	MCG14602 isoform CRA_b (Fragment) OS=Mus musculus OX=10090 GN=Ddx27 PE=1 SV=1	140.61	24	7	7	15	33953
tr|A0A0G2JGS4|A0A0G2JGS4_MOUSE	Calcium/calmodulin-dependent protein kinase type II subunit delta OS=Mus musculus OX=10090 GN=Camk2d PE=1 SV=1	140.57	17	8	5	12	60004
tr|E9Q444|E9Q444_MOUSE	Zinc finger and BTB domain-containing 21 OS=Mus musculus OX=10090 GN=Zbtb21 PE=1 SV=1	140.19	9	6	6	6	121497
tr|E9Q3R9|E9Q3R9_MOUSE	Zinc finger and BTB domain-containing 21 OS=Mus musculus OX=10090 GN=Zbtb21 PE=1 SV=1	140.19	10	6	6	6	118144
Q9DBR1|XRN2_MOUSE	5'-3' exoribonuclease 2 OS=Mus musculus OX=10090 GN=Xrn2 PE=1 SV=1	140.12	11	8	8	12	108687
tr|F6UFZ5|F6UFZ5_MOUSE	PCF11 cleavage and polyadenylation factor subunit (Fragment) OS=Mus musculus OX=10090 GN=Pcf11 PE=1 SV=1	140.1	5	6	6	9	164556
tr|V9GXJ1|V9GXJ1_MOUSE	Predicted gene 28036 OS=Mus musculus OX=10090 GN=Gm28036 PE=4 SV=1	140.02	13	8	8	12	71153
Q6ZQM8|UD17C_MOUSE	UDP-glucuronosyltransferase 1-7C OS=Mus musculus OX=10090 GN=Ugt1a7c PE=1 SV=1	140	13	7	7	15	59758
tr|E9Q1Z0|E9Q1Z0_MOUSE	Keratin 90 OS=Mus musculus OX=10090 GN=Krt90 PE=1 SV=1	139.52	13	9	3	22	58224
Q5XJY5|COPD_MOUSE	Coatomer subunit delta OS=Mus musculus OX=10090 GN=Arcn1 PE=1 SV=2	139.38	20	10	10	16	57230
tr|A2AT37|A2AT37_MOUSE	UPF2 regulator of nonsense transcripts homolog (Yeast) OS=Mus musculus OX=10090 GN=Upf2 PE=1 SV=1	139.28	7	7	7	12	147552
tr|A0A2R8W6L5|A0A2R8W6L5_MOUSE	Poly(rC)-binding protein 2 (Fragment) OS=Mus musculus OX=10090 GN=Pcbp2 PE=1 SV=1	139.25	33	5	5	11	23635
tr|A0A2R8VI25|A0A2R8VI25_MOUSE	Poly(RC) binding protein 2 isoform CRA_d OS=Mus musculus OX=10090 GN=Pcbp2 PE=1 SV=1	139.25	23	5	5	11	33299
tr|A0A2R8VHG2|A0A2R8VHG2_MOUSE	Poly(rC)-binding protein 2 (Fragment) OS=Mus musculus OX=10090 GN=Pcbp2 PE=1 SV=1	139.25	40	5	5	11	19644
tr|A0A2R8VHN3|A0A2R8VHN3_MOUSE	Poly(rC)-binding protein 2 (Fragment) OS=Mus musculus OX=10090 GN=Pcbp2 PE=1 SV=1	139.25	44	5	5	11	17781
tr|A0A2R8VI71|A0A2R8VI71_MOUSE	Poly(rC)-binding protein 2 (Fragment) OS=Mus musculus OX=10090 GN=Pcbp2 PE=1 SV=1	139.25	31	5	5	11	25496
tr|A0A2R8VKF0|A0A2R8VKF0_MOUSE	Poly(rC)-binding protein 2 (Fragment) OS=Mus musculus OX=10090 GN=Pcbp2 PE=1 SV=1	139.25	39	5	5	11	20309
tr|A0A2R8VKN0|A0A2R8VKN0_MOUSE	Poly(rC)-binding protein 2 (Fragment) OS=Mus musculus OX=10090 GN=Pcbp2 PE=1 SV=1	139.25	29	5	5	11	26845
Q9QZD4|XPF_MOUSE	DNA repair endonuclease XPF OS=Mus musculus OX=10090 GN=Ercc4 PE=1 SV=3	139.19	10	9	9	13	103690
tr|D3YZC0|D3YZC0_MOUSE	Propionyl-CoA carboxylase alpha chain mitochondrial (Fragment) OS=Mus musculus OX=10090 GN=Pcca PE=1 SV=1	139.17	30	8	7	15	17867
Q6NZF1|ZC11A_MOUSE	Zinc finger CCCH domain-containing protein 11A OS=Mus musculus OX=10090 GN=Zc3h11a PE=1 SV=1	139.07	11	6	6	7	86492
Q9D2Y4|MLKL_MOUSE	Mixed lineage kinase domain-like protein OS=Mus musculus OX=10090 GN=Mlkl PE=1 SV=1	139.06	14	7	7	10	54318
tr|F6VMV6|F6VMV6_MOUSE	2'-5'-oligoadenylate synthase-like protein 2 (Fragment) OS=Mus musculus OX=10090 GN=Oasl2 PE=1 SV=2	139.03	20	5	5	13	27647
Q9Z315|SNUT1_MOUSE	U4/U6.U5 tri-snRNP-associated protein 1 OS=Mus musculus OX=10090 GN=Sart1 PE=1 SV=1	138.63	11	6	6	9	90885
tr|D3Z4U5|D3Z4U5_MOUSE	Janus kinase and microtubule-interacting protein 1 OS=Mus musculus OX=10090 GN=Jakmip1 PE=1 SV=1	138.6	10	9	8	10	97235
tr|I7HJQ9|I7HJQ9_MOUSE	Myotubularin-related protein 1 OS=Mus musculus OX=10090 GN=Mtmr1 PE=1 SV=1	138.54	15	9	9	12	75541
tr|A0A0R4J218|A0A0R4J218_MOUSE	Plectin (Fragment) OS=Mus musculus OX=10090 GN=Plec PE=1 SV=1	137.87	9	7	7	10	111662
tr|A0A0R4J223|A0A0R4J223_MOUSE	Plectin (Fragment) OS=Mus musculus OX=10090 GN=Plec PE=1 SV=1	137.87	13	7	7	10	76737
tr|A0A0R4J221|A0A0R4J221_MOUSE	Plectin (Fragment) OS=Mus musculus OX=10090 GN=Plec PE=1 SV=1	137.87	12	7	7	10	80670
tr|F6XQM2|F6XQM2_MOUSE	Pleckstrin homology domain-containing family O member 1 (Fragment) OS=Mus musculus OX=10090 GN=Plekho1 PE=1 SV=1	137.84	27	8	8	11	41129
tr|Q5SRI3|Q5SRI3_MOUSE	Dedicator of cytokinesis protein 2 OS=Mus musculus OX=10090 GN=Dock2 PE=1 SV=2	137.83	10	11	11	16	135761
tr|G3UZ63|G3UZ63_MOUSE	Kelch domain-containing protein 4 OS=Mus musculus OX=10090 GN=Klhdc4 PE=1 SV=1	137.74	13	5	5	9	61480
Q9DBG6|RPN2_MOUSE	Dolichyl-diphosphooligosaccharide--protein glycosyltransferase subunit 2 OS=Mus musculus OX=10090 GN=Rpn2 PE=1 SV=1	137.67	13	7	7	12	69063
tr|B0QZL5|B0QZL5_MOUSE	Phosphatidylinositol 4 5-bisphosphate 3-kinase catalytic subunit OS=Mus musculus OX=10090 GN=Pik3cd PE=1 SV=1	137.62	8	10	10	11	119401
Q80VI1|TRI56_MOUSE	E3 ubiquitin-protein ligase TRIM56 OS=Mus musculus OX=10090 GN=Trim56 PE=1 SV=1	137.25	14	7	7	9	79513
tr|H3BIZ7|H3BIZ7_MOUSE	FERM domain-containing protein 4A OS=Mus musculus OX=10090 GN=Frmd4a PE=1 SV=1	137.09	6	4	4	8	115449
tr|A0A1Y7VM95|A0A1Y7VM95_MOUSE	Serine/threonine-protein kinase MRCK beta (Fragment) OS=Mus musculus OX=10090 GN=Cdc42bpb PE=1 SV=1	137.05	21	7	7	9	26001
tr|B2KF50|B2KF50_MOUSE	UHRF1 (ICBP90)-binding protein 1 OS=Mus musculus OX=10090 GN=Uhrf1bp1 PE=1 SV=1	136.67	8	8	8	9	157011
tr|F8VQK5|F8VQK5_MOUSE	SAM and SH3 domain-containing protein 1 OS=Mus musculus OX=10090 GN=Sash1 PE=1 SV=1	136.61	7	6	6	8	135621
tr|Z4YKC4|Z4YKC4_MOUSE	Eukaryotic translation initiation factor 4 gamma 3 OS=Mus musculus OX=10090 GN=Eif4g3 PE=1 SV=1	136.36	4	6	4	14	173550
tr|A2BE91|A2BE91_MOUSE	WD repeat domain 34 OS=Mus musculus OX=10090 GN=Wdr34 PE=1 SV=1	136.04	9	4	4	8	58174
tr|G5E924|G5E924_MOUSE	Heterogeneous nuclear ribonucleoprotein L (Fragment) OS=Mus musculus OX=10090 GN=Hnrnpl PE=1 SV=1	135.74	20	9	9	11	66941
tr|A0A1W2P8B6|A0A1W2P8B6_MOUSE	T-complex protein 1 subunit beta (Fragment) OS=Mus musculus OX=10090 GN=Cct2 PE=1 SV=1	135.35	45	3	3	19	12262
Q7M6Y3|PICAL_MOUSE	Phosphatidylinositol-binding clathrin assembly protein OS=Mus musculus OX=10090 GN=Picalm PE=1 SV=1	135.21	11	5	5	6	71543
tr|A2AGQ7|A2AGQ7_MOUSE	MAP kinase-activating death domain protein OS=Mus musculus OX=10090 GN=Madd PE=1 SV=1	135.18	6	6	6	9	174431
tr|A0A0N4SVK5|A0A0N4SVK5_MOUSE	Plasminogen activator inhibitor 1 RNA-binding protein (Fragment) OS=Mus musculus OX=10090 GN=Serbp1 PE=1 SV=1	134.46	47	6	6	9	8782
tr|E9Q3V6|E9Q3V6_MOUSE	Septin-2 OS=Mus musculus OX=10090 GN=Sept2 PE=1 SV=1	133.77	23	6	5	8	36978
tr|A0A0G2JFJ6|A0A0G2JFJ6_MOUSE	Integrator complex subunit 3 OS=Mus musculus OX=10090 GN=Ints3 PE=1 SV=1	133.76	4	3	3	4	117251
Q68FD5|CLH1_MOUSE	Clathrin heavy chain 1 OS=Mus musculus OX=10090 GN=Cltc PE=1 SV=3	132.91	4	7	7	8	191555
Q61187|TS101_MOUSE	Tumor susceptibility gene 101 protein OS=Mus musculus OX=10090 GN=Tsg101 PE=1 SV=2	132.03	25	8	8	11	44124
tr|F6RPD4|F6RPD4_MOUSE	Phosphorylated adapter RNA export protein (Fragment) OS=Mus musculus OX=10090 GN=Phax PE=1 SV=1	131.91	16	4	4	9	28312
tr|Q3TWV4|Q3TWV4_MOUSE	AP-2 complex subunit mu OS=Mus musculus OX=10090 GN=Ap2m1 PE=1 SV=1	131.62	21	9	9	9	49389
P84091|AP2M1_MOUSE	AP-2 complex subunit mu OS=Mus musculus OX=10090 GN=Ap2m1 PE=1 SV=1	131.62	21	9	9	9	49655
tr|E9Q5F6|E9Q5F6_MOUSE	Polyubiquitin-C (Fragment) OS=Mus musculus OX=10090 GN=Ubc PE=1 SV=1	131.57	20	5	5	24	22592
tr|G8JL74|G8JL74_MOUSE	Polypyrimidine tract-binding protein 3 OS=Mus musculus OX=10090 GN=Ptbp3 PE=1 SV=1	131.52	15	7	5	9	59465
Q921X9|PDIA5_MOUSE	Protein disulfide-isomerase A5 OS=Mus musculus OX=10090 GN=Pdia5 PE=1 SV=1	131.45	15	7	7	7	59267
tr|A0A0A6YXQ4|A0A0A6YXQ4_MOUSE	Muscleblind-like protein 1 (Fragment) OS=Mus musculus OX=10090 GN=Mbnl1 PE=1 SV=1	131.17	24	4	1	8	31822
tr|A0A3Q4EGW0|A0A3Q4EGW0_MOUSE	Oxysterol-binding protein OS=Mus musculus OX=10090 GN=Osbpl7 PE=1 SV=1	131.1	8	6	6	6	108129
tr|D6RIN1|D6RIN1_MOUSE	Protein unc-45 homolog A OS=Mus musculus OX=10090 GN=Unc45a PE=1 SV=1	131.08	17	9	9	9	68515
O35231|KIFC3_MOUSE	Kinesin-like protein KIFC3 OS=Mus musculus OX=10090 GN=Kifc3 PE=1 SV=4	130.48	8	6	5	7	92556
tr|A0A1D5RLM0|A0A1D5RLM0_MOUSE	Kinesin-like protein OS=Mus musculus OX=10090 GN=Kifc3 PE=1 SV=1	130.48	10	6	5	7	77441
tr|H3BKR8|H3BKR8_MOUSE	T-complex protein 1 subunit theta OS=Mus musculus OX=10090 GN=Cct8 PE=1 SV=1	130.46	52	4	4	15	7663
tr|E9PZW0|E9PZW0_MOUSE	Desmoplakin OS=Mus musculus OX=10090 GN=Dsp PE=1 SV=1	130.31	5	10	10	11	261418
tr|D3Z2Q2|D3Z2Q2_MOUSE	Syntaxin-binding protein 5 OS=Mus musculus OX=10090 GN=Stxbp5 PE=1 SV=1	130.04	9	7	7	10	121707
tr|D3Z079|D3Z079_MOUSE	Syntaxin-binding protein 5 OS=Mus musculus OX=10090 GN=Stxbp5 PE=1 SV=1	130.04	9	7	7	10	123602
Q8K400|STXB5_MOUSE	Syntaxin-binding protein 5 OS=Mus musculus OX=10090 GN=Stxbp5 PE=1 SV=3	130.04	9	7	7	10	127650
tr|E9PUC2|E9PUC2_MOUSE	Long-chain-fatty-acid--CoA ligase 3 OS=Mus musculus OX=10090 GN=Acsl3 PE=1 SV=1	129.89	13	6	6	9	62976
tr|F6XLZ3|F6XLZ3_MOUSE	Prolactin regulatory element-binding protein (Fragment) OS=Mus musculus OX=10090 GN=Preb PE=1 SV=1	129.79	33	3	3	5	10286
tr|A0A1L1STF9|A0A1L1STF9_MOUSE	SAFB-like transcription modulator OS=Mus musculus OX=10090 GN=Sltm PE=1 SV=1	129.02	8	5	5	5	72661
tr|A0A1W2P6I6|A0A1W2P6I6_MOUSE	Activating signal cointegrator 1 complex subunit 3 (Fragment) OS=Mus musculus OX=10090 GN=Ascc3 PE=1 SV=1	128.14	26	6	6	7	37982
tr|F6QKD2|F6QKD2_MOUSE	Probable ATP-dependent RNA helicase DDX47 (Fragment) OS=Mus musculus OX=10090 GN=Ddx47 PE=1 SV=1	127.87	18	6	3	10	40032
Q61937|NPM_MOUSE	Nucleophosmin OS=Mus musculus OX=10090 GN=Npm1 PE=1 SV=1	127.64	27	5	5	10	32560
Q8BG07|PLD4_MOUSE	Phospholipase D4 OS=Mus musculus OX=10090 GN=Pld4 PE=1 SV=1	127.39	11	5	5	8	56154
tr|A0A494BAZ0|A0A494BAZ0_MOUSE	A-kinase anchor protein 8 (Fragment) OS=Mus musculus OX=10090 GN=Akap8 PE=1 SV=1	127.18	15	3	3	4	16118
tr|Q3ULG5|Q3ULG5_MOUSE	DNA helicase OS=Mus musculus OX=10090 GN=Mcm6 PE=1 SV=1	127.08	12	7	7	7	89784
tr|A2A848|A2A848_MOUSE	Peroxisomal acyl-coenzyme A oxidase 1 (Fragment) OS=Mus musculus OX=10090 GN=Acox1 PE=1 SV=1	126.56	12	6	6	9	70031
tr|A0A0U1RPY8|A0A0U1RPY8_MOUSE	Coronin (Fragment) OS=Mus musculus OX=10090 GN=Coro1a PE=1 SV=1	126.48	21	6	6	8	26992
tr|A0A0U1RPT4|A0A0U1RPT4_MOUSE	[3-methyl-2-oxobutanoate dehydrogenase [lipoamide]] kinase mitochondrial OS=Mus musculus OX=10090 GN=Bckdk PE=1 SV=1	126.46	13	4	4	11	41317
tr|A0A2K6EDM5|A0A2K6EDM5_MOUSE	Muscleblind-like protein 2 OS=Mus musculus OX=10090 GN=Mbnl2 PE=1 SV=1	126.36	19	7	4	10	41318
tr|Q3UKR0|Q3UKR0_MOUSE	Death domain-associated protein 6 OS=Mus musculus OX=10090 GN=Daxx PE=1 SV=1	126.32	12	7	7	10	81594
tr|F6U775|F6U775_MOUSE	Dynamin-like 120 kDa protein mitochondrial (Fragment) OS=Mus musculus OX=10090 GN=Opa1 PE=1 SV=1	125.63	12	4	2	11	33949
tr|A0A087WPV4|A0A087WPV4_MOUSE	Phenylalanine--tRNA ligase beta subunit (Fragment) OS=Mus musculus OX=10090 GN=Farsb PE=1 SV=1	125.63	30	7	7	15	26984
tr|A0A0U1RPK8|A0A0U1RPK8_MOUSE	Vacuolar protein sorting-associated protein 33B (Fragment) OS=Mus musculus OX=10090 GN=Vps33b PE=1 SV=1	125.15	34	4	4	12	11665
tr|A0A2C9F2A2|A0A2C9F2A2_MOUSE	Ras and Rab interactor 1 OS=Mus musculus OX=10090 GN=Rin1 PE=1 SV=1	125.04	8	5	5	7	84314
P58069|RASA2_MOUSE	Ras GTPase-activating protein 2 OS=Mus musculus OX=10090 GN=Rasa2 PE=1 SV=2	124.99	9	6	5	8	96401
tr|E9PYD3|E9PYD3_MOUSE	Vacuolar protein sorting-associated protein 53 homolog OS=Mus musculus OX=10090 GN=Vps53 PE=1 SV=1	124.97	14	8	8	9	62232
tr|A0A494BAD3|A0A494BAD3_MOUSE	Carnitine O-palmitoyltransferase 1 liver isoform (Fragment) OS=Mus musculus OX=10090 GN=Cpt1a PE=1 SV=1	124.55	21	6	6	12	46148
tr|A2AP84|A2AP84_MOUSE	DNA-directed RNA polymerase I subunit RPA2 OS=Mus musculus OX=10090 GN=Polr1b PE=1 SV=1	124.45	10	7	7	8	85566
Q6IME9|K2C72_MOUSE	Keratin type II cytoskeletal 72 OS=Mus musculus OX=10090 GN=Krt72 PE=3 SV=1	124.07	9	6	2	16	56750
tr|S4R1H4|S4R1H4_MOUSE	Vacuolar protein sorting-associated protein 33B OS=Mus musculus OX=10090 GN=Vps33b PE=1 SV=1	123.81	41	6	6	7	16578
tr|A0A0X1KG61|A0A0X1KG61_MOUSE	E3 ubiquitin-protein ligase CBL OS=Mus musculus OX=10090 GN=Cbl PE=1 SV=1	123.67	12	6	5	9	96000
Q9ERK4|XPO2_MOUSE	Exportin-2 OS=Mus musculus OX=10090 GN=Cse1l PE=1 SV=1	123.53	5	5	5	8	110455
Q3UKJ7|SMU1_MOUSE	WD40 repeat-containing protein SMU1 OS=Mus musculus OX=10090 GN=Smu1 PE=2 SV=2	123.52	19	9	9	11	57544
tr|A0A0R4J0A4|A0A0R4J0A4_MOUSE	Vascular endothelial growth factor receptor 1 OS=Mus musculus OX=10090 GN=Flt1 PE=1 SV=1	123.37	6	6	6	10	149846
Q3TN34|MILK2_MOUSE	MICAL-like protein 2 OS=Mus musculus OX=10090 GN=Micall2 PE=1 SV=1	123.21	7	5	5	10	108288
tr|E9QAE3|E9QAE3_MOUSE	B-TFIID TATA-box-binding protein-associated factor 1 OS=Mus musculus OX=10090 GN=Btaf1 PE=1 SV=1	122.97	4	6	6	8	207050
P08775|RPB1_MOUSE	DNA-directed RNA polymerase II subunit RPB1 OS=Mus musculus OX=10090 GN=Polr2a PE=1 SV=3	122.88	8	10	10	14	217174
tr|Q80YW9|Q80YW9_MOUSE	Peptidylprolyl isomerase OS=Mus musculus OX=10090 GN=Fkbp15 PE=1 SV=1	122.47	11	5	5	8	82250
tr|D6RJ16|D6RJ16_MOUSE	ATP synthase H+-transporting mitochondrial F1 complex alpha subunit 1 OS=Mus musculus OX=10090 GN=Atp5a1 PE=1 SV=1	122.44	31	2	2	7	9208
tr|A0A0N4SW73|A0A0N4SW73_MOUSE	Rab11 family-interacting protein 5 OS=Mus musculus OX=10090 GN=Rab11fip5 PE=1 SV=1	122.41	8	7	7	7	139555
tr|Q8C281|Q8C281_MOUSE	Calpastatin OS=Mus musculus OX=10090 GN=Cast PE=1 SV=1	122.09	7	4	4	4	74422
tr|Q8CE04|Q8CE04_MOUSE	Calpastatin OS=Mus musculus OX=10090 GN=Cast PE=1 SV=1	122.09	7	4	4	4	76480
Q8VHE0|SEC63_MOUSE	Translocation protein SEC63 homolog OS=Mus musculus OX=10090 GN=Sec63 PE=1 SV=4	121.84	8	5	5	7	87870
Q99MI1|RB6I2_MOUSE	ELKS/Rab6-interacting/CAST family member 1 OS=Mus musculus OX=10090 GN=Erc1 PE=1 SV=1	121.73	7	6	6	6	128330
tr|F8VPM7|F8VPM7_MOUSE	ELKS/Rab6-interacting/CAST family member 1 OS=Mus musculus OX=10090 GN=Erc1 PE=1 SV=1	121.73	7	6	6	6	128330
tr|F6VR84|F6VR84_MOUSE	Polymerase delta-interacting protein 3 (Fragment) OS=Mus musculus OX=10090 GN=Poldip3 PE=1 SV=1	121.51	29	4	4	8	22162
tr|A0A0J9YTQ8|A0A0J9YTQ8_MOUSE	Ras GTPase-activating protein-binding protein 2 (Fragment) OS=Mus musculus OX=10090 GN=G3bp2 PE=1 SV=1	121.18	10	4	4	25	15157
tr|D3Z4I4|D3Z4I4_MOUSE	Long-chain-fatty-acid--CoA ligase 3 (Fragment) OS=Mus musculus OX=10090 GN=Acsl3 PE=1 SV=1	121.06	28	3	3	5	16349
tr|F6S251|F6S251_MOUSE	Myotubularin-related protein 5 (Fragment) OS=Mus musculus OX=10090 GN=Sbf1 PE=1 SV=1	120.48	28	4	4	6	20067
tr|A0A1D5RM83|A0A1D5RM83_MOUSE	IQ motif and SEC7 domain-containing protein 1 OS=Mus musculus OX=10090 GN=Iqsec1 PE=1 SV=1	120.47	11	9	9	10	117929
tr|A0A0N4SWC5|A0A0N4SWC5_MOUSE	Probable ATP-dependent RNA helicase DDX47 (Fragment) OS=Mus musculus OX=10090 GN=Ddx47 PE=1 SV=3	120.28	31	4	1	8	19654
Q61210|ARHG1_MOUSE	Rho guanine nucleotide exchange factor 1 OS=Mus musculus OX=10090 GN=Arhgef1 PE=1 SV=2	120.13	8	6	6	7	102804
tr|G3UWY0|G3UWY0_MOUSE	Translation factor Guf1 mitochondrial (Fragment) OS=Mus musculus OX=10090 GN=Guf1 PE=1 SV=2	120.06	12	5	5	9	65613
tr|B7ZCL9|B7ZCL9_MOUSE	55 kDa erythrocyte membrane protein (Fragment) OS=Mus musculus OX=10090 GN=Mpp1 PE=1 SV=1	119.99	22	3	2	5	23001
Q99ME2|WDR6_MOUSE	WD repeat-containing protein 6 OS=Mus musculus OX=10090 GN=Wdr6 PE=1 SV=1	119.86	6	5	5	8	121898
P97819|PLPL9_MOUSE	85/88 kDa calcium-independent phospholipase A2 OS=Mus musculus OX=10090 GN=Pla2g6 PE=1 SV=3	119.33	8	5	5	5	89560
tr|D6RCY4|D6RCY4_MOUSE	RISC-loading complex subunit TARBP2 OS=Mus musculus OX=10090 GN=Tarbp2 PE=1 SV=1	119.25	71	4	4	7	6297
tr|D3YYN8|D3YYN8_MOUSE	Non-specific serine/threonine protein kinase OS=Mus musculus OX=10090 GN=Cdc42bpa PE=1 SV=1	118.85	3	6	6	8	192678
tr|H7BX44|H7BX44_MOUSE	Non-specific serine/threonine protein kinase OS=Mus musculus OX=10090 GN=Cdc42bpa PE=1 SV=1	118.85	3	6	6	8	185784
tr|A0A1D5RLQ9|A0A1D5RLQ9_MOUSE	Non-specific serine/threonine protein kinase OS=Mus musculus OX=10090 GN=Cdc42bpa PE=1 SV=1	118.85	3	6	6	8	198589
tr|A0A338P6P6|A0A338P6P6_MOUSE	Arf-GAP with coiled-coil ANK repeat and PH domain-containing protein 2 OS=Mus musculus OX=10090 GN=Acap2 PE=1 SV=1	118.77	8	5	5	6	91150
Q8CFI5|SYPM_MOUSE	Probable proline--tRNA ligase mitochondrial OS=Mus musculus OX=10090 GN=Pars2 PE=1 SV=2	118.57	13	5	5	9	53518
tr|A8Y5T6|A8Y5T6_MOUSE	Probable proline--tRNA ligase mitochondrial OS=Mus musculus OX=10090 GN=Pars2 PE=1 SV=1	118.57	12	5	5	9	57736
tr|B1AR28|B1AR28_MOUSE	Very long-chain-specific acyl-CoA dehydrogenase mitochondrial OS=Mus musculus OX=10090 GN=Acadvl PE=1 SV=1	118.55	12	4	4	5	68551
tr|F6TXD3|F6TXD3_MOUSE	Predicted gene 28036 (Fragment) OS=Mus musculus OX=10090 GN=Gm28036 PE=4 SV=1	118.17	16	2	2	11	19238
tr|A0A286YE28|A0A286YE28_MOUSE	Transketolase (Fragment) OS=Mus musculus OX=10090 GN=Tkt PE=1 SV=1	117.58	20	6	6	9	53999
Q149T7|PPM1J_MOUSE	Protein phosphatase 1J OS=Mus musculus OX=10090 GN=Ppm1j PE=1 SV=1	117.37	12	5	5	7	55550
P70268|PKN1_MOUSE	Serine/threonine-protein kinase N1 OS=Mus musculus OX=10090 GN=Pkn1 PE=1 SV=3	117.29	11	8	7	15	104411
tr|D9J302|D9J302_MOUSE	ENH isoform 1e OS=Mus musculus OX=10090 GN=Pdlim5 PE=1 SV=1	117.22	8	3	3	7	66097
tr|A0A0G2JEJ0|A0A0G2JEJ0_MOUSE	PDZ and LIM domain protein 5 (Fragment) OS=Mus musculus OX=10090 GN=Pdlim5 PE=1 SV=1	117.22	21	3	3	7	26779
tr|A0A3Q4EH71|A0A3Q4EH71_MOUSE	MAGUK p55 subfamily member 7 (Fragment) OS=Mus musculus OX=10090 GN=Mpp7 PE=1 SV=1	117.19	16	4	4	4	39477
tr|A0A3Q4EGM2|A0A3Q4EGM2_MOUSE	MAGUK p55 subfamily member 7 OS=Mus musculus OX=10090 GN=Mpp7 PE=1 SV=1	117.19	14	4	4	4	44122
tr|E9Q390|E9Q390_MOUSE	Myoferlin OS=Mus musculus OX=10090 GN=Myof PE=1 SV=2	117.05	3	5	5	5	233323
tr|A0A286YDF5|A0A286YDF5_MOUSE	Myoferlin OS=Mus musculus OX=10090 GN=Myof PE=1 SV=1	117.05	3	5	5	5	234524
tr|D3YZA5|D3YZA5_MOUSE	Integrin-linked protein kinase (Fragment) OS=Mus musculus OX=10090 GN=Ilk PE=1 SV=2	116.95	13	5	5	7	33532
tr|A0A2R8VI47|A0A2R8VI47_MOUSE	GTP-binding protein 1 (Fragment) OS=Mus musculus OX=10090 GN=Gtpbp1 PE=1 SV=1	116.78	19	3	3	10	19245
tr|A0A494B997|A0A494B997_MOUSE	N-terminal kinase-like protein (Fragment) OS=Mus musculus OX=10090 GN=Scyl1 PE=1 SV=1	116.77	27	5	5	9	21045
tr|F7C0F2|F7C0F2_MOUSE	Breast carcinoma-amplified sequence 3 homolog (Fragment) OS=Mus musculus OX=10090 GN=Bcas3 PE=1 SV=1	116.66	13	5	5	8	75037
tr|F2Z3U3|F2Z3U3_MOUSE	Ras association (RalGDS/AF-6) and pleckstrin homology domains 1 OS=Mus musculus OX=10090 GN=Raph1 PE=1 SV=2	116.59	3	3	3	4	136739
tr|F6Q8N5|F6Q8N5_MOUSE	UPF3 regulator of nonsense transcripts homolog B (yeast) (Fragment) OS=Mus musculus OX=10090 GN=Upf3b PE=1 SV=1	116.58	22	5	5	10	32433
tr|A2A5R4|A2A5R4_MOUSE	NFX1-type zinc finger-containing protein 1 (Fragment) OS=Mus musculus OX=10090 GN=Znfx1 PE=1 SV=1	116.45	6	4	4	9	96385
tr|E9Q0N0|E9Q0N0_MOUSE	Intersectin-1 OS=Mus musculus OX=10090 GN=Itsn1 PE=1 SV=1	116.4	4	4	4	4	194896
tr|Q3TBA3|Q3TBA3_MOUSE	Antigen peptide transporter 1 OS=Mus musculus OX=10090 GN=Tap1 PE=1 SV=1	116.4	7	4	4	7	75959
tr|F6QHF1|F6QHF1_MOUSE	Antigen peptide transporter 1 (Fragment) OS=Mus musculus OX=10090 GN=Tap1 PE=1 SV=1	116.4	23	4	4	7	20969
tr|A0A1L1STM1|A0A1L1STM1_MOUSE	Unconventional myosin-Ie OS=Mus musculus OX=10090 GN=Myo1e PE=1 SV=1	116.22	28	4	4	9	13535
E9Q3E1|AL3B2_MOUSE	Aldehyde dehydrogenase family 3 member B2 OS=Mus musculus OX=10090 GN=Aldh3b2 PE=1 SV=1	116.18	5	2	2	7	52983
tr|F6S3V7|F6S3V7_MOUSE	Rho guanine nucleotide exchange factor 10-like protein (Fragment) OS=Mus musculus OX=10090 GN=Arhgef10l PE=1 SV=1	116.07	10	4	4	6	66931
tr|G3UXM2|G3UXM2_MOUSE	Tyrosine-protein phosphatase non-receptor type 6 (Fragment) OS=Mus musculus OX=10090 GN=Ptpn6 PE=1 SV=1	115.66	21	2	2	12	7669
tr|E9QJX9|E9QJX9_MOUSE	Signal transducer and activator of transcription OS=Mus musculus OX=10090 GN=Stat2 PE=1 SV=2	115.58	6	6	6	9	105514
tr|A0A494B9W3|A0A494B9W3_MOUSE	Fermitin family homolog 3 OS=Mus musculus OX=10090 GN=Fermt3 PE=1 SV=1	115.56	8	3	3	4	60319
tr|A0A0M3HEP9|A0A0M3HEP9_MOUSE	Thioredoxin reductase 2 mitochondrial OS=Mus musculus OX=10090 GN=Txnrd2 PE=1 SV=1	115.52	9	3	3	4	38749
tr|A0A0U1RQA4|A0A0U1RQA4_MOUSE	Thioredoxin reductase 2 mitochondrial OS=Mus musculus OX=10090 GN=Txnrd2 PE=1 SV=1	115.52	7	3	3	4	54740
Q9JLT4|TRXR2_MOUSE	Thioredoxin reductase 2 mitochondrial OS=Mus musculus OX=10090 GN=Txnrd2 PE=1 SV=4	115.52	6	3	3	4	56603
tr|A0A0U1RPC6|A0A0U1RPC6_MOUSE	Thioredoxin reductase 2 mitochondrial (Fragment) OS=Mus musculus OX=10090 GN=Txnrd2 PE=1 SV=1	115.52	20	3	3	4	17865
tr|A0A087WRC0|A0A087WRC0_MOUSE	Tripeptidyl-peptidase 2 OS=Mus musculus OX=10090 GN=Tpp2 PE=1 SV=1	115.52	8	5	5	5	96814
tr|G3UXH4|G3UXH4_MOUSE	Serine/threonine-protein kinase N2 OS=Mus musculus OX=10090 GN=Pkn2 PE=1 SV=1	115.36	6	5	4	7	105789
Q6PGL7|WASC2_MOUSE	WASH complex subunit 2 OS=Mus musculus OX=10090 GN=Washc2 PE=1 SV=1	115.31	6	5	5	5	145310
tr|A0A0N4SUI8|A0A0N4SUI8_MOUSE	T-complex protein 1 subunit eta (Fragment) OS=Mus musculus OX=10090 GN=Cct7 PE=1 SV=1	114.84	34	3	3	5	8934
tr|A2AJH3|A2AJH3_MOUSE	Glycylpeptide N-tetradecanoyltransferase OS=Mus musculus OX=10090 GN=Nmt2 PE=1 SV=1	114.25	11	4	4	9	56984
Q8CHC4|SYNJ1_MOUSE	Synaptojanin-1 OS=Mus musculus OX=10090 GN=Synj1 PE=1 SV=3	114.25	5	6	6	6	172616
Q9JHP7|PLGT2_MOUSE	Protein O-glucosyltransferase 2 OS=Mus musculus OX=10090 GN=Poglut2 PE=1 SV=1	113.64	8	3	3	5	57985
tr|Q3ZB57|Q3ZB57_MOUSE	GRB2-associated-binding protein 2 OS=Mus musculus OX=10090 GN=Gab2 PE=1 SV=1	113.37	11	5	5	6	73305
tr|D3Z3D6|D3Z3D6_MOUSE	DNA-directed RNA polymerases I and III subunit RPAC1 OS=Mus musculus OX=10090 GN=Polr1c PE=1 SV=1	113.32	17	4	4	5	29383
tr|V9GWZ4|V9GWZ4_MOUSE	DNA ligase 1 (Fragment) OS=Mus musculus OX=10090 GN=Lig1 PE=1 SV=1	112.87	24	5	5	8	35017
Q9WVS8|MK07_MOUSE	Mitogen-activated protein kinase 7 OS=Mus musculus OX=10090 GN=Mapk7 PE=1 SV=1	112.6	7	4	4	5	87733
P50516|VATA_MOUSE	V-type proton ATPase catalytic subunit A OS=Mus musculus OX=10090 GN=Atp6v1a PE=1 SV=2	108.76	10	4	4	7	68326
Q9D0I9|SYRC_MOUSE	Arginine--tRNA ligase cytoplasmic OS=Mus musculus OX=10090 GN=Rars PE=1 SV=2	108.65	12	6	6	10	75674
Q9WVL3|S12A7_MOUSE	Solute carrier family 12 member 7 OS=Mus musculus OX=10090 GN=Slc12a7 PE=1 SV=1	108.59	6	5	5	6	119481
tr|A0A3B2W465|A0A3B2W465_MOUSE	Far upstream element-binding protein 2 (Fragment) OS=Mus musculus OX=10090 GN=Khsrp PE=1 SV=1	108.44	11	2	2	5	25446
tr|A0A0U1RPG5|A0A0U1RPG5_MOUSE	4F2 cell-surface antigen heavy chain (Fragment) OS=Mus musculus OX=10090 GN=Slc3a2 PE=1 SV=1	108.18	22	3	3	3	11932
Q4VGL6|RC3H1_MOUSE	Roquin-1 OS=Mus musculus OX=10090 GN=Rc3h1 PE=1 SV=1	107.88	6	4	4	6	125378
tr|A2ALB2|A2ALB2_MOUSE	RNA exonuclease 4 OS=Mus musculus OX=10090 GN=Rexo4 PE=1 SV=1	107.82	9	3	3	4	45466
Q9Z2I9|SUCB1_MOUSE	Succinate--CoA ligase [ADP-forming] subunit beta mitochondrial OS=Mus musculus OX=10090 GN=Sucla2 PE=1 SV=2	107.71	7	3	3	3	50114
tr|A0A0N4SWF7|A0A0N4SWF7_MOUSE	WW domain-binding protein 11 OS=Mus musculus OX=10090 GN=Wbp11 PE=1 SV=1	107.57	26	6	6	8	22762
tr|A0A1L1SSV8|A0A1L1SSV8_MOUSE	Serine/threonine-protein kinase TAO2 (Fragment) OS=Mus musculus OX=10090 GN=Taok2 PE=1 SV=1	107.46	11	4	4	4	45840
tr|Q3UWE6|Q3UWE6_MOUSE	MCG14935 isoform CRA_a OS=Mus musculus OX=10090 GN=Wdr20 PE=1 SV=1	107.1	14	6	6	8	62888
tr|A0A494B9W7|A0A494B9W7_MOUSE	Transcription elongation regulator 1 (Fragment) OS=Mus musculus OX=10090 GN=Tcerg1 PE=1 SV=1	106.82	8	6	6	7	85619
tr|E9Q449|E9Q449_MOUSE	DENN domain-containing protein 4C OS=Mus musculus OX=10090 GN=Dennd4c PE=1 SV=1	106.79	4	6	6	6	178673
tr|H3BKQ0|H3BKQ0_MOUSE	Rho guanine nucleotide exchange factor 6 (Fragment) OS=Mus musculus OX=10090 GN=Arhgef6 PE=1 SV=1	106.56	17	3	3	4	28115
tr|A2ALN0|A2ALN0_MOUSE	ATP-binding cassette sub-family D member 1 OS=Mus musculus OX=10090 GN=Abcd1 PE=1 SV=1	106.37	9	3	3	6	55806
E9Q5F9|SETD2_MOUSE	Histone-lysine N-methyltransferase SETD2 OS=Mus musculus OX=10090 GN=Setd2 PE=1 SV=1	106.18	2	5	5	5	285661
tr|F8VPK0|F8VPK0_MOUSE	Tetratricopeptide repeat domain 37 OS=Mus musculus OX=10090 GN=Ttc37 PE=1 SV=1	106.12	3	4	4	5	173941
tr|A0A0U1RPX8|A0A0U1RPX8_MOUSE	DNA-directed RNA polymerase I subunit RPA1 OS=Mus musculus OX=10090 GN=Polr1a PE=1 SV=1	106.08	27	5	5	7	31579
tr|Q80UE4|Q80UE4_MOUSE	Band 4.1-like protein 2 OS=Mus musculus OX=10090 GN=Epb41l2 PE=1 SV=1	105.78	7	4	4	4	88462
Q8CE96|TRM6_MOUSE	tRNA (adenine(58)-N(1))-methyltransferase non-catalytic subunit TRM6 OS=Mus musculus OX=10090 GN=Trmt6 PE=1 SV=1	105.52	12	5	5	5	55518
tr|A0A1Y7VP81|A0A1Y7VP81_MOUSE	ER membrane protein complex subunit 1 (Fragment) OS=Mus musculus OX=10090 GN=Emc1 PE=1 SV=1	105.41	12	3	3	3	35338
Q5SUQ9|CTC1_MOUSE	CST complex subunit CTC1 OS=Mus musculus OX=10090 GN=Ctc1 PE=1 SV=2	105.36	3	2	2	3	134028
tr|E9PUX0|E9PUX0_MOUSE	Protein LYRIC OS=Mus musculus OX=10090 GN=Mtdh PE=1 SV=1	105.29	18	3	3	6	18215
tr|D3YXU1|D3YXU1_MOUSE	Trifunctional enzyme subunit beta mitochondrial (Fragment) OS=Mus musculus OX=10090 GN=Hadhb PE=1 SV=1	105.19	20	4	4	8	18966
tr|A0A0A6YX76|A0A0A6YX76_MOUSE	Far upstream element (FUSE)-binding protein 3 OS=Mus musculus OX=10090 GN=Fubp3 PE=1 SV=1	105.15	59	3	3	7	8877
tr|V9GX98|V9GX98_MOUSE	Protein bassoon (Fragment) OS=Mus musculus OX=10090 GN=Bsn PE=1 SV=1	104.9	3	3	3	5	125381
Q91W90|TXND5_MOUSE	Thioredoxin domain-containing protein 5 OS=Mus musculus OX=10090 GN=Txndc5 PE=1 SV=2	104.8	10	3	3	3	46416
tr|G5E884|G5E884_MOUSE	Non-specific serine/threonine protein kinase OS=Mus musculus OX=10090 GN=Pak1 PE=1 SV=1	104.67	10	3	3	5	60608
tr|E9Q6K7|E9Q6K7_MOUSE	N-alpha-acetyltransferase 35 NatC auxiliary subunit (Fragment) OS=Mus musculus OX=10090 GN=Naa35 PE=1 SV=2	104.61	6	2	2	2	26804
tr|A0A0G2JEH7|A0A0G2JEH7_MOUSE	AP-5 complex subunit zeta-1 OS=Mus musculus OX=10090 GN=Ap5z1 PE=1 SV=1	104.35	32	2	2	3	10440
tr|D6RHQ6|D6RHQ6_MOUSE	Ubiquitinyl hydrolase 1 OS=Mus musculus OX=10090 GN=Usp16 PE=1 SV=1	104.26	12	3	3	3	38074
tr|D3Z6U8|D3Z6U8_MOUSE	Synaptic functional regulator FMR1 OS=Mus musculus OX=10090 GN=Fmr1 PE=1 SV=1	103.93	10	4	4	4	66532
tr|E9PWR7|E9PWR7_MOUSE	Ecotropic viral integration site 5 protein (Fragment) OS=Mus musculus OX=10090 GN=Evi5 PE=1 SV=1	103.9	10	6	6	8	76630
tr|F8VPT6|F8VPT6_MOUSE	Ecotropic viral integration site 5 protein OS=Mus musculus OX=10090 GN=Evi5 PE=1 SV=1	103.9	8	6	6	8	92901
tr|A0A1Y7VLI0|A0A1Y7VLI0_MOUSE	Serine/threonine-protein kinase MRCK beta (Fragment) OS=Mus musculus OX=10090 GN=Cdc42bpb PE=1 SV=1	103.66	18	7	7	9	27675
Q8C5N3|CWC22_MOUSE	Pre-mRNA-splicing factor CWC22 homolog OS=Mus musculus OX=10090 GN=Cwc22 PE=1 SV=1	103.54	4	3	3	3	104774
tr|A2AAN3|A2AAN3_MOUSE	Exocyst complex component 7 (Fragment) OS=Mus musculus OX=10090 GN=Exoc7 PE=1 SV=1	103.47	14	4	4	4	33359
tr|A0A0G2JEP0|A0A0G2JEP0_MOUSE	Fragile X mental retardation syndrome-related protein 1 OS=Mus musculus OX=10090 GN=Fxr1 PE=1 SV=1	103.46	7	3	3	8	63915
tr|F8VQ29|F8VQ29_MOUSE	IQ motif-containing GTPase-activating protein 3 OS=Mus musculus OX=10090 GN=Iqgap3 PE=1 SV=1	103.38	3	5	5	10	185352
Q9Z280|PLD1_MOUSE	Phospholipase D1 OS=Mus musculus OX=10090 GN=Pld1 PE=1 SV=1	103.14	5	4	4	4	123969
tr|A1BN54|A1BN54_MOUSE	Alpha actinin 1a OS=Mus musculus OX=10090 GN=Actn1 PE=1 SV=1	103.01	7	5	5	6	102720
tr|A0A1B0GT54|A0A1B0GT54_MOUSE	RuvB-like helicase (Fragment) OS=Mus musculus OX=10090 GN=Ruvbl2 PE=1 SV=1	102.93	34	4	2	7	14220
tr|A0A494BA32|A0A494BA32_MOUSE	Glycerol-3-phosphate acyltransferase 1 mitochondrial OS=Mus musculus OX=10090 GN=Gpam PE=1 SV=1	102.84	7	3	3	5	76630
tr|F6SUV7|F6SUV7_MOUSE	TBC1 domain family member 4 (Fragment) OS=Mus musculus OX=10090 GN=Tbc1d4 PE=1 SV=1	102.66	6	4	4	4	109347
tr|E9PZ97|E9PZ97_MOUSE	Bloom syndrome protein homolog OS=Mus musculus OX=10090 GN=Blm PE=1 SV=1	102.65	4	4	4	5	158766
tr|A0A2U3TZ82|A0A2U3TZ82_MOUSE	TRIO and F-actin-binding protein OS=Mus musculus OX=10090 GN=Triobp PE=1 SV=1	102.61	11	6	6	9	71685
tr|H3BJ53|H3BJ53_MOUSE	Rho guanine nucleotide exchange factor 6 (Fragment) OS=Mus musculus OX=10090 GN=Arhgef6 PE=1 SV=1	102.4	12	3	3	5	34572
tr|S4R2D5|S4R2D5_MOUSE	Ubiquitin-like modifier-activating enzyme ATG7 OS=Mus musculus OX=10090 GN=Atg7 PE=1 SV=1	102.16	6	3	2	3	68244
tr|A0A1Y7VIX9|A0A1Y7VIX9_MOUSE	Engulfment and cell motility protein 1 (Fragment) OS=Mus musculus OX=10090 GN=Elmo1 PE=1 SV=2	101.91	18	3	3	5	22554
tr|E9PY43|E9PY43_MOUSE	Glutamate-rich 1 OS=Mus musculus OX=10090 GN=Erich1 PE=1 SV=1	101.71	18	4	4	5	37350
tr|G3X8Y3|G3X8Y3_MOUSE	N-alpha-acetyltransferase 15 NatA auxiliary subunit OS=Mus musculus OX=10090 GN=Naa15 PE=1 SV=1	101.43	5	4	4	5	101095
tr|H3BK90|H3BK90_MOUSE	ATPase family AAA domain-containing 3A (Fragment) OS=Mus musculus OX=10090 GN=Atad3a PE=1 SV=1	101.29	15	3	3	4	24926
tr|A0A494B9D2|A0A494B9D2_MOUSE	DNA polymerase alpha subunit B (Fragment) OS=Mus musculus OX=10090 GN=Pola2 PE=1 SV=1	101.14	11	3	1	7	46679
tr|F6XC25|F6XC25_MOUSE	Coiled-coil and C2 domain-containing protein 1B (Fragment) OS=Mus musculus OX=10090 GN=Cc2d1b PE=1 SV=1	101.06	9	4	4	5	85022
Q8BT60|CPNE3_MOUSE	Copine-3 OS=Mus musculus OX=10090 GN=Cpne3 PE=1 SV=2	100.93	8	4	4	5	59585
tr|D3YWQ0|D3YWQ0_MOUSE	Diacylglycerol kinase OS=Mus musculus OX=10090 GN=Dgki PE=1 SV=1	100.82	2	2	2	6	118208
tr|D3Z2W1|D3Z2W1_MOUSE	Diacylglycerol kinase OS=Mus musculus OX=10090 GN=Dgki PE=1 SV=1	100.82	2	2	2	6	115963
tr|A0A494B9K7|A0A494B9K7_MOUSE	N-terminal kinase-like protein (Fragment) OS=Mus musculus OX=10090 GN=Scyl1 PE=1 SV=1	100.14	49	2	2	11	4367
tr|E9PZ92|E9PZ92_MOUSE	Exocyst complex component 5 OS=Mus musculus OX=10090 GN=Exoc5 PE=1 SV=1	99.72	5	2	2	5	74225
tr|A0A494BAQ2|A0A494BAQ2_MOUSE	Nuclear factor NF-kappa-B p100 subunit OS=Mus musculus OX=10090 GN=Nfkb2 PE=1 SV=1	99.35	8	4	4	5	84187
tr|A0A0A6YWI6|A0A0A6YWI6_MOUSE	Serine/threonine-protein kinase DCLK2 OS=Mus musculus OX=10090 GN=Dclk2 PE=1 SV=1	99.19	10	5	5	5	70415
tr|A0A087WNN3|A0A087WNN3_MOUSE	Inhibitor of Bruton tyrosine kinase OS=Mus musculus OX=10090 GN=Ibtk PE=1 SV=1	99.17	8	3	3	5	54676
tr|A0A1B0GRR8|A0A1B0GRR8_MOUSE	U1 small nuclear ribonucleoprotein 70 kDa (Fragment) OS=Mus musculus OX=10090 GN=Snrnp70 PE=1 SV=1	99.06	29	6	5	7	20024
Q9JIW5|SMAD9_MOUSE	Mothers against decapentaplegic homolog 9 OS=Mus musculus OX=10090 GN=Smad9 PE=1 SV=2	99.03	8	3	2	6	48636
tr|A0A494B9N8|A0A494B9N8_MOUSE	ATP-binding cassette sub-family G member 1 (Fragment) OS=Mus musculus OX=10090 GN=Abcg1 PE=1 SV=1	98.94	13	3	3	6	27726
tr|A0A494B9K1|A0A494B9K1_MOUSE	ATP-binding cassette sub-family G member 1 OS=Mus musculus OX=10090 GN=Abcg1 PE=1 SV=1	98.94	32	3	3	6	11314
tr|B1APX2|B1APX2_MOUSE	RIKEN cDNA 5031439G07 gene OS=Mus musculus OX=10090 GN=5031439G07Rik PE=1 SV=1	98.87	11	4	4	4	50236
Q8CGP6|H2A1H_MOUSE	Histone H2A type 1-H OS=Mus musculus OX=10090 GN=Hist1h2ah PE=1 SV=3	98.31	22	2	2	4	13950
Q6GSS7|H2A2A_MOUSE	Histone H2A type 2-A OS=Mus musculus OX=10090 GN=Hist2h2aa1 PE=1 SV=3	98.31	22	2	2	4	14095
tr|E9QPN7|E9QPN7_MOUSE	Dedicator of cytokinesis protein 6 OS=Mus musculus OX=10090 GN=Dock6 PE=1 SV=2	98.25	4	6	4	6	233265
tr|A0A0U1RPK4|A0A0U1RPK4_MOUSE	4F2 cell-surface antigen heavy chain OS=Mus musculus OX=10090 GN=Slc3a2 PE=1 SV=1	98.21	16	4	4	5	33693
tr|A0A1B0GR89|A0A1B0GR89_MOUSE	RuvB-like helicase (Fragment) OS=Mus musculus OX=10090 GN=Ruvbl2 PE=1 SV=1	97.59	52	3	3	4	11961
tr|A0A1L1SV27|A0A1L1SV27_MOUSE	Vacuolar protein sorting-associated protein 11 homolog (Fragment) OS=Mus musculus OX=10090 GN=Vps11 PE=1 SV=1	96.89	13	3	3	5	28125
tr|A0A0N4SWH7|A0A0N4SWH7_MOUSE	Inositol 1 4 5-trisphosphate receptor type 1 (Fragment) OS=Mus musculus OX=10090 GN=Itpr1 PE=1 SV=1	96.83	11	2	2	3	34849
tr|G3X8T2|G3X8T2_MOUSE	RIKEN cDNA 5830416A07 isoform CRA_c OS=Mus musculus OX=10090 GN=Zc3h18 PE=1 SV=1	96.77	5	3	3	3	108231
tr|E0CYH7|E0CYH7_MOUSE	Filamin A-interacting protein 1-like OS=Mus musculus OX=10090 GN=Filip1l PE=1 SV=1	96.58	5	4	4	5	129844
Q8CDG3|VCIP1_MOUSE	Deubiquitinating protein VCIP135 OS=Mus musculus OX=10090 GN=Vcpip1 PE=1 SV=1	96.26	5	4	4	5	134503
tr|A2A601|A2A601_MOUSE	Importin subunit alpha-1 (Fragment) OS=Mus musculus OX=10090 GN=Kpna2 PE=1 SV=1	96.02	26	3	3	4	18910
tr|A6PW68|A6PW68_MOUSE	Importin subunit alpha-1 (Fragment) OS=Mus musculus OX=10090 GN=Kpna2 PE=1 SV=1	96.02	23	3	3	4	20983
tr|A0A0G2JFK2|A0A0G2JFK2_MOUSE	Far upstream element-binding protein 1 (Fragment) OS=Mus musculus OX=10090 GN=Fubp1 PE=1 SV=1	96.02	23	5	5	5	32445
tr|D3Z6B9|D3Z6B9_MOUSE	Mitochondrial 10-formyltetrahydrofolate dehydrogenase OS=Mus musculus OX=10090 GN=Aldh1l2 PE=1 SV=1	95.93	7	4	4	4	88898
tr|D6RG56|D6RG56_MOUSE	Lysine-specific demethylase 9 (Fragment) OS=Mus musculus OX=10090 GN=Rsbn1 PE=1 SV=2	95.85	9	4	4	4	46688
tr|A0A0U1RPU3|A0A0U1RPU3_MOUSE	Ras GTPase-activating-like protein IQGAP1 (Fragment) OS=Mus musculus OX=10090 GN=Iqgap1 PE=1 SV=1	95.75	11	3	3	8	11433
tr|A0A087WQK0|A0A087WQK0_MOUSE	60S ribosomal protein L3 (Fragment) OS=Mus musculus OX=10090 GN=Rpl3 PE=1 SV=1	95.62	15	3	3	3	21512
tr|A0A087WNS0|A0A087WNS0_MOUSE	60S ribosomal protein L3 OS=Mus musculus OX=10090 GN=Rpl3 PE=1 SV=1	95.62	16	3	3	3	19773
tr|A0A0G2JG82|A0A0G2JG82_MOUSE	ATP-dependent RNA helicase DDX55 OS=Mus musculus OX=10090 GN=Ddx55 PE=1 SV=1	95.59	24	2	2	6	15344
tr|Q5SVI9|Q5SVI9_MOUSE	Calcium/calmodulin-dependent protein kinase type II subunit beta OS=Mus musculus OX=10090 GN=Camk2b PE=1 SV=1	95.36	11	4	1	6	54104
tr|Q5SVI0|Q5SVI0_MOUSE	Calcium/calmodulin-dependent protein kinase type II subunit beta OS=Mus musculus OX=10090 GN=Camk2b PE=1 SV=1	95.36	10	4	1	6	58083
tr|Q5SVI2|Q5SVI2_MOUSE	Calcium/calmodulin-dependent protein kinase type II subunit beta OS=Mus musculus OX=10090 GN=Camk2b PE=1 SV=1	95.36	10	4	1	6	59292
tr|A2AWT6|A2AWT6_MOUSE	Nucleolar transcription factor 1 OS=Mus musculus OX=10090 GN=Ubtf PE=1 SV=1	94.92	5	3	3	4	85010
tr|Q4U113|Q4U113_MOUSE	NF-kB RelA splice variant 1 OS=Mus musculus OX=10090 GN=Rela PE=1 SV=1	94.46	26	3	3	4	13453
tr|E9Q7P6|E9Q7P6_MOUSE	Formin-1 OS=Mus musculus OX=10090 GN=Fmn1 PE=1 SV=1	94.34	4	5	5	5	148450
tr|A0A1W2P737|A0A1W2P737_MOUSE	Pericentrin OS=Mus musculus OX=10090 GN=Pcnt PE=1 SV=1	94.31	2	4	4	4	329465
Q61161|M4K2_MOUSE	Mitogen-activated protein kinase kinase kinase kinase 2 OS=Mus musculus OX=10090 GN=Map4k2 PE=1 SV=1	94.11	5	3	3	4	91265
tr|E9QA15|E9QA15_MOUSE	Caldesmon 1 OS=Mus musculus OX=10090 GN=Cald1 PE=1 SV=1	93.75	4	3	1	3	89274
tr|A0A140LHY7|A0A140LHY7_MOUSE	DNA polymerase delta subunit 3 OS=Mus musculus OX=10090 GN=Pold3 PE=1 SV=1	93.7	9	3	3	3	46135
tr|A0A140LIW6|A0A140LIW6_MOUSE	DNA polymerase delta subunit 3 (Fragment) OS=Mus musculus OX=10090 GN=Pold3 PE=1 SV=1	93.7	15	3	3	3	28999
tr|B8JJF3|B8JJF3_MOUSE	Myotubularin-related protein 2 (Fragment) OS=Mus musculus OX=10090 GN=Mtmr2 PE=1 SV=1	93.44	40	4	3	4	11759
tr|A0A0R4J0D3|A0A0R4J0D3_MOUSE	Dolichyl-diphosphooligosaccharide--protein glycosyltransferase subunit STT3B OS=Mus musculus OX=10090 GN=Stt3b PE=1 SV=1	93.39	5	4	4	6	93315
Q3TDQ1|STT3B_MOUSE	Dolichyl-diphosphooligosaccharide--protein glycosyltransferase subunit STT3B OS=Mus musculus OX=10090 GN=Stt3b PE=1 SV=2	93.39	5	4	4	6	93246
tr|F8VQE2|F8VQE2_MOUSE	Kinesin-like protein KIF21B OS=Mus musculus OX=10090 GN=Kif21b PE=1 SV=1	93.15	3	4	4	4	181400
Q9QXL1|KI21B_MOUSE	Kinesin-like protein KIF21B OS=Mus musculus OX=10090 GN=Kif21b PE=1 SV=2	93.15	3	4	4	4	186179
Q8VC42|RMC1_MOUSE	Regulator of MON1-CCZ1 complex OS=Mus musculus OX=10090 GN=Rmc1 PE=2 SV=1	92.89	6	3	3	4	74923
Q80U78|PUM1_MOUSE	Pumilio homolog 1 OS=Mus musculus OX=10090 GN=Pum1 PE=1 SV=2	92.87	5	5	5	7	126619
tr|E9Q6M7|E9Q6M7_MOUSE	Pumilio homolog 1 OS=Mus musculus OX=10090 GN=Pum1 PE=1 SV=1	92.87	7	5	5	7	100363
tr|F7AVU1|F7AVU1_MOUSE	Cerebral cavernous malformations protein 2 homolog OS=Mus musculus OX=10090 GN=Ccm2 PE=1 SV=2	92.79	10	3	3	5	42527
tr|Q8C8I0|Q8C8I0_MOUSE	1-phosphatidylinositol 4 5-bisphosphate phosphodiesterase beta-3 (Fragment) OS=Mus musculus OX=10090 GN=Plcb3 PE=1 SV=1	92.53	14	4	4	5	42717
tr|E9Q7S1|E9Q7S1_MOUSE	Zinc finger protein 106 OS=Mus musculus OX=10090 GN=Zfp106 PE=1 SV=1	92.48	3	4	4	4	205737
tr|S4R2F3|S4R2F3_MOUSE	Ankyrin-2 OS=Mus musculus OX=10090 GN=Ank2 PE=1 SV=3	92.44	1	4	4	4	429112
tr|F6QK97|F6QK97_MOUSE	DNA-directed RNA polymerase III subunit RPC3 (Fragment) OS=Mus musculus OX=10090 GN=Polr3c PE=1 SV=1	92.44	10	2	2	3	21704
tr|A6PW47|A6PW47_MOUSE	Mediator of RNA polymerase II transcription subunit 24 OS=Mus musculus OX=10090 GN=Med24 PE=1 SV=1	92.35	5	3	3	5	111861
tr|E9QNL4|E9QNL4_MOUSE	Inhibitor of nuclear factor kappa-B kinase subunit alpha OS=Mus musculus OX=10090 GN=Chuk PE=1 SV=1	92.29	7	3	3	3	84805
tr|G3V012|G3V012_MOUSE	ATP-binding cassette sub-family F member 1 (Fragment) OS=Mus musculus OX=10090 GN=Abcf1 PE=1 SV=1	92.24	49	2	2	6	4722
tr|D3YW02|D3YW02_MOUSE	Putative GTP-binding protein 6 (Fragment) OS=Mus musculus OX=10090 GN=Gtpbp6 PE=1 SV=1	92.01	19	3	3	4	25193
tr|Q3UHH0|Q3UHH0_MOUSE	Calcium-transporting ATPase OS=Mus musculus OX=10090 GN=Atp2b2 PE=1 SV=1	91.26	3	3	3	3	132106
tr|F6T2Z7|F6T2Z7_MOUSE	Caldesmon 1 (Fragment) OS=Mus musculus OX=10090 GN=Cald1 PE=1 SV=8	91.17	8	3	1	3	41315
tr|F6RGN9|F6RGN9_MOUSE	Caldesmon 1 (Fragment) OS=Mus musculus OX=10090 GN=Cald1 PE=1 SV=8	91.17	22	3	1	3	15901
Q60770|STXB3_MOUSE	Syntaxin-binding protein 3 OS=Mus musculus OX=10090 GN=Stxbp3 PE=1 SV=1	91.06	7	4	4	4	67943
Q4VAA7|SNX33_MOUSE	Sorting nexin-33 OS=Mus musculus OX=10090 GN=Snx33 PE=1 SV=1	90.58	7	4	4	4	65315
tr|E9Q8G8|E9Q8G8_MOUSE	Protein disulfide-isomerase OS=Mus musculus OX=10090 GN=P4hb PE=1 SV=1	90.39	21	3	3	3	18452
tr|H3BK48|H3BK48_MOUSE	Melanoma inhibitory activity protein 2 OS=Mus musculus OX=10090 GN=Mia2 PE=1 SV=1	90.22	4	3	3	3	88296
tr|H3BKH2|H3BKH2_MOUSE	Melanoma inhibitory activity protein 2 OS=Mus musculus OX=10090 GN=Mia2 PE=1 SV=1	90.22	4	3	3	3	89404
tr|H3BK44|H3BK44_MOUSE	Melanoma inhibitory activity protein 2 OS=Mus musculus OX=10090 GN=Mia2 PE=1 SV=1	90.22	4	3	3	3	85622
tr|E9PY90|E9PY90_MOUSE	Melanoma inhibitory activity protein 2 OS=Mus musculus OX=10090 GN=Mia2 PE=1 SV=1	90.22	4	3	3	3	86730
tr|H3BKL6|H3BKL6_MOUSE	Melanoma inhibitory activity protein 2 OS=Mus musculus OX=10090 GN=Mia2 PE=1 SV=1	90.22	5	3	3	3	79395
tr|F6T4V0|F6T4V0_MOUSE	U4/U6 small nuclear ribonucleoprotein Prp3 (Fragment) OS=Mus musculus OX=10090 GN=Prpf3 PE=1 SV=1	89.99	25	4	4	11	13689
tr|Q5RIM6|Q5RIM6_MOUSE	Nuclear receptor co-repressor 1 isoform CRA_a OS=Mus musculus OX=10090 GN=Ncor1 PE=1 SV=1	89.94	2	4	4	4	270785
tr|D3Z3F1|D3Z3F1_MOUSE	Pre-mRNA 3'-end-processing factor FIP1 (Fragment) OS=Mus musculus OX=10090 GN=Fip1l1 PE=1 SV=2	89.86	7	2	2	3	46450
Q9R1R2|TRIM3_MOUSE	Tripartite motif-containing protein 3 OS=Mus musculus OX=10090 GN=Trim3 PE=1 SV=1	89.84	9	5	5	5	80775
Q8BYW1|RHG25_MOUSE	Rho GTPase-activating protein 25 OS=Mus musculus OX=10090 GN=Arhgap25 PE=1 SV=2	89.83	9	5	5	6	73383
tr|F8WIV2|F8WIV2_MOUSE	Serine (or cysteine) peptidase inhibitor clade B member 6a OS=Mus musculus OX=10090 GN=Serpinb6a PE=1 SV=1	89.79	8	2	2	5	44774
tr|E9Q3Y1|E9Q3Y1_MOUSE	Serine (or cysteine) peptidase inhibitor clade B member 6a (Fragment) OS=Mus musculus OX=10090 GN=Serpinb6a PE=1 SV=1	89.79	22	2	2	5	15621
tr|E9Q6X2|E9Q6X2_MOUSE	Serine (or cysteine) peptidase inhibitor clade B member 6a (Fragment) OS=Mus musculus OX=10090 GN=Serpinb6a PE=1 SV=1	89.79	20	2	2	5	17522
Q80VL1|TDRKH_MOUSE	Tudor and KH domain-containing protein OS=Mus musculus OX=10090 GN=Tdrkh PE=1 SV=1	89.73	9	4	4	4	62134
tr|A0A0G2JFE0|A0A0G2JFE0_MOUSE	Tudor and KH domain-containing protein OS=Mus musculus OX=10090 GN=Tdrkh PE=1 SV=1	89.73	10	4	4	4	57246
tr|H3BJ51|H3BJ51_MOUSE	All-trans-retinol 13 14-reductase OS=Mus musculus OX=10090 GN=Retsat PE=1 SV=1	89.57	7	3	3	4	61168
tr|D3Z1F9|D3Z1F9_MOUSE	WD repeat-containing protein 59 OS=Mus musculus OX=10090 GN=Wdr59 PE=1 SV=2	89.46	5	3	3	4	112071
tr|A0A2R8VHF9|A0A2R8VHF9_MOUSE	Myosin-11 OS=Mus musculus OX=10090 GN=Myh11 PE=1 SV=1	89.43	2	2	2	2	223355
tr|D3YV30|D3YV30_MOUSE	G-rich sequence factor 1 (Fragment) OS=Mus musculus OX=10090 GN=Grsf1 PE=1 SV=1	89.08	58	2	2	4	6611
tr|B1AUB9|B1AUB9_MOUSE	Nuclear factor 1 OS=Mus musculus OX=10090 GN=Nfia PE=1 SV=1	88.84	9	4	4	4	53601
tr|G3UYT1|G3UYT1_MOUSE	Superkiller viralicidic activity 2-like (S. cerevisiae) (Fragment) OS=Mus musculus OX=10090 GN=Skiv2l PE=1 SV=1	88.59	13	3	3	6	27041
tr|A0A3Q4L303|A0A3Q4L303_MOUSE	Cap-specific mRNA (nucleoside-2'-O-)-methyltransferase 1 (Fragment) OS=Mus musculus OX=10090 GN=Cmtr1 PE=1 SV=1	88.34	28	2	2	7	8201
Q80UG5|SEPT9_MOUSE	Septin-9 OS=Mus musculus OX=10090 GN=Septin9 PE=1 SV=1	88.07	9	6	5	6	65575
tr|A2A6U3|A2A6U3_MOUSE	Septin-9 OS=Mus musculus OX=10090 GN=Sept9 PE=1 SV=1	88.07	10	6	5	6	63773
tr|E9Q2B0|E9Q2B0_MOUSE	General transcription factor 3C polypeptide 4 OS=Mus musculus OX=10090 GN=Gtf3c4 PE=1 SV=1	87.84	8	3	3	5	76705
Q8C650|SEP10_MOUSE	Septin-10 OS=Mus musculus OX=10090 GN=Septin10 PE=1 SV=1	87.62	9	4	3	5	52422
tr|H3BJR7|H3BJR7_MOUSE	WD repeat-containing protein 37 (Fragment) OS=Mus musculus OX=10090 GN=Wdr37 PE=1 SV=8	87.62	11	2	2	3	19926
tr|A0A1L1SRW0|A0A1L1SRW0_MOUSE	40S ribosomal protein SA (Fragment) OS=Mus musculus OX=10090 GN=Rpsa PE=1 SV=1	87.55	34	3	3	3	10126
Q6P7W2|SHKB1_MOUSE	SH3KBP1-binding protein 1 OS=Mus musculus OX=10090 GN=Shkbp1 PE=1 SV=1	87.17	8	4	4	4	76103
Q6PDQ2|CHD4_MOUSE	Chromodomain-helicase-DNA-binding protein 4 OS=Mus musculus OX=10090 GN=Chd4 PE=1 SV=1	87.14	2	3	3	4	217749
