# Supplementary material for: Noncoding RNA Terc-53 and hyaluronan receptor Hmmr regulate aging in mice
Source: Protein Cell. 2024 May 9;16(1):28–48. doi: 10.1093/procel/pwae023 (PMC11700592; doi:10.1093/procel/pwae023)
Supplement: pwae023_suppl_Supplementary_Table_S3 [file pwae023_suppl_supplementary_table_s3.xlsx]

## Sheet: Sheet1
Table S3. Mass Spec proteome of Terc-53 pulldown (Hmmr and Trim25 highlighted in yellow)
Accession	Description	-10lgP	Coverage (%)	#Peptides	#Unique	#Spec SSP-2-1	Avg. Mass
P20152|VIME_MOUSE	Vimentin OS=Mus musculus OX=10090 GN=Vim PE=1 SV=3	464.19	91	122	18	1112	53688
Q62167|DDX3X_MOUSE	ATP-dependent RNA helicase DDX3X OS=Mus musculus OX=10090 GN=Ddx3x PE=1 SV=3	485.57	81	100	96	937	73102
P10126|EF1A1_MOUSE	Elongation factor 1-alpha 1 OS=Mus musculus OX=10090 GN=Eef1a1 PE=1 SV=3	470.73	78	101	66	646	50114
P62960|YBOX1_MOUSE	Nuclease-sensitive element-binding protein 1 OS=Mus musculus OX=10090 GN=Ybx1 PE=1 SV=3	374.67	76	26	20	142	35730
P26041|MOES_MOUSE	Moesin OS=Mus musculus OX=10090 GN=Msn PE=1 SV=3	331.53	76	59	47	255	67767
P58252|EF2_MOUSE	Elongation factor 2 OS=Mus musculus OX=10090 GN=Eef2 PE=1 SV=2	454.37	73	90	90	565	95314
P61979|HNRPK_MOUSE	Heterogeneous nuclear ribonucleoprotein K OS=Mus musculus OX=10090 GN=Hnrnpk PE=1 SV=1	408.22	73	56	55	402	50976
P60710|ACTB_MOUSE	Actin cytoplasmic 1 OS=Mus musculus OX=10090 GN=Actb PE=1 SV=1	347.68	70	38	2	336	41737
P63260|ACTG_MOUSE	Actin cytoplasmic 2 OS=Mus musculus OX=10090 GN=Actg1 PE=1 SV=1	346.49	70	38	2	331	41793
Q61656|DDX5_MOUSE	Probable ATP-dependent RNA helicase DDX5 OS=Mus musculus OX=10090 GN=Ddx5 PE=1 SV=2	351.39	68	69	52	319	69290
P52480|KPYM_MOUSE	Pyruvate kinase PKM OS=Mus musculus OX=10090 GN=Pkm PE=1 SV=4	332.09	67	46	42	165	57845
Q8BK67|RCC2_MOUSE	Protein RCC2 OS=Mus musculus OX=10090 GN=Rcc2 PE=1 SV=1	318.6	67	37	37	159	55983
P80315|TCPD_MOUSE	T-complex protein 1 subunit delta OS=Mus musculus OX=10090 GN=Cct4 PE=1 SV=3	293.49	67	31	30	92	58066
Q3ULD5|MCCB_MOUSE	Methylcrotonoyl-CoA carboxylase beta chain mitochondrial OS=Mus musculus OX=10090 GN=Mccc2 PE=1 SV=1	342.18	66	38	38	185	61379
Q8BMK4|CKAP4_MOUSE	Cytoskeleton-associated protein 4 OS=Mus musculus OX=10090 GN=Ckap4 PE=1 SV=2	259.79	65	35	35	78	63692
Q9Z0N1|IF2G_MOUSE	Eukaryotic translation initiation factor 2 subunit 3 X-linked OS=Mus musculus OX=10090 GN=Eif2s3x PE=1 SV=2	296.94	61	33	33	194	51066
Q62426|CYTB_MOUSE	Cystatin-B OS=Mus musculus OX=10090 GN=Cstb PE=1 SV=1	197.07	61	7	7	136	11046
P32067|LA_MOUSE	Lupus La protein homolog OS=Mus musculus OX=10090 GN=Ssb PE=1 SV=1	375.18	60	51	51	305	47756
Q99MR8|MCCA_MOUSE	Methylcrotonoyl-CoA carboxylase subunit alpha mitochondrial OS=Mus musculus OX=10090 GN=Mccc1 PE=1 SV=2	345.86	60	48	47	182	79344
P35700|PRDX1_MOUSE	Peroxiredoxin-1 OS=Mus musculus OX=10090 GN=Prdx1 PE=1 SV=1	273.63	60	25	24	83	22176
P80318|TCPG_MOUSE	T-complex protein 1 subunit gamma OS=Mus musculus OX=10090 GN=Cct3 PE=1 SV=1	264.37	60	34	34	83	60630
Q8K1R3|PNPT1_MOUSE	Polyribonucleotide nucleotidyltransferase 1 mitochondrial OS=Mus musculus OX=10090 GN=Pnpt1 PE=1 SV=1	373.9	59	67	67	309	85683
P05213|TBA1B_MOUSE	Tubulin alpha-1B chain OS=Mus musculus OX=10090 GN=Tuba1b PE=1 SV=2	319.45	59	22	1	79	50152
P68373|TBA1C_MOUSE	Tubulin alpha-1C chain OS=Mus musculus OX=10090 GN=Tuba1c PE=1 SV=1	308.55	59	22	2	78	49909
P80314|TCPB_MOUSE	T-complex protein 1 subunit beta OS=Mus musculus OX=10090 GN=Cct2 PE=1 SV=4	265.42	59	26	26	69	57477
P20152|VIME_MOUSE	Vimentin OS=Mus musculus OX=10090 GN=Vim PE=1 SV=3	239.73	59	25	23	53	53688
Q9CQR2|RS21_MOUSE	40S ribosomal protein S21 OS=Mus musculus OX=10090 GN=Rps21 PE=1 SV=1	162.43	59	5	5	13	9141
P63017|HSP7C_MOUSE	Heat shock cognate 71 kDa protein OS=Mus musculus OX=10090 GN=Hspa8 PE=1 SV=1	308.4	58	38	30	154	70871
P99024|TBB5_MOUSE	Tubulin beta-5 chain OS=Mus musculus OX=10090 GN=Tubb5 PE=1 SV=1	299.93	58	28	6	139	49671
P68372|TBB4B_MOUSE	Tubulin beta-4B chain OS=Mus musculus OX=10090 GN=Tubb4b PE=1 SV=1	290.03	58	27	3	129	49831
Q99JY9|ARP3_MOUSE	Actin-related protein 3 OS=Mus musculus OX=10090 GN=Actr3 PE=1 SV=3	282.84	58	27	23	93	47357
P80313|TCPH_MOUSE	T-complex protein 1 subunit eta OS=Mus musculus OX=10090 GN=Cct7 PE=1 SV=1	263.43	58	29	29	69	59652
P20029|BIP_MOUSE	Endoplasmic reticulum chaperone BiP OS=Mus musculus OX=10090 GN=Hspa5 PE=1 SV=3	339.01	57	44	42	214	72422
Q9D0E1|HNRPM_MOUSE	Heterogeneous nuclear ribonucleoprotein M OS=Mus musculus OX=10090 GN=Hnrnpm PE=1 SV=3	291.26	57	47	47	192	77649
P29351|PTN6_MOUSE	Tyrosine-protein phosphatase non-receptor type 6 OS=Mus musculus OX=10090 GN=Ptpn6 PE=1 SV=2	283.99	57	35	35	106	67559
Q91VR8|BRK1_MOUSE	Protein BRICK1 OS=Mus musculus OX=10090 GN=Brk1 PE=1 SV=1	128.71	57	5	5	11	8761
Q9Z2X1|HNRPF_MOUSE	Heterogeneous nuclear ribonucleoprotein F OS=Mus musculus OX=10090 GN=Hnrnpf PE=1 SV=3	290.45	56	27	24	123	45730
P33610|PRI2_MOUSE	DNA primase large subunit OS=Mus musculus OX=10090 GN=Prim2 PE=1 SV=1	287.7	56	33	33	118	58408
Q9ERG0|LIMA1_MOUSE	LIM domain and actin-binding protein 1 OS=Mus musculus OX=10090 GN=Lima1 PE=1 SV=3	250.97	56	39	39	114	84060
Q9WTM5|RUVB2_MOUSE	RuvB-like 2 OS=Mus musculus OX=10090 GN=Ruvbl2 PE=1 SV=3	223.97	56	25	25	57	51113
P46660|AINX_MOUSE	Alpha-internexin OS=Mus musculus OX=10090 GN=Ina PE=1 SV=3	266.63	55	27	23	53	55383
Q8BVY0|RL1D1_MOUSE	Ribosomal L1 domain-containing protein 1 OS=Mus musculus OX=10090 GN=Rsl1d1 PE=1 SV=1	269.45	54	25	25	63	50421
P16254|SRP14_MOUSE	Signal recognition particle 14 kDa protein OS=Mus musculus OX=10090 GN=Srp14 PE=1 SV=1	138.28	54	6	6	9	12510
P63038|CH60_MOUSE	60 kDa heat shock protein mitochondrial OS=Mus musculus OX=10090 GN=Hspd1 PE=1 SV=1	251.14	52	25	25	68	60956
P11983|TCPA_MOUSE	T-complex protein 1 subunit alpha OS=Mus musculus OX=10090 GN=Tcp1 PE=1 SV=3	250.07	52	23	23	78	60449
Q99L45|IF2B_MOUSE	Eukaryotic translation initiation factor 2 subunit 2 OS=Mus musculus OX=10090 GN=Eif2s2 PE=1 SV=1	241.84	52	24	24	76	38092
P62830|RL23_MOUSE	60S ribosomal protein L23 OS=Mus musculus OX=10090 GN=Rpl23 PE=1 SV=1	172.81	52	8	8	24	14865
P10854|H2B1M_MOUSE	Histone H2B type 1-M OS=Mus musculus OX=10090 GN=Hist1h2bm PE=1 SV=2	166.68	52	7	7	17	13936
P10853|H2B1F_MOUSE	Histone H2B type 1-F/J/L OS=Mus musculus OX=10090 GN=Hist1h2bf PE=1 SV=2	166.68	52	7	7	17	13936
Q64525|H2B2B_MOUSE	Histone H2B type 2-B OS=Mus musculus OX=10090 GN=Hist2h2bb PE=1 SV=3	166.68	52	7	7	17	13920
Q64475|H2B1B_MOUSE	Histone H2B type 1-B OS=Mus musculus OX=10090 GN=Hist1h2bb PE=1 SV=3	166.68	52	7	7	17	13952
Q8CGP2|H2B1P_MOUSE	Histone H2B type 1-P OS=Mus musculus OX=10090 GN=Hist1h2bp PE=1 SV=3	166.68	52	7	7	17	13992
Q64478|H2B1H_MOUSE	Histone H2B type 1-H OS=Mus musculus OX=10090 GN=Hist1h2bh PE=1 SV=3	166.68	52	7	7	17	13920
Q6ZWY9|H2B1C_MOUSE	Histone H2B type 1-C/E/G OS=Mus musculus OX=10090 GN=Hist1h2bc PE=1 SV=3	166.68	52	7	7	17	13906
P62301|RS13_MOUSE	40S ribosomal protein S13 OS=Mus musculus OX=10090 GN=Rps13 PE=1 SV=2	157.62	52	7	7	17	17222
O08582|GTPB1_MOUSE	GTP-binding protein 1 OS=Mus musculus OX=10090 GN=Gtpbp1 PE=1 SV=2	257.68	51	28	28	64	72301
P60122|RUVB1_MOUSE	RuvB-like 1 OS=Mus musculus OX=10090 GN=Ruvbl1 PE=1 SV=1	243.85	51	21	21	46	50214
P51660|DHB4_MOUSE	Peroxisomal multifunctional enzyme type 2 OS=Mus musculus OX=10090 GN=Hsd17b4 PE=1 SV=3	332.79	50	34	34	144	79482
P60710|ACTB_MOUSE	Actin cytoplasmic 1 OS=Mus musculus OX=10090 GN=Actb PE=1 SV=1	266.3	50	18	1	74	41737
P63260|ACTG_MOUSE	Actin cytoplasmic 2 OS=Mus musculus OX=10090 GN=Actg1 PE=1 SV=1	262.1	50	18	1	72	41793
P80316|TCPE_MOUSE	T-complex protein 1 subunit epsilon OS=Mus musculus OX=10090 GN=Cct5 PE=1 SV=1	240.86	50	25	24	53	59624
P24369|PPIB_MOUSE	Peptidyl-prolyl cis-trans isomerase B OS=Mus musculus OX=10090 GN=Ppib PE=1 SV=2	211.78	50	11	11	24	23713
Q8VI93|OAS3_MOUSE	2'-5'-oligoadenylate synthase 3 OS=Mus musculus OX=10090 GN=Oas3 PE=1 SV=1	389.84	49	58	58	279	126332
O35737|HNRH1_MOUSE	Heterogeneous nuclear ribonucleoprotein H OS=Mus musculus OX=10090 GN=Hnrnph1 PE=1 SV=3	286.86	49	19	9	71	49199
Q00547|HMMR_MOUSE	Hyaluronan mediated motility receptor OS=Mus musculus OX=10090 GN=Hmmr PE=1 SV=4	267.14	49	35	35	77	91785
Q6ZWX6|IF2A_MOUSE	Eukaryotic translation initiation factor 2 subunit 1 OS=Mus musculus OX=10090 GN=Eif2s1 PE=1 SV=3	248.56	49	17	17	66	36108
Q99LF4|RTCB_MOUSE	tRNA-splicing ligase RtcB homolog OS=Mus musculus OX=10090 GN=Rtcb PE=1 SV=1	243.5	49	23	23	79	55249
Q3TIV5|ZC3HF_MOUSE	Zinc finger CCCH domain-containing protein 15 OS=Mus musculus OX=10090 GN=Zc3h15 PE=1 SV=2	240.79	49	20	20	52	48327
P42932|TCPQ_MOUSE	T-complex protein 1 subunit theta OS=Mus musculus OX=10090 GN=Cct8 PE=1 SV=3	224.44	49	28	28	65	59556
Q8BFR5|EFTU_MOUSE	Elongation factor Tu mitochondrial OS=Mus musculus OX=10090 GN=Tufm PE=1 SV=1	258.16	48	21	21	92	49508
Q9WUM4|COR1C_MOUSE	Coronin-1C OS=Mus musculus OX=10090 GN=Coro1c PE=1 SV=2	249.29	48	29	26	63	53121
Q91YQ5|RPN1_MOUSE	Dolichyl-diphosphooligosaccharide--protein glycosyltransferase subunit 1 OS=Mus musculus OX=10090 GN=Rpn1 PE=1 SV=1	244.17	48	29	29	78	68528
P97351|RS3A_MOUSE	40S ribosomal protein S3a OS=Mus musculus OX=10090 GN=Rps3a PE=1 SV=3	202.06	48	12	12	29	29885
P62806|H4_MOUSE	Histone H4 OS=Mus musculus OX=10090 GN=Hist1h4a PE=1 SV=2	120.75	48	5	5	5	11367
Q9JKF1|IQGA1_MOUSE	Ras GTPase-activating-like protein IQGAP1 OS=Mus musculus OX=10090 GN=Iqgap1 PE=1 SV=2	381.79	47	76	71	235	188741
P09405|NUCL_MOUSE	Nucleolin OS=Mus musculus OX=10090 GN=Ncl PE=1 SV=2	377.41	47	53	53	164	76723
Q05920|PYC_MOUSE	Pyruvate carboxylase mitochondrial OS=Mus musculus OX=10090 GN=Pc PE=1 SV=1	333.66	47	56	56	191	129684
Q91ZA3|PCCA_MOUSE	Propionyl-CoA carboxylase alpha chain mitochondrial OS=Mus musculus OX=10090 GN=Pcca PE=1 SV=2	282.14	47	31	30	77	79922
P25206|MCM3_MOUSE	DNA replication licensing factor MCM3 OS=Mus musculus OX=10090 GN=Mcm3 PE=1 SV=2	273.65	47	33	33	77	91546
P16858|G3P_MOUSE	Glyceraldehyde-3-phosphate dehydrogenase OS=Mus musculus OX=10090 GN=Gapdh PE=1 SV=2	271.23	47	11	1	65	35810
P56480|ATPB_MOUSE	ATP synthase subunit beta mitochondrial OS=Mus musculus OX=10090 GN=Atp5f1b PE=1 SV=2	265	47	18	18	60	56301
P27773|PDIA3_MOUSE	Protein disulfide-isomerase A3 OS=Mus musculus OX=10090 GN=Pdia3 PE=1 SV=2	245.37	47	28	28	94	56678
P62631|EF1A2_MOUSE	Elongation factor 1-alpha 2 OS=Mus musculus OX=10090 GN=Eef1a2 PE=1 SV=1	332.72	46	37	2	310	50454
Q91VR5|DDX1_MOUSE	ATP-dependent RNA helicase DDX1 OS=Mus musculus OX=10090 GN=Ddx1 PE=1 SV=1	271.79	46	31	31	102	82500
Q9JKB3|YBOX3_MOUSE	Y-box-binding protein 3 OS=Mus musculus OX=10090 GN=Ybx3 PE=1 SV=2	270.95	46	16	10	78	38814
Q03265|ATPA_MOUSE	ATP synthase subunit alpha mitochondrial OS=Mus musculus OX=10090 GN=Atp5f1a PE=1 SV=1	265	46	28	28	81	59753
P20664|PRI1_MOUSE	DNA primase small subunit OS=Mus musculus OX=10090 GN=Prim1 PE=1 SV=1	242	46	22	22	54	49296
Q9DAW6|PRP4_MOUSE	U4/U6 small nuclear ribonucleoprotein Prp4 OS=Mus musculus OX=10090 GN=Prpf4 PE=1 SV=1	241.21	46	21	21	46	58370
Q8CI11|GNL3_MOUSE	Guanine nucleotide-binding protein-like 3 OS=Mus musculus OX=10090 GN=Gnl3 PE=1 SV=2	229.01	46	17	17	38	60787
Q61937|NPM_MOUSE	Nucleophosmin OS=Mus musculus OX=10090 GN=Npm1 PE=1 SV=1	212.7	46	18	18	62	32560
P62281|RS11_MOUSE	40S ribosomal protein S11 OS=Mus musculus OX=10090 GN=Rps11 PE=1 SV=3	175.17	46	8	8	14	18431
Q99KJ8|DCTN2_MOUSE	Dynactin subunit 2 OS=Mus musculus OX=10090 GN=Dctn2 PE=1 SV=3	159.17	46	14	14	18	44117
Q6P542|ABCF1_MOUSE	ATP-binding cassette sub-family F member 1 OS=Mus musculus OX=10090 GN=Abcf1 PE=1 SV=1	293.97	45	39	37	104	94945
Q8BJW6|EIF2A_MOUSE	Eukaryotic translation initiation factor 2A OS=Mus musculus OX=10090 GN=Eif2a PE=1 SV=2	235.94	45	22	22	85	64403
P11031|TCP4_MOUSE	Activated RNA polymerase II transcriptional coactivator p15 OS=Mus musculus OX=10090 GN=Sub1 PE=1 SV=3	232.2	45	10	10	68	14427
Q78PY7|SND1_MOUSE	Staphylococcal nuclease domain-containing protein 1 OS=Mus musculus OX=10090 GN=Snd1 PE=1 SV=1	304.35	44	37	37	106	102088
P10126|EF1A1_MOUSE	Elongation factor 1-alpha 1 OS=Mus musculus OX=10090 GN=Eef1a1 PE=1 SV=3	295.99	44	31	31	100	50114
O35286|DHX15_MOUSE	Pre-mRNA-splicing factor ATP-dependent RNA helicase DHX15 OS=Mus musculus OX=10090 GN=Dhx15 PE=1 SV=2	294.63	44	40	39	141	91007
O89053|COR1A_MOUSE	Coronin-1A OS=Mus musculus OX=10090 GN=Coro1a PE=1 SV=5	242.3	44	23	22	70	50989
P54823|DDX6_MOUSE	Probable ATP-dependent RNA helicase DDX6 OS=Mus musculus OX=10090 GN=Ddx6 PE=1 SV=1	239.94	44	20	20	83	54192
P60843|IF4A1_MOUSE	Eukaryotic initiation factor 4A-I OS=Mus musculus OX=10090 GN=Eif4a1 PE=1 SV=1	229.98	44	16	8	56	46154
Q8BYZ1|ABI3_MOUSE	ABI gene family member 3 OS=Mus musculus OX=10090 GN=Abi3 PE=1 SV=3	184.24	44	12	12	25	39107
Q9EQC5|SCYL1_MOUSE	N-terminal kinase-like protein OS=Mus musculus OX=10090 GN=Scyl1 PE=1 SV=1	276.64	43	31	31	96	89160
Q7TMM9|TBB2A_MOUSE	Tubulin beta-2A chain OS=Mus musculus OX=10090 GN=Tubb2a PE=1 SV=1	271.99	43	21	1	112	49907
P70333|HNRH2_MOUSE	Heterogeneous nuclear ribonucleoprotein H2 OS=Mus musculus OX=10090 GN=Hnrnph2 PE=1 SV=1	265.67	43	16	7	58	49280
P62960|YBOX1_MOUSE	Nuclease-sensitive element-binding protein 1 OS=Mus musculus OX=10090 GN=Ybx1 PE=1 SV=3	262.58	43	13	9	63	35730
P70182|PI51A_MOUSE	Phosphatidylinositol 4-phosphate 5-kinase type-1 alpha OS=Mus musculus OX=10090 GN=Pip5k1a PE=1 SV=2	239.03	43	23	20	58	60485
Q8R0X7|SGPL1_MOUSE	Sphingosine-1-phosphate lyase 1 OS=Mus musculus OX=10090 GN=Sgpl1 PE=1 SV=1	237.56	43	23	23	74	63677
P05064|ALDOA_MOUSE	Fructose-bisphosphate aldolase A OS=Mus musculus OX=10090 GN=Aldoa PE=1 SV=2	214.74	43	14	14	37	39356
P62270|RS18_MOUSE	40S ribosomal protein S18 OS=Mus musculus OX=10090 GN=Rps18 PE=1 SV=3	163.76	43	9	9	36	17719
Q501J6|DDX17_MOUSE	Probable ATP-dependent RNA helicase DDX17 OS=Mus musculus OX=10090 GN=Ddx17 PE=1 SV=1	297.81	42	34	18	178	72400
Q60875|ARHG2_MOUSE	Rho guanine nucleotide exchange factor 2 OS=Mus musculus OX=10090 GN=Arhgef2 PE=1 SV=4	279.72	42	35	35	99	111974
P63242|IF5A1_MOUSE	Eukaryotic translation initiation factor 5A-1 OS=Mus musculus OX=10090 GN=Eif5a PE=1 SV=2	186.37	42	9	9	34	16832
Q08943|SSRP1_MOUSE	FACT complex subunit SSRP1 OS=Mus musculus OX=10090 GN=Ssrp1 PE=1 SV=2	291.1	41	30	30	62	80860
Q9WUA3|PFKAP_MOUSE	ATP-dependent 6-phosphofructokinase platelet type OS=Mus musculus OX=10090 GN=Pfkp PE=1 SV=1	263.35	41	33	30	90	85455
P61979|HNRPK_MOUSE	Heterogeneous nuclear ribonucleoprotein K OS=Mus musculus OX=10090 GN=Hnrnpk PE=1 SV=1	257.29	41	16	16	74	50976
P38647|GRP75_MOUSE	Stress-70 protein mitochondrial OS=Mus musculus OX=10090 GN=Hspa9 PE=1 SV=3	253.03	41	30	29	64	73461
Q922U1|PRPF3_MOUSE	U4/U6 small nuclear ribonucleoprotein Prp3 OS=Mus musculus OX=10090 GN=Prpf3 PE=1 SV=1	245.95	41	31	31	101	77455
Q8BFZ3|ACTBL_MOUSE	Beta-actin-like protein 2 OS=Mus musculus OX=10090 GN=Actbl2 PE=1 SV=1	244.19	41	14	4	99	42004
Q9D8N0|EF1G_MOUSE	Elongation factor 1-gamma OS=Mus musculus OX=10090 GN=Eef1g PE=1 SV=3	224.53	41	20	20	67	50061
Q9WTX2|PRKRA_MOUSE	Interferon-inducible double-stranded RNA-dependent protein kinase activator A OS=Mus musculus OX=10090 GN=Prkra PE=1 SV=1	220.07	41	14	14	45	34371
Q9CZX8|RS19_MOUSE	40S ribosomal protein S19 OS=Mus musculus OX=10090 GN=Rps19 PE=1 SV=3	183.06	41	10	10	28	16085
P17095|HMGA1_MOUSE	High mobility group protein HMG-I/HMG-Y OS=Mus musculus OX=10090 GN=Hmga1 PE=1 SV=4	65.05	41	2	2	2	11614
P55097|CATK_MOUSE	Cathepsin K OS=Mus musculus OX=10090 GN=Ctsk PE=1 SV=2	305.26	40	28	28	157	36889
P54987|IRG1_MOUSE	Cis-aconitate decarboxylase OS=Mus musculus OX=10090 GN=Acod1 PE=1 SV=2	259.94	40	19	19	108	53759
P80317|TCPZ_MOUSE	T-complex protein 1 subunit zeta OS=Mus musculus OX=10090 GN=Cct6a PE=1 SV=3	234.18	40	18	18	38	58004
P59016|VP33B_MOUSE	Vacuolar protein sorting-associated protein 33B OS=Mus musculus OX=10090 GN=Vps33b PE=1 SV=1	230.84	40	23	23	45	70526
Q5SF07|IF2B2_MOUSE	Insulin-like growth factor 2 mRNA-binding protein 2 OS=Mus musculus OX=10090 GN=Igf2bp2 PE=1 SV=1	217.94	40	19	15	33	65584
Q8BMA6|SRP68_MOUSE	Signal recognition particle subunit SRP68 OS=Mus musculus OX=10090 GN=Srp68 PE=1 SV=2	214.84	40	18	18	37	70574
Q3THK3|T2FA_MOUSE	General transcription factor IIF subunit 1 OS=Mus musculus OX=10090 GN=Gtf2f1 PE=1 SV=2	261.12	39	18	18	70	57241
P49718|MCM5_MOUSE	DNA replication licensing factor MCM5 OS=Mus musculus OX=10090 GN=Mcm5 PE=1 SV=2	252.01	39	28	28	67	82407
Q8BYK6|YTHD3_MOUSE	YTH domain-containing family protein 3 OS=Mus musculus OX=10090 GN=Ythdf3 PE=1 SV=2	235.61	39	23	15	59	63961
tr|Q8BGJ5|Q8BGJ5_MOUSE	MCG13402 isoform CRA_a OS=Mus musculus OX=10090 GN=Ptbp1 PE=1 SV=1	231.89	39	17	13	50	56892
Q91VC3|IF4A3_MOUSE	Eukaryotic initiation factor 4A-III OS=Mus musculus OX=10090 GN=Eif4a3 PE=1 SV=3	223.71	39	16	14	46	46840
tr|A0A494BBD8|A0A494BBD8_MOUSE	Annexin OS=Mus musculus OX=10090 GN=Anxa1 PE=1 SV=1	213.59	39	11	11	18	33945
P60335|PCBP1_MOUSE	Poly(rC)-binding protein 1 OS=Mus musculus OX=10090 GN=Pcbp1 PE=1 SV=1	202.78	39	9	7	75	37498
O08583|THOC4_MOUSE	THO complex subunit 4 OS=Mus musculus OX=10090 GN=Alyref PE=1 SV=3	195.71	39	9	9	23	26940
P07356|ANXA2_MOUSE	Annexin A2 OS=Mus musculus OX=10090 GN=Anxa2 PE=1 SV=2	191.43	39	11	11	31	38676
Q9D902|T2EB_MOUSE	General transcription factor IIE subunit 2 OS=Mus musculus OX=10090 GN=Gtf2e2 PE=1 SV=2	182.05	39	9	9	14	33047
P59999|ARPC4_MOUSE	Actin-related protein 2/3 complex subunit 4 OS=Mus musculus OX=10090 GN=Arpc4 PE=1 SV=3	150.53	39	5	5	12	19667
Q9CPW4|ARPC5_MOUSE	Actin-related protein 2/3 complex subunit 5 OS=Mus musculus OX=10090 GN=Arpc5 PE=1 SV=3	130.78	39	4	4	10	16288
tr|B1ARA3|B1ARA3_MOUSE	60S ribosomal protein L26 (Fragment) OS=Mus musculus OX=10090 GN=Rpl26 PE=1 SV=1	109.94	39	6	6	14	12217
Q8VEK3|HNRPU_MOUSE	Heterogeneous nuclear ribonucleoprotein U OS=Mus musculus OX=10090 GN=Hnrnpu PE=1 SV=1	310.38	38	43	43	121	87918
P26043|RADI_MOUSE	Radixin OS=Mus musculus OX=10090 GN=Rdx PE=1 SV=3	245.7	38	24	12	74	68543
Q9D0D3|PAPD1_MOUSE	Poly(A) RNA polymerase mitochondrial OS=Mus musculus OX=10090 GN=Mtpap PE=1 SV=1	237.47	38	14	14	33	65229
tr|A6ZI44|A6ZI44_MOUSE	Fructose-bisphosphate aldolase OS=Mus musculus OX=10090 GN=Aldoa PE=1 SV=1	214.74	38	14	14	37	45120
P62242|RS8_MOUSE	40S ribosomal protein S8 OS=Mus musculus OX=10090 GN=Rps8 PE=1 SV=2	185.24	38	9	9	13	24205
Q9EQP2|EHD4_MOUSE	EH domain-containing protein 4 OS=Mus musculus OX=10090 GN=Ehd4 PE=1 SV=1	181.6	38	15	14	33	61481
Q9DCE5|PK1IP_MOUSE	p21-activated protein kinase-interacting protein 1 OS=Mus musculus OX=10090 GN=Pak1ip1 PE=1 SV=2	155.79	38	12	12	32	42116
P63276|RS17_MOUSE	40S ribosomal protein S17 OS=Mus musculus OX=10090 GN=Rps17 PE=1 SV=2	144.3	38	5	5	10	15524
P62984|RL40_MOUSE	Ubiquitin-60S ribosomal protein L40 OS=Mus musculus OX=10090 GN=Uba52 PE=1 SV=2	133.46	38	7	7	44	14728
P61514|RL37A_MOUSE	60S ribosomal protein L37a OS=Mus musculus OX=10090 GN=Rpl37a PE=1 SV=2	130.21	38	3	3	9	10275
tr|A0A1W2P6G5|A0A1W2P6G5_MOUSE	Myosin light polypeptide 6 OS=Mus musculus OX=10090 GN=Myl6 PE=1 SV=1	129.54	38	4	4	10	15448
Q9CQV7|TIM14_MOUSE	Mitochondrial import inner membrane translocase subunit TIM14 OS=Mus musculus OX=10090 GN=Dnajc19 PE=1 SV=3	110.19	38	4	4	5	12437
tr|A0A0A6YW67|A0A0A6YW67_MOUSE	MCG23377 isoform CRA_b OS=Mus musculus OX=10090 GN=Gm8797 PE=4 SV=1	99.54	38	2	2	11	8728
Q9CQS8|SC61B_MOUSE	Protein transport protein Sec61 subunit beta OS=Mus musculus OX=10090 GN=Sec61b PE=1 SV=3	96.3	38	3	3	10	9958
tr|Q922I7|Q922I7_MOUSE	MCG13402 isoform CRA_c OS=Mus musculus OX=10090 GN=Ptbp1 PE=1 SV=1	231.89	37	17	13	50	59322
Q8BMS1|ECHA_MOUSE	Trifunctional enzyme subunit alpha mitochondrial OS=Mus musculus OX=10090 GN=Hadha PE=1 SV=1	230.52	37	22	22	41	82670
tr|E9PVA6|E9PVA6_MOUSE	ARF GTPase-activating protein GIT2 OS=Mus musculus OX=10090 GN=Git2 PE=1 SV=1	229.31	37	22	4	58	84457
tr|Q5F258|Q5F258_MOUSE	ARF GTPase-activating protein GIT1 OS=Mus musculus OX=10090 GN=Git1 PE=1 SV=1	215.18	37	20	16	51	84195
Q9WUM3|COR1B_MOUSE	Coronin-1B OS=Mus musculus OX=10090 GN=Coro1b PE=1 SV=1	196.47	37	22	20	49	53912
tr|A2AJ72|A2AJ72_MOUSE	Far upstream element (FUSE)-binding protein 3 OS=Mus musculus OX=10090 GN=Fubp3 PE=1 SV=1	168.88	37	16	14	23	61447
tr|Q3TIX6|Q3TIX6_MOUSE	Far upstream element (FUSE)-binding protein 3 OS=Mus musculus OX=10090 GN=Fubp3 PE=1 SV=1	168.88	37	16	14	23	61960
Q9CXL3|CG050_MOUSE	Uncharacterized protein C7orf50 homolog OS=Mus musculus OX=10090 PE=1 SV=3	161.32	37	6	6	26	22168
P28740|KIF2A_MOUSE	Kinesin-like protein KIF2A OS=Mus musculus OX=10090 GN=Kif2a PE=1 SV=2	252.26	36	25	22	59	79756
Q8BJL0|SMAL1_MOUSE	SWI/SNF-related matrix-associated actin-dependent regulator of chromatin subfamily A-like protein 1 OS=Mus musculus OX=10090 GN=Smarcal1 PE=1 SV=1	248.29	36	28	28	53	100840
Q8C0C7|SYFA_MOUSE	Phenylalanine--tRNA ligase alpha subunit OS=Mus musculus OX=10090 GN=Farsa PE=1 SV=1	212.55	36	18	18	46	57599
tr|E9PWY9|E9PWY9_MOUSE	Phenylalanine--tRNA ligase alpha subunit OS=Mus musculus OX=10090 GN=Farsa PE=1 SV=1	212.55	36	18	18	46	57471
tr|E9PWE9|E9PWE9_MOUSE	Tyrosine-protein kinase OS=Mus musculus OX=10090 GN=Syk PE=1 SV=1	208.36	36	16	16	26	66066
Q99M31|HSP7E_MOUSE	Heat shock 70 kDa protein 14 OS=Mus musculus OX=10090 GN=Hspa14 PE=1 SV=2	197.03	36	14	14	17	54650
Q91VE6|MK67I_MOUSE	MKI67 FHA domain-interacting nucleolar phosphoprotein OS=Mus musculus OX=10090 GN=Nifk PE=1 SV=1	178.76	36	8	8	16	36265
Q9JIY0|PKHO1_MOUSE	Pleckstrin homology domain-containing family O member 1 OS=Mus musculus OX=10090 GN=Plekho1 PE=1 SV=1	172.89	36	15	15	23	45997
Q9JJI8|RL38_MOUSE	60S ribosomal protein L38 OS=Mus musculus OX=10090 GN=Rpl38 PE=1 SV=3	116	36	3	3	3	8204
tr|A0A1B0GSL4|A0A1B0GSL4_MOUSE	Rho-related GTP-binding protein RhoG (Fragment) OS=Mus musculus OX=10090 GN=Rhog PE=1 SV=1	48.89	36	2	1	2	9251
P68033|ACTC_MOUSE	Actin alpha cardiac muscle 1 OS=Mus musculus OX=10090 GN=Actc1 PE=1 SV=1	292.87	35	25	1	215	42019
P68134|ACTS_MOUSE	Actin alpha skeletal muscle OS=Mus musculus OX=10090 GN=Acta1 PE=1 SV=1	292.87	35	25	1	215	42051
P11499|HS90B_MOUSE	Heat shock protein HSP 90-beta OS=Mus musculus OX=10090 GN=Hsp90ab1 PE=1 SV=3	266.56	35	26	17	70	83281
Q99MU3|DSRAD_MOUSE	Double-stranded RNA-specific adenosine deaminase OS=Mus musculus OX=10090 GN=Adar PE=1 SV=2	260.36	35	40	40	93	130447
tr|E0CZ72|E0CZ72_MOUSE	Kinesin-like protein OS=Mus musculus OX=10090 GN=Kif2a PE=1 SV=1	252.26	35	25	22	59	83861
Q9CX86|ROA0_MOUSE	Heterogeneous nuclear ribonucleoprotein A0 OS=Mus musculus OX=10090 GN=Hnrnpa0 PE=1 SV=1	205.23	35	12	11	35	30530
Q61753|SERA_MOUSE	D-3-phosphoglycerate dehydrogenase OS=Mus musculus OX=10090 GN=Phgdh PE=1 SV=3	203.18	35	18	18	33	56586
P54071|IDHP_MOUSE	Isocitrate dehydrogenase [NADP] mitochondrial OS=Mus musculus OX=10090 GN=Idh2 PE=1 SV=3	192.05	35	14	14	28	50906
tr|E9PYN2|E9PYN2_MOUSE	Zinc finger protein 346 OS=Mus musculus OX=10090 GN=Zfp346 PE=1 SV=1	188.48	35	6	6	16	29021
Q8K4F6|NSUN5_MOUSE	Probable 28S rRNA (cytosine-C(5))-methyltransferase OS=Mus musculus OX=10090 GN=Nsun5 PE=2 SV=2	180.76	35	13	13	26	51030
P48962|ADT1_MOUSE	ADP/ATP translocase 1 OS=Mus musculus OX=10090 GN=Slc25a4 PE=1 SV=4	160.54	35	9	6	26	32904
P17742|PPIA_MOUSE	Peptidyl-prolyl cis-trans isomerase A OS=Mus musculus OX=10090 GN=Ppia PE=1 SV=2	155.49	35	6	6	6	17971
Q60605|MYL6_MOUSE	Myosin light polypeptide 6 OS=Mus musculus OX=10090 GN=Myl6 PE=1 SV=3	129.54	35	4	4	10	16930
tr|A0A1W2P6F6|A0A1W2P6F6_MOUSE	Myosin light polypeptide 6 OS=Mus musculus OX=10090 GN=Myl6 PE=1 SV=1	129.54	35	4	4	10	17005
Q7TMB8|CYFP1_MOUSE	Cytoplasmic FMR1-interacting protein 1 OS=Mus musculus OX=10090 GN=Cyfip1 PE=1 SV=1	304.36	34	41	23	148	145241
Q9ERD7|TBB3_MOUSE	Tubulin beta-3 chain OS=Mus musculus OX=10090 GN=Tubb3 PE=1 SV=1	261.33	34	16	1	73	50419
Q03963|E2AK2_MOUSE	Interferon-induced double-stranded RNA-activated protein kinase OS=Mus musculus OX=10090 GN=Eif2ak2 PE=1 SV=2	248.3	34	18	18	70	58280
tr|Q3T9X3|Q3T9X3_MOUSE	Dynamin-2 OS=Mus musculus OX=10090 GN=Dnm2 PE=1 SV=1	245.12	34	30	22	63	97195
P39054|DYN2_MOUSE	Dynamin-2 OS=Mus musculus OX=10090 GN=Dnm2 PE=1 SV=2	245.12	34	30	22	63	98145
P07901|HS90A_MOUSE	Heat shock protein HSP 90-alpha OS=Mus musculus OX=10090 GN=Hsp90aa1 PE=1 SV=4	242.36	34	22	14	52	84788
tr|H3BKN0|H3BKN0_MOUSE	tRNA (cytosine(34)-C(5))-methyltransferase OS=Mus musculus OX=10090 GN=Nsun2 PE=1 SV=1	238.44	34	24	24	79	81374
Q9D0D5|T2EA_MOUSE	General transcription factor IIE subunit 1 OS=Mus musculus OX=10090 GN=Gtf2e1 PE=1 SV=1	235.51	34	15	15	37	49593
P54103|DNJC2_MOUSE	DnaJ homolog subfamily C member 2 OS=Mus musculus OX=10090 GN=Dnajc2 PE=1 SV=2	228.3	34	20	20	45	71722
P10107|ANXA1_MOUSE	Annexin A1 OS=Mus musculus OX=10090 GN=Anxa1 PE=1 SV=2	213.59	34	11	11	18	38734
Q9JKB3|YBOX3_MOUSE	Y-box-binding protein 3 OS=Mus musculus OX=10090 GN=Ybx3 PE=1 SV=2	209.93	34	10	6	31	38814
P39749|FEN1_MOUSE	Flap endonuclease 1 OS=Mus musculus OX=10090 GN=Fen1 PE=1 SV=1	180.58	34	13	13	25	42315
tr|Q91Z50|Q91Z50_MOUSE	Flap endonuclease 1 OS=Mus musculus OX=10090 GN=Fen1 PE=1 SV=1	180.58	34	13	13	25	42623
P97473|TRBP2_MOUSE	RISC-loading complex subunit TARBP2 OS=Mus musculus OX=10090 GN=Tarbp2 PE=1 SV=2	156.4	34	10	10	14	38842
tr|A0A1W2P7Q9|A0A1W2P7Q9_MOUSE	Myosin light polypeptide 6 OS=Mus musculus OX=10090 GN=Myl6 PE=1 SV=1	129.54	34	4	4	10	17673
P62900|RL31_MOUSE	60S ribosomal protein L31 OS=Mus musculus OX=10090 GN=Rpl31 PE=1 SV=1	123.29	34	5	5	16	14463
tr|E9Q6L0|E9Q6L0_MOUSE	CLIP-associating protein 1 OS=Mus musculus OX=10090 GN=Clasp1 PE=1 SV=2	275.09	33	44	39	105	160236
tr|A2AL85|A2AL85_MOUSE	Aspartyl/asparaginyl beta-hydroxylase OS=Mus musculus OX=10090 GN=Asph PE=1 SV=1	235.39	33	27	27	58	81468
Q8K4Z5|SF3A1_MOUSE	Splicing factor 3A subunit 1 OS=Mus musculus OX=10090 GN=Sf3a1 PE=1 SV=1	227.97	33	20	20	33	88545
Q3UQ84|SYTM_MOUSE	Threonine--tRNA ligase mitochondrial OS=Mus musculus OX=10090 GN=Tars2 PE=1 SV=1	219.87	33	23	22	58	81700
P48025|KSYK_MOUSE	Tyrosine-protein kinase SYK OS=Mus musculus OX=10090 GN=Syk PE=1 SV=2	208.36	33	16	16	26	71376
P59326|YTHD1_MOUSE	YTH domain-containing family protein 1 OS=Mus musculus OX=10090 GN=Ythdf1 PE=1 SV=1	203.26	33	18	10	35	60879
tr|Q8CG29|Q8CG29_MOUSE	Myosin IF OS=Mus musculus OX=10090 GN=Myo1f PE=1 SV=1	200.24	33	35	30	67	125214
Q9DBG7|SRPRA_MOUSE	Signal recognition particle receptor subunit alpha OS=Mus musculus OX=10090 GN=Srpra PE=1 SV=1	197.73	33	18	18	38	69623
Q8BP48|MAP11_MOUSE	Methionine aminopeptidase 1 OS=Mus musculus OX=10090 GN=Metap1 PE=1 SV=1	195.92	33	10	10	24	43221
Q80VQ0|AL3B1_MOUSE	Aldehyde dehydrogenase family 3 member B1 OS=Mus musculus OX=10090 GN=Aldh3b1 PE=1 SV=1	188.48	33	14	14	29	52292
P97855|G3BP1_MOUSE	Ras GTPase-activating protein-binding protein 1 OS=Mus musculus OX=10090 GN=G3bp1 PE=1 SV=1	185.1	33	13	13	34	51829
Q9CXW4|RL11_MOUSE	60S ribosomal protein L11 OS=Mus musculus OX=10090 GN=Rpl11 PE=1 SV=4	164.95	33	7	7	14	20252
P14576|SRP54_MOUSE	Signal recognition particle 54 kDa protein OS=Mus musculus OX=10090 GN=Srp54 PE=1 SV=2	163.11	33	15	14	21	55721
P35979|RL12_MOUSE	60S ribosomal protein L12 OS=Mus musculus OX=10090 GN=Rpl12 PE=1 SV=2	138.85	33	4	4	14	17805
tr|A0A0N4SVQ1|A0A0N4SVQ1_MOUSE	Cytochrome c oxidase subunit NDUFA4 OS=Mus musculus OX=10090 GN=Ndufa4 PE=1 SV=1	62.11	33	2	2	8	5877
Q1HFZ0|NSUN2_MOUSE	tRNA (cytosine(34)-C(5))-methyltransferase OS=Mus musculus OX=10090 GN=Nsun2 PE=1 SV=2	238.44	32	24	24	79	85452
Q9DBC3|CMTR1_MOUSE	Cap-specific mRNA (nucleoside-2'-O-)-methyltransferase 1 OS=Mus musculus OX=10090 GN=Cmtr1 PE=1 SV=1	238.25	32	26	18	59	95676
P12382|PFKAL_MOUSE	ATP-dependent 6-phosphofructokinase liver type OS=Mus musculus OX=10090 GN=Pfkl PE=1 SV=4	236.02	32	21	16	58	85360
Q8BSY0|ASPH_MOUSE	Aspartyl/asparaginyl beta-hydroxylase OS=Mus musculus OX=10090 GN=Asph PE=1 SV=1	235.39	32	27	27	58	83042
Q01853|TERA_MOUSE	Transitional endoplasmic reticulum ATPase OS=Mus musculus OX=10090 GN=Vcp PE=1 SV=4	229.74	32	21	20	46	89322
Q922Q8|LRC59_MOUSE	Leucine-rich repeat-containing protein 59 OS=Mus musculus OX=10090 GN=Lrrc59 PE=1 SV=1	225.53	32	14	14	26	34877
P29341|PABP1_MOUSE	Polyadenylate-binding protein 1 OS=Mus musculus OX=10090 GN=Pabpc1 PE=1 SV=2	224.44	32	20	6	38	70671
O35711|LIPB2_MOUSE	Liprin-beta-2 OS=Mus musculus OX=10090 GN=Ppfibp2 PE=1 SV=3	219.37	32	21	20	48	98753
tr|G3X957|G3X957_MOUSE	Liprin-beta-2 OS=Mus musculus OX=10090 GN=Ppfibp2 PE=1 SV=1	219.37	32	21	20	48	98654
Q9D0R4|DDX56_MOUSE	Probable ATP-dependent RNA helicase DDX56 OS=Mus musculus OX=10090 GN=Ddx56 PE=2 SV=1	214.03	32	16	16	32	61212
Q8BWY3|ERF1_MOUSE	Eukaryotic peptide chain release factor subunit 1 OS=Mus musculus OX=10090 GN=Etf1 PE=1 SV=4	204.42	32	11	11	27	49031
tr|A2AWN8|A2AWN8_MOUSE	YTH domain family 1 isoform CRA_a OS=Mus musculus OX=10090 GN=Ythdf1 PE=1 SV=1	203.26	32	18	10	35	63900
Q8JZP9|GA2L1_MOUSE	GAS2-like protein 1 OS=Mus musculus OX=10090 GN=Gas2l1 PE=1 SV=1	201.65	32	17	17	24	72411
tr|Q45VK5|Q45VK5_MOUSE	Interleukin enhancer-binding factor 3 OS=Mus musculus OX=10090 GN=Ilf3 PE=1 SV=1	200.65	32	19	17	45	76348
Q9WUA2|SYFB_MOUSE	Phenylalanine--tRNA ligase beta subunit OS=Mus musculus OX=10090 GN=Farsb PE=1 SV=2	192.56	32	18	18	42	65697
tr|G5E8V8|G5E8V8_MOUSE	Phosphorylated adapter RNA export protein OS=Mus musculus OX=10090 GN=Phax PE=1 SV=1	180.04	32	11	11	23	40867
Q9D8E6|RL4_MOUSE	60S ribosomal protein L4 OS=Mus musculus OX=10090 GN=Rpl4 PE=1 SV=3	179.3	32	13	13	27	47154
Q04899|CDK18_MOUSE	Cyclin-dependent kinase 18 OS=Mus musculus OX=10090 GN=Cdk18 PE=1 SV=1	174.99	32	13	12	22	51848
Q9D7S7|RL22L_MOUSE	60S ribosomal protein L22-like 1 OS=Mus musculus OX=10090 GN=Rpl22l1 PE=1 SV=1	133.74	32	4	4	5	14467
tr|F6VF36|F6VF36_MOUSE	Signal recognition particle receptor ('docking protein') (Fragment) OS=Mus musculus OX=10090 GN=Srpr PE=1 SV=1	124.07	32	4	4	4	16809
tr|E9PW43|E9PW43_MOUSE	Protein transport protein Sec61 subunit beta OS=Mus musculus OX=10090 GN=Gm10320 PE=3 SV=1	96.3	32	3	3	10	11788
tr|A0A1L1SRL0|A0A1L1SRL0_MOUSE	SAFB-like transcription modulator OS=Mus musculus OX=10090 GN=Sltm PE=1 SV=1	81.01	32	2	2	3	6618
tr|F7CVW0|F7CVW0_MOUSE	Protein strawberry notch homolog 1 (Fragment) OS=Mus musculus OX=10090 GN=Sbno1 PE=1 SV=1	312.87	31	40	40	106	153794
tr|B2RRI2|B2RRI2_MOUSE	Protein strawberry notch homolog 1 OS=Mus musculus OX=10090 GN=Sbno1 PE=1 SV=1	312.87	31	40	40	106	153922
tr|E9Q2X6|E9Q2X6_MOUSE	Structural maintenance of chromosomes protein OS=Mus musculus OX=10090 GN=Smc4 PE=1 SV=1	238.89	31	42	42	75	144206
Q8CG47|SMC4_MOUSE	Structural maintenance of chromosomes protein 4 OS=Mus musculus OX=10090 GN=Smc4 PE=1 SV=1	238.89	31	42	42	75	146894
P32233|DRG1_MOUSE	Developmentally-regulated GTP-binding protein 1 OS=Mus musculus OX=10090 GN=Drg1 PE=1 SV=1	227.01	31	9	9	44	40512
Q9R0B7|ZN346_MOUSE	Zinc finger protein 346 OS=Mus musculus OX=10090 GN=Znf346 PE=1 SV=1	188.48	31	6	6	16	32698
B7ZMP1|XPP3_MOUSE	Xaa-Pro aminopeptidase 3 OS=Mus musculus OX=10090 GN=Xpnpep3 PE=1 SV=1	177.51	31	12	12	32	56677
Q8CFD4|SNX8_MOUSE	Sorting nexin-8 OS=Mus musculus OX=10090 GN=Snx8 PE=1 SV=1	175.86	31	12	12	19	52059
P68040|RACK1_MOUSE	Receptor of activated protein C kinase 1 OS=Mus musculus OX=10090 GN=Rack1 PE=1 SV=3	163.79	31	8	8	18	35077
P62908|RS3_MOUSE	40S ribosomal protein S3 OS=Mus musculus OX=10090 GN=Rps3 PE=1 SV=1	155.69	31	6	6	31	26674
P67778|PHB_MOUSE	Prohibitin OS=Mus musculus OX=10090 GN=Phb PE=1 SV=1	153.31	31	7	7	12	29820
P97315|CSRP1_MOUSE	Cysteine and glycine-rich protein 1 OS=Mus musculus OX=10090 GN=Csrp1 PE=1 SV=3	152.09	31	4	4	6	20583
P60867|RS20_MOUSE	40S ribosomal protein S20 OS=Mus musculus OX=10090 GN=Rps20 PE=1 SV=1	137.46	31	4	4	9	13373
P62983|RS27A_MOUSE	Ubiquitin-40S ribosomal protein S27a OS=Mus musculus OX=10090 GN=Rps27a PE=1 SV=2	133.46	31	7	7	44	17951
P62317|SMD2_MOUSE	Small nuclear ribonucleoprotein Sm D2 OS=Mus musculus OX=10090 GN=Snrpd2 PE=1 SV=1	119.79	31	3	3	10	13527
tr|B0V2N8|B0V2N8_MOUSE	Annexin (Fragment) OS=Mus musculus OX=10090 GN=Anxa2 PE=1 SV=1	99.89	31	4	4	5	19596
tr|E9Q3W4|E9Q3W4_MOUSE	Plectin OS=Mus musculus OX=10090 GN=Plec PE=1 SV=1	365.46	30	125	123	289	499110
tr|D3YZ62|D3YZ62_MOUSE	Unconventional myosin-Va OS=Mus musculus OX=10090 GN=Myo5a PE=1 SV=1	304.99	30	54	1	111	212334
Q8BRT1|CLAP2_MOUSE	CLIP-associating protein 2 OS=Mus musculus OX=10090 GN=Clasp2 PE=1 SV=1	291.36	30	35	26	80	140738
tr|E9Q8N5|E9Q8N5_MOUSE	CLIP-associating protein 2 OS=Mus musculus OX=10090 GN=Clasp2 PE=1 SV=1	291.36	30	35	26	80	140724
tr|Q08EB6|Q08EB6_MOUSE	CLIP-associating protein 2 OS=Mus musculus OX=10090 GN=Clasp2 PE=1 SV=1	291.36	30	35	26	80	140881
Q8CG48|SMC2_MOUSE	Structural maintenance of chromosomes protein 2 OS=Mus musculus OX=10090 GN=Smc2 PE=1 SV=2	271.7	30	35	35	59	134239
Q920B9|SP16H_MOUSE	FACT complex subunit SPT16 OS=Mus musculus OX=10090 GN=Supt16h PE=1 SV=2	267.39	30	41	40	88	119825
tr|G3X956|G3X956_MOUSE	Suppressor of Ty 16 OS=Mus musculus OX=10090 GN=Supt16 PE=1 SV=1	267.39	30	41	40	88	119839
Q9EPU0|RENT1_MOUSE	Regulator of nonsense transcripts 1 OS=Mus musculus OX=10090 GN=Upf1 PE=1 SV=2	226.81	30	27	27	36	123967
Q6Q899|DDX58_MOUSE	Probable ATP-dependent RNA helicase DDX58 OS=Mus musculus OX=10090 GN=Ddx58 PE=1 SV=2	226.65	30	22	22	37	105975
Q9Z0H1|WDR46_MOUSE	WD repeat-containing protein 46 OS=Mus musculus OX=10090 GN=Wdr46 PE=2 SV=1	202.03	30	15	15	27	69048
Q03963|E2AK2_MOUSE	Interferon-induced double-stranded RNA-activated protein kinase OS=Mus musculus OX=10090 GN=Eif2ak2 PE=1 SV=2	199.43	30	16	16	30	58280
P26443|DHE3_MOUSE	Glutamate dehydrogenase 1 mitochondrial OS=Mus musculus OX=10090 GN=Glud1 PE=1 SV=1	196.46	30	13	13	33	61337
P61164|ACTZ_MOUSE	Alpha-centractin OS=Mus musculus OX=10090 GN=Actr1a PE=1 SV=1	196.38	30	9	3	38	42614
Q9QYJ3|DNJB1_MOUSE	DnaJ homolog subfamily B member 1 OS=Mus musculus OX=10090 GN=Dnajb1 PE=1 SV=3	183.81	30	8	6	14	38167
tr|Q3TGU7|Q3TGU7_MOUSE	Proliferation-associated 2G4 OS=Mus musculus OX=10090 GN=Pa2g4 PE=1 SV=1	182.77	30	11	11	30	43699
P50580|PA2G4_MOUSE	Proliferation-associated protein 2G4 OS=Mus musculus OX=10090 GN=Pa2g4 PE=1 SV=3	182.77	30	11	11	30	43699
Q9JJT9|PHAX_MOUSE	Phosphorylated adapter RNA export protein OS=Mus musculus OX=10090 GN=Phax PE=1 SV=1	180.04	30	11	11	23	43247
Q61211|EIF2D_MOUSE	Eukaryotic translation initiation factor 2D OS=Mus musculus OX=10090 GN=Eif2d PE=1 SV=3	178.82	30	15	14	32	62830
P67984|RL22_MOUSE	60S ribosomal protein L22 OS=Mus musculus OX=10090 GN=Rpl22 PE=1 SV=2	175.21	30	6	6	25	14759
Q9D8U8|SNX5_MOUSE	Sorting nexin-5 OS=Mus musculus OX=10090 GN=Snx5 PE=1 SV=1	173.53	30	13	13	22	46797
P28352|APEX1_MOUSE	DNA-(apurinic or apyrimidinic site) lyase OS=Mus musculus OX=10090 GN=Apex1 PE=1 SV=2	171.21	30	8	8	26	35490
P62751|RL23A_MOUSE	60S ribosomal protein L23a OS=Mus musculus OX=10090 GN=Rpl23a PE=1 SV=1	166.66	30	7	7	13	17695
Q9CZN7|GLYM_MOUSE	Serine hydroxymethyltransferase mitochondrial OS=Mus musculus OX=10090 GN=Shmt2 PE=1 SV=1	165.98	30	14	14	25	55759
Q99JY0|ECHB_MOUSE	Trifunctional enzyme subunit beta mitochondrial OS=Mus musculus OX=10090 GN=Hadhb PE=1 SV=1	160.8	30	10	10	21	51386
Q9QYJ0|DNJA2_MOUSE	DnaJ homolog subfamily A member 2 OS=Mus musculus OX=10090 GN=Dnaja2 PE=1 SV=1	157.94	30	13	13	22	45746
P62264|RS14_MOUSE	40S ribosomal protein S14 OS=Mus musculus OX=10090 GN=Rps14 PE=1 SV=3	154.75	30	7	7	27	16273
Q8C854|MYEF2_MOUSE	Myelin expression factor 2 OS=Mus musculus OX=10090 GN=Myef2 PE=1 SV=1	148.41	30	15	15	21	63295
P17918|PCNA_MOUSE	Proliferating cell nuclear antigen OS=Mus musculus OX=10090 GN=Pcna PE=1 SV=2	147.36	30	6	6	10	28785
O70145|NCF2_MOUSE	Neutrophil cytosol factor 2 OS=Mus musculus OX=10090 GN=Ncf2 PE=1 SV=1	147.11	30	15	15	28	59485
tr|D3YYM6|D3YYM6_MOUSE	40S ribosomal protein S5 (Fragment) OS=Mus musculus OX=10090 GN=Rps5 PE=1 SV=1	134.2	30	6	6	19	20414
tr|D3YUQ9|D3YUQ9_MOUSE	Elongation factor 1-delta (Fragment) OS=Mus musculus OX=10090 GN=Eef1d PE=1 SV=8	123.65	30	5	5	14	21478
tr|D3YW09|D3YW09_MOUSE	Splicing factor 3A subunit 2 OS=Mus musculus OX=10090 GN=Sf3a2 PE=1 SV=1	108.52	30	6	6	9	22135
tr|M0QWY0|M0QWY0_MOUSE	ER membrane protein complex subunit 8 (Fragment) OS=Mus musculus OX=10090 GN=Emc8 PE=1 SV=1	108.14	30	3	3	8	14495
tr|E9Q9J0|E9Q9J0_MOUSE	Ubiquitin-60S ribosomal protein L40 (Fragment) OS=Mus musculus OX=10090 GN=Uba52 PE=4 SV=1	99.54	30	2	2	11	10914
tr|A0A0A6YWS3|A0A0A6YWS3_MOUSE	Delta(14)-sterol reductase (Fragment) OS=Mus musculus OX=10090 GN=Lbr PE=1 SV=1	41.17	30	1	1	1	3172
Q99104|MYO5A_MOUSE	Unconventional myosin-Va OS=Mus musculus OX=10090 GN=Myo5a PE=1 SV=2	305.03	29	54	1	111	215536
tr|D3Z4J3|D3Z4J3_MOUSE	Unconventional myosin-Va OS=Mus musculus OX=10090 GN=Myo5a PE=1 SV=1	304.99	29	54	1	111	215523
Q80UM7|MOGS_MOUSE	Mannosyl-oligosaccharide glucosidase OS=Mus musculus OX=10090 GN=Mogs PE=1 SV=1	245.58	29	24	24	83	91831
P17426|AP2A1_MOUSE	AP-2 complex subunit alpha-1 OS=Mus musculus OX=10090 GN=Ap2a1 PE=1 SV=1	229.87	29	22	17	45	107664
Q62167|DDX3X_MOUSE	ATP-dependent RNA helicase DDX3X OS=Mus musculus OX=10090 GN=Ddx3x PE=1 SV=3	224.24	29	16	15	32	73102
Q99J87|DHX58_MOUSE	Probable ATP-dependent RNA helicase DHX58 OS=Mus musculus OX=10090 GN=Dhx58 PE=1 SV=2	221.28	29	21	21	44	76709
Q9ES28|ARHG7_MOUSE	Rho guanine nucleotide exchange factor 7 OS=Mus musculus OX=10090 GN=Arhgef7 PE=1 SV=2	219.99	29	25	23	51	97056
Q8BG05|ROA3_MOUSE	Heterogeneous nuclear ribonucleoprotein A3 OS=Mus musculus OX=10090 GN=Hnrnpa3 PE=1 SV=1	200.65	29	9	1	34	39652
Q9CPN8|IF2B3_MOUSE	Insulin-like growth factor 2 mRNA-binding protein 3 OS=Mus musculus OX=10090 GN=Igf2bp3 PE=1 SV=1	190.88	29	14	10	43	63575
Q9QXX4|CMC2_MOUSE	Calcium-binding mitochondrial carrier protein Aralar2 OS=Mus musculus OX=10090 GN=Slc25a13 PE=1 SV=1	184.86	29	13	9	17	74467
Q9D706|RPAP3_MOUSE	RNA polymerase II-associated protein 3 OS=Mus musculus OX=10090 GN=Rpap3 PE=1 SV=1	180.99	29	15	15	23	74096
P50171|DHB8_MOUSE	Estradiol 17-beta-dehydrogenase 8 OS=Mus musculus OX=10090 GN=Hsd17b8 PE=1 SV=2	171.46	29	5	5	29	26588
Q8C6B9|AROS_MOUSE	Active regulator of SIRT1 OS=Mus musculus OX=10090 GN=Rps19bp1 PE=1 SV=1	159.39	29	6	6	11	15978
P14131|RS16_MOUSE	40S ribosomal protein S16 OS=Mus musculus OX=10090 GN=Rps16 PE=1 SV=4	156.81	29	6	6	6	16445
Q9CRD2|EMC2_MOUSE	ER membrane protein complex subunit 2 OS=Mus musculus OX=10090 GN=Emc2 PE=1 SV=1	149.89	29	6	6	16	34935
tr|A0A3B2WDD2|A0A3B2WDD2_MOUSE	Ribosomal protein OS=Mus musculus OX=10090 GN=Rpl10a PE=1 SV=1	149.84	29	6	6	7	21637
tr|D3Z1S8|D3Z1S8_MOUSE	40S ribosomal protein S5 (Fragment) OS=Mus musculus OX=10090 GN=Rps5 PE=1 SV=1	134.2	29	6	6	19	21080
tr|A0A140T8T5|A0A140T8T5_MOUSE	Microtubule-associated protein OS=Mus musculus OX=10090 GN=Map4 PE=1 SV=1	124.04	29	8	8	14	41784
tr|E9Q5B6|E9Q5B6_MOUSE	Heterogeneous nuclear ribonucleoprotein D0 (Fragment) OS=Mus musculus OX=10090 GN=Hnrnpd PE=1 SV=1	108.91	29	3	2	5	12139
Q9DB42|ZN593_MOUSE	Zinc finger protein 593 OS=Mus musculus OX=10090 GN=Znf593 PE=1 SV=2	91.81	29	3	3	8	15147
tr|A0A0G2JE88|A0A0G2JE88_MOUSE	Probable ATP-dependent RNA helicase DDX20 OS=Mus musculus OX=10090 GN=Ddx20 PE=1 SV=1	70.37	29	2	2	3	14519
Q9QXS1|PLEC_MOUSE	Plectin OS=Mus musculus OX=10090 GN=Plec PE=1 SV=3	365.46	28	125	123	289	534193
tr|A2AVJ7|A2AVJ7_MOUSE	Ribosome-binding protein 1 OS=Mus musculus OX=10090 GN=Rrbp1 PE=1 SV=1	261.03	28	43	41	96	158395
Q9Z1T1|AP3B1_MOUSE	AP-3 complex subunit beta-1 OS=Mus musculus OX=10090 GN=Ap3b1 PE=1 SV=2	255.23	28	32	32	69	122740
tr|D3Z5I1|D3Z5I1_MOUSE	Zinc finger CCCH-type antiviral protein 1 OS=Mus musculus OX=10090 GN=Zc3hav1 PE=1 SV=1	230.4	28	25	25	69	112533
Q922U2|K2C5_MOUSE	Keratin type II cytoskeletal 5 OS=Mus musculus OX=10090 GN=Krt5 PE=1 SV=1	222.34	28	22	5	82	61767
P29416|HEXA_MOUSE	Beta-hexosaminidase subunit alpha OS=Mus musculus OX=10090 GN=Hexa PE=1 SV=2	219.48	28	13	13	40	60613
P20060|HEXB_MOUSE	Beta-hexosaminidase subunit beta OS=Mus musculus OX=10090 GN=Hexb PE=1 SV=2	218.7	28	18	18	55	61116
O88487|DC1I2_MOUSE	Cytoplasmic dynein 1 intermediate chain 2 OS=Mus musculus OX=10090 GN=Dync1i2 PE=1 SV=1	216.6	28	15	15	46	68394
tr|B2RXM2|B2RXM2_MOUSE	EG627828 protein OS=Mus musculus OX=10090 GN=Gm6793 PE=1 SV=1	209.54	28	10	2	36	36610
Q8CI33|C19L1_MOUSE	CWF19-like protein 1 OS=Mus musculus OX=10090 GN=Cwf19l1 PE=1 SV=2	206.75	28	14	14	29	60194
P07742|RIR1_MOUSE	Ribonucleoside-diphosphate reductase large subunit OS=Mus musculus OX=10090 GN=Rrm1 PE=1 SV=2	204.45	28	16	16	42	90210
Q99JX7|NXF1_MOUSE	Nuclear RNA export factor 1 OS=Mus musculus OX=10090 GN=Nxf1 PE=1 SV=3	196.77	28	15	15	23	70300
Q80VD1|FA98B_MOUSE	Protein FAM98B OS=Mus musculus OX=10090 GN=Fam98b PE=1 SV=1	190.4	28	10	8	31	45349
tr|B1AU25|B1AU25_MOUSE	Apoptosis-inducing factor 1 mitochondrial OS=Mus musculus OX=10090 GN=Aifm1 PE=1 SV=1	180.14	28	12	12	24	66114
Q9Z0X1|AIFM1_MOUSE	Apoptosis-inducing factor 1 mitochondrial OS=Mus musculus OX=10090 GN=Aifm1 PE=1 SV=1	180.14	28	12	12	24	66766
tr|Q3TGM7|Q3TGM7_MOUSE	HBS1-like protein OS=Mus musculus OX=10090 GN=Hbs1l PE=1 SV=1	176.65	28	17	17	27	74828
Q69ZS7|HBS1L_MOUSE	HBS1-like protein OS=Mus musculus OX=10090 GN=Hbs1l PE=1 SV=2	176.65	28	17	17	27	75101
P14206|RSSA_MOUSE	40S ribosomal protein SA OS=Mus musculus OX=10090 GN=Rpsa PE=1 SV=4	174.65	28	5	5	19	32838
Q8BG81|PDIP3_MOUSE	Polymerase delta-interacting protein 3 OS=Mus musculus OX=10090 GN=Poldip3 PE=1 SV=1	162.85	28	9	9	19	46133
tr|F7AA45|F7AA45_MOUSE	RNA-binding protein 39 (Fragment) OS=Mus musculus OX=10090 GN=Rbm39 PE=1 SV=1	162.71	28	8	8	13	33947
O35129|PHB2_MOUSE	Prohibitin-2 OS=Mus musculus OX=10090 GN=Phb2 PE=1 SV=1	146.83	28	7	7	17	33296
Q8CCF0|PRP31_MOUSE	U4/U6 small nuclear ribonucleoprotein Prp31 OS=Mus musculus OX=10090 GN=Prpf31 PE=1 SV=3	132.14	28	11	11	17	55430
Q9CR80|FA32A_MOUSE	Protein FAM32A OS=Mus musculus OX=10090 GN=Fam32a PE=2 SV=1	129.18	28	4	4	22	13215
tr|A0A0R4J0C8|A0A0R4J0C8_MOUSE	3'-5' exoribonuclease 1 OS=Mus musculus OX=10090 GN=Eri1 PE=1 SV=1	127.33	28	9	9	10	39551
Q7TMF2|ERI1_MOUSE	3'-5' exoribonuclease 1 OS=Mus musculus OX=10090 GN=Eri1 PE=1 SV=2	127.33	28	9	9	10	39493
tr|D3YZT9|D3YZT9_MOUSE	Elongation factor 1-delta (Fragment) OS=Mus musculus OX=10090 GN=Eef1d PE=1 SV=1	123.65	28	5	5	14	23172
Q9CZX9|EMC4_MOUSE	ER membrane protein complex subunit 4 OS=Mus musculus OX=10090 GN=Emc4 PE=1 SV=1	122.76	28	4	4	10	20117
P61982|1433G_MOUSE	14-3-3 protein gamma OS=Mus musculus OX=10090 GN=Ywhag PE=1 SV=2	122.43	28	5	4	11	28303
P62889|RL30_MOUSE	60S ribosomal protein L30 OS=Mus musculus OX=10090 GN=Rpl30 PE=1 SV=2	119.41	28	4	4	7	12784
Q78IK2|ATPMD_MOUSE	ATP synthase membrane subunit DAPIT mitochondrial OS=Mus musculus OX=10090 GN=Atp5md PE=1 SV=1	116.58	28	2	2	3	6382
tr|G3X8S1|G3X8S1_MOUSE	DnaJ (Hsp40) homolog subfamily C member 19 isoform CRA_c OS=Mus musculus OX=10090 GN=Dnajc19 PE=1 SV=1	110.19	28	4	4	5	17025
P61255|RL26_MOUSE	60S ribosomal protein L26 OS=Mus musculus OX=10090 GN=Rpl26 PE=1 SV=1	109.94	28	6	6	14	17258
tr|Q8BG13|Q8BG13_MOUSE	RNA-binding protein 3 OS=Mus musculus OX=10090 GN=Rbm3 PE=1 SV=1	108.24	28	5	5	12	16761
tr|F6S1C4|F6S1C4_MOUSE	Liprin-beta-1 (Fragment) OS=Mus musculus OX=10090 GN=Ppfibp1 PE=1 SV=1	107.75	28	5	1	7	26793
tr|B0V2N7|B0V2N7_MOUSE	Annexin (Fragment) OS=Mus musculus OX=10090 GN=Anxa2 PE=1 SV=1	99.89	28	4	4	5	21857
P62315|SMD1_MOUSE	Small nuclear ribonucleoprotein Sm D1 OS=Mus musculus OX=10090 GN=Snrpd1 PE=1 SV=1	81.56	28	2	2	3	13282
Q7TT50|MRCKB_MOUSE	Serine/threonine-protein kinase MRCK beta OS=Mus musculus OX=10090 GN=Cdc42bpb PE=1 SV=2	279.66	27	47	45	91	194751
P33609|DPOLA_MOUSE	DNA polymerase alpha catalytic subunit OS=Mus musculus OX=10090 GN=Pola1 PE=1 SV=2	277.49	27	36	36	88	167339
tr|E9QNN1|E9QNN1_MOUSE	ATP-dependent RNA helicase A OS=Mus musculus OX=10090 GN=Dhx9 PE=1 SV=1	274.76	27	37	37	89	149689
Q922F4|TBB6_MOUSE	Tubulin beta-6 chain OS=Mus musculus OX=10090 GN=Tubb6 PE=1 SV=1	243.91	27	14	3	64	50090
Q8VIJ6|SFPQ_MOUSE	Splicing factor proline- and glutamine-rich OS=Mus musculus OX=10090 GN=Sfpq PE=1 SV=1	225.21	27	18	16	39	75442
P50446|K2C6A_MOUSE	Keratin type II cytoskeletal 6A OS=Mus musculus OX=10090 GN=Krt6a PE=1 SV=3	211.44	27	19	1	65	59335
tr|A0A0N4SV32|A0A0N4SV32_MOUSE	Plasminogen activator inhibitor 1 RNA-binding protein OS=Mus musculus OX=10090 GN=Serbp1 PE=1 SV=1	202.85	27	11	11	24	39645
P84104|SRSF3_MOUSE	Serine/arginine-rich splicing factor 3 OS=Mus musculus OX=10090 GN=Srsf3 PE=1 SV=1	194.32	27	8	8	22	19330
Q60710|SAMH1_MOUSE	Deoxynucleoside triphosphate triphosphohydrolase SAMHD1 OS=Mus musculus OX=10090 GN=Samhd1 PE=1 SV=3	193.76	27	18	18	37	75893
P10630|IF4A2_MOUSE	Eukaryotic initiation factor 4A-II OS=Mus musculus OX=10090 GN=Eif4a2 PE=1 SV=2	192.34	27	9	1	35	46402
P63037|DNJA1_MOUSE	DnaJ homolog subfamily A member 1 OS=Mus musculus OX=10090 GN=Dnaja1 PE=1 SV=1	185.94	27	11	11	24	44868
Q921F4|HNRLL_MOUSE	Heterogeneous nuclear ribonucleoprotein L-like OS=Mus musculus OX=10090 GN=Hnrnpll PE=1 SV=3	184.4	27	14	14	28	64125
O55222|ILK_MOUSE	Integrin-linked protein kinase OS=Mus musculus OX=10090 GN=Ilk PE=1 SV=2	183.89	27	15	15	34	51373
P62814|VATB2_MOUSE	V-type proton ATPase subunit B brain isoform OS=Mus musculus OX=10090 GN=Atp6v1b2 PE=1 SV=1	173.14	27	11	11	23	56551
Q8BFP9|PDK1_MOUSE	[Pyruvate dehydrogenase (acetyl-transferring)] kinase isozyme 1 mitochondrial OS=Mus musculus OX=10090 GN=Pdk1 PE=1 SV=2	162.57	27	10	10	19	48995
tr|A0A0N4SVS6|A0A0N4SVS6_MOUSE	Cellular nucleic acid-binding protein OS=Mus musculus OX=10090 GN=Cnbp PE=1 SV=1	156.74	27	4	1	15	18799
P53996|CNBP_MOUSE	Cellular nucleic acid-binding protein OS=Mus musculus OX=10090 GN=Cnbp PE=1 SV=2	155.24	27	5	2	11	19592
tr|E9Q1V9|E9Q1V9_MOUSE	Calcium/calmodulin-dependent protein kinase type II subunit delta OS=Mus musculus OX=10090 GN=Camk2d PE=1 SV=2	139.75	27	10	10	16	55293
tr|A2APX3|A2APX3_MOUSE	Cystatin-C (Fragment) OS=Mus musculus OX=10090 GN=Cst3 PE=1 SV=1	134.14	27	5	5	9	11141
tr|B7ZCL8|B7ZCL8_MOUSE	55 kDa erythrocyte membrane protein OS=Mus musculus OX=10090 GN=Mpp1 PE=1 SV=1	126.02	27	8	8	9	49784
Q921Y2|IMP3_MOUSE	U3 small nucleolar ribonucleoprotein protein IMP3 OS=Mus musculus OX=10090 GN=Imp3 PE=2 SV=1	103.02	27	3	3	4	21777
Q9CZY3|UB2V1_MOUSE	Ubiquitin-conjugating enzyme E2 variant 1 OS=Mus musculus OX=10090 GN=Ube2v1 PE=1 SV=1	102.43	27	3	3	5	16355
tr|A0A0J9YUH6|A0A0J9YUH6_MOUSE	DNA-directed RNA polymerases I and III subunit RPAC2 OS=Mus musculus OX=10090 GN=Polr1d PE=1 SV=1	50.82	27	1	1	5	3791
tr|D6RI83|D6RI83_MOUSE	U1 small nuclear ribonucleoprotein A OS=Mus musculus OX=10090 GN=Snrpa PE=1 SV=1	46.87	27	1	1	8	4994
Q99PL5|RRBP1_MOUSE	Ribosome-binding protein 1 OS=Mus musculus OX=10090 GN=Rrbp1 PE=1 SV=2	261.03	26	43	41	96	172878
Q91W50|CSDE1_MOUSE	Cold shock domain-containing protein E1 OS=Mus musculus OX=10090 GN=Csde1 PE=1 SV=1	230.62	26	22	22	47	88791
tr|A0A0J9YTU3|A0A0J9YTU3_MOUSE	Cytospin-B OS=Mus musculus OX=10090 GN=Specc1 PE=1 SV=1	226.25	26	25	25	36	117103
Q5SXY1|CYTSB_MOUSE	Cytospin-B OS=Mus musculus OX=10090 GN=Specc1 PE=1 SV=2	226.25	26	25	25	36	118101
P27870|VAV_MOUSE	Proto-oncogene vav OS=Mus musculus OX=10090 GN=Vav1 PE=1 SV=1	214.02	26	21	21	50	98137
tr|B8JK33|B8JK33_MOUSE	Heterogeneous nuclear ribonucleoprotein M OS=Mus musculus OX=10090 GN=Hnrnpm PE=1 SV=1	212.61	26	14	14	52	68161
Q9QUJ7|ACSL4_MOUSE	Long-chain-fatty-acid--CoA ligase 4 OS=Mus musculus OX=10090 GN=Acsl4 PE=1 SV=2	199.86	26	15	14	27	79077
tr|Q6P8N8|Q6P8N8_MOUSE	ATP-dependent Clp protease ATP-binding subunit clpX-like mitochondrial OS=Mus musculus OX=10090 GN=Clpx PE=1 SV=1	198.46	26	15	15	34	67336
Q9JHS4|CLPX_MOUSE	ATP-dependent Clp protease ATP-binding subunit clpX-like mitochondrial OS=Mus musculus OX=10090 GN=Clpx PE=1 SV=2	198.46	26	15	15	34	69229
E9Q634|MYO1E_MOUSE	Unconventional myosin-Ie OS=Mus musculus OX=10090 GN=Myo1e PE=1 SV=1	198.22	26	26	21	44	126818
Q9WUM5|SUCA_MOUSE	Succinate--CoA ligase [ADP/GDP-forming] subunit alpha mitochondrial OS=Mus musculus OX=10090 GN=Suclg1 PE=1 SV=4	193.12	26	9	9	24	36155
Q62318|TIF1B_MOUSE	Transcription intermediary factor 1-beta OS=Mus musculus OX=10090 GN=Trim28 PE=1 SV=3	179.65	26	19	19	32	88847
Q9QWL7|K1C17_MOUSE	Keratin type I cytoskeletal 17 OS=Mus musculus OX=10090 GN=Krt17 PE=1 SV=3	179.36	26	12	2	45	48162
Q61781|K1C14_MOUSE	Keratin type I cytoskeletal 14 OS=Mus musculus OX=10090 GN=Krt14 PE=1 SV=2	178.08	26	11	1	48	52867
tr|A0A0B4J1E2|A0A0B4J1E2_MOUSE	SNW domain-containing protein 1 OS=Mus musculus OX=10090 GN=Snw1 PE=1 SV=1	171.07	26	12	12	27	61462
Q9CSN1|SNW1_MOUSE	SNW domain-containing protein 1 OS=Mus musculus OX=10090 GN=Snw1 PE=1 SV=3	171.07	26	12	12	27	61476
Q80WJ7|LYRIC_MOUSE	Protein LYRIC OS=Mus musculus OX=10090 GN=Mtdh PE=1 SV=1	171.07	26	11	11	30	63846
O35295|PURB_MOUSE	Transcriptional activator protein Pur-beta OS=Mus musculus OX=10090 GN=Purb PE=1 SV=3	159.37	26	6	6	25	33901
Q6PDM2|SRSF1_MOUSE	Serine/arginine-rich splicing factor 1 OS=Mus musculus OX=10090 GN=Srsf1 PE=1 SV=3	158.4	26	7	7	19	27745
tr|A0A3B2WBL1|A0A3B2WBL1_MOUSE	Ribosomal protein OS=Mus musculus OX=10090 GN=Rpl10a PE=1 SV=1	149.84	26	6	6	7	24744
tr|Q5XJF6|Q5XJF6_MOUSE	Ribosomal protein OS=Mus musculus OX=10090 GN=Rpl10a PE=1 SV=1	149.84	26	6	6	7	24831
tr|Q3U4F0|Q3U4F0_MOUSE	Sideroflexin-3 OS=Mus musculus OX=10090 GN=Sfxn3 PE=1 SV=1	145.82	26	6	5	11	30952
Q8C5Q4|GRSF1_MOUSE	G-rich sequence factor 1 OS=Mus musculus OX=10090 GN=Grsf1 PE=1 SV=2	145.17	26	8	8	18	53076
Q6PHZ2|KCC2D_MOUSE	Calcium/calmodulin-dependent protein kinase type II subunit delta OS=Mus musculus OX=10090 GN=Camk2d PE=1 SV=1	139.75	26	10	10	16	56369
tr|E9Q1W0|E9Q1W0_MOUSE	Calcium/calmodulin-dependent protein kinase type II subunit delta OS=Mus musculus OX=10090 GN=Camk2d PE=1 SV=2	139.75	26	10	10	16	57749
tr|Q91V55|Q91V55_MOUSE	40S ribosomal protein S5 OS=Mus musculus OX=10090 GN=Rps5 PE=1 SV=1	134.2	26	6	6	19	22876
P70290|EM55_MOUSE	55 kDa erythrocyte membrane protein OS=Mus musculus OX=10090 GN=Mpp1 PE=1 SV=1	126.02	26	8	8	9	52227
Q9Z266|SNAPN_MOUSE	SNARE-associated protein Snapin OS=Mus musculus OX=10090 GN=Snapin PE=1 SV=1	114.57	26	2	2	8	14904
Q9D0T1|NH2L1_MOUSE	NHP2-like protein 1 OS=Mus musculus OX=10090 GN=Snu13 PE=1 SV=4	112.31	26	3	3	6	14174
tr|A0A0G2JDW7|A0A0G2JDW7_MOUSE	40S ribosomal protein S27 (Fragment) OS=Mus musculus OX=10090 GN=Rps27 PE=1 SV=1	94.93	26	2	2	11	9233
tr|F7ANZ2|F7ANZ2_MOUSE	Arrestin domain-containing protein 1 (Fragment) OS=Mus musculus OX=10090 GN=Arrdc1 PE=1 SV=1	78.57	26	2	2	2	11864
Q8K1X4|NCKPL_MOUSE	Nck-associated protein 1-like OS=Mus musculus OX=10090 GN=Nckap1l PE=1 SV=1	248.16	25	26	24	73	128905
tr|E9Q0Y4|E9Q0Y4_MOUSE	Signal-induced proliferation-associated protein 1 OS=Mus musculus OX=10090 GN=Sipa1 PE=1 SV=1	212.11	25	20	20	36	112224
tr|A0A0R4IZY9|A0A0R4IZY9_MOUSE	tRNA-dihydrouridine(47) synthase [NAD(P)(+)] OS=Mus musculus OX=10090 GN=Dus3l PE=1 SV=1	211.54	25	11	11	24	71151
Q9Z1X4|ILF3_MOUSE	Interleukin enhancer-binding factor 3 OS=Mus musculus OX=10090 GN=Ilf3 PE=1 SV=2	200.65	25	19	17	45	96021
tr|A0A1L1STE4|A0A1L1STE4_MOUSE	Interleukin enhancer-binding factor 3 OS=Mus musculus OX=10090 GN=Ilf3 PE=1 SV=1	200.65	25	19	17	45	97453
tr|E9Q740|E9Q740_MOUSE	Signal recognition particle subunit SRP72 OS=Mus musculus OX=10090 GN=Srp72 PE=1 SV=1	195.46	25	13	13	23	67929
tr|H3BLL3|H3BLL3_MOUSE	Leucine-rich repeat and calponin homology domain-containing protein 4 OS=Mus musculus OX=10090 GN=Lrch4 PE=1 SV=1	171.16	25	12	12	17	69987
Q8C0I1|ADAS_MOUSE	Alkyldihydroxyacetonephosphate synthase peroxisomal OS=Mus musculus OX=10090 GN=Agps PE=1 SV=1	162.89	25	13	13	31	71684
Q91XB0|TREX1_MOUSE	Three-prime repair exonuclease 1 OS=Mus musculus OX=10090 GN=Trex1 PE=1 SV=2	161.58	25	6	6	17	33675
Q6IFX2|K1C42_MOUSE	Keratin type I cytoskeletal 42 OS=Mus musculus OX=10090 GN=Krt42 PE=1 SV=1	160.24	25	10	4	44	50133
Q8BH95|ECHM_MOUSE	Enoyl-CoA hydratase mitochondrial OS=Mus musculus OX=10090 GN=Echs1 PE=1 SV=1	158.44	25	7	7	11	31474
tr|H7BX95|H7BX95_MOUSE	Serine/arginine-rich-splicing factor 1 OS=Mus musculus OX=10090 GN=Srsf1 PE=1 SV=1	158.4	25	7	7	19	28329
P50516|VATA_MOUSE	V-type proton ATPase catalytic subunit A OS=Mus musculus OX=10090 GN=Atp6v1a PE=1 SV=2	151.8	25	11	11	18	68326
Q3UKJ7|SMU1_MOUSE	WD40 repeat-containing protein SMU1 OS=Mus musculus OX=10090 GN=Smu1 PE=2 SV=2	140.45	25	9	9	15	57544
tr|A0A0G2JGS4|A0A0G2JGS4_MOUSE	Calcium/calmodulin-dependent protein kinase type II subunit delta OS=Mus musculus OX=10090 GN=Camk2d PE=1 SV=1	139.75	25	10	10	16	60004
tr|E9Q1T1|E9Q1T1_MOUSE	Calcium/calmodulin-dependent protein kinase type II subunit delta OS=Mus musculus OX=10090 GN=Camk2d PE=1 SV=1	139.75	25	10	10	16	60005
Q9CXW3|CYBP_MOUSE	Calcyclin-binding protein OS=Mus musculus OX=10090 GN=Cacybp PE=1 SV=1	137.22	25	5	5	8	26510
Q8BIF9|ZN787_MOUSE	Zinc finger protein 787 OS=Mus musculus OX=10090 GN=Znf787 PE=2 SV=3	136.06	25	8	8	14	40477
tr|E9Q4P0|E9Q4P0_MOUSE	KxDL motif-containing protein 1 (Fragment) OS=Mus musculus OX=10090 GN=Kxd1 PE=1 SV=1	133.46	25	7	7	44	22234
Q03141|MARK3_MOUSE	MAP/microtubule affinity-regulating kinase 3 OS=Mus musculus OX=10090 GN=Mark3 PE=1 SV=2	128.7	25	14	12	16	84390
tr|Q5RKN9|Q5RKN9_MOUSE	F-actin-capping protein subunit alpha OS=Mus musculus OX=10090 GN=Capza1 PE=1 SV=1	128.43	25	4	4	11	32954
Q91VT4|CBR4_MOUSE	Carbonyl reductase family member 4 OS=Mus musculus OX=10090 GN=Cbr4 PE=1 SV=2	123.94	25	5	5	9	25415
tr|Q3TI14|Q3TI14_MOUSE	28S ribosomal protein S23 mitochondrial OS=Mus musculus OX=10090 GN=Mrps23 PE=1 SV=1	121.87	25	4	4	12	18284
Q62418|DBNL_MOUSE	Drebrin-like protein OS=Mus musculus OX=10090 GN=Dbnl PE=1 SV=2	108.69	25	8	8	10	48700
tr|A0A2I3BQ03|A0A2I3BQ03_MOUSE	14-3-3 protein zeta/delta (Fragment) OS=Mus musculus OX=10090 GN=Ywhaz PE=1 SV=1	97.37	25	3	3	9	19065
P56135|ATPK_MOUSE	ATP synthase subunit f mitochondrial OS=Mus musculus OX=10090 GN=Atp5mf PE=1 SV=3	96.81	25	3	3	4	10344
Q6ZWY3|RS27L_MOUSE	40S ribosomal protein S27-like OS=Mus musculus OX=10090 GN=Rps27l PE=1 SV=3	94.93	25	2	2	11	9477
Q6ZWU9|RS27_MOUSE	40S ribosomal protein S27 OS=Mus musculus OX=10090 GN=Rps27 PE=1 SV=3	94.93	25	2	2	11	9461
O35127|C10_MOUSE	Protein C10 OS=Mus musculus OX=10090 GN=Grcc10 PE=1 SV=1	90.79	25	2	2	5	13194
tr|G3UXX5|G3UXX5_MOUSE	DNA-directed RNA polymerases I and III subunit RPAC1 (Fragment) OS=Mus musculus OX=10090 GN=Polr1c PE=1 SV=1	60.77	25	3	3	4	19379
P49312|ROA1_MOUSE	Heterogeneous nuclear ribonucleoprotein A1 OS=Mus musculus OX=10090 GN=Hnrnpa1 PE=1 SV=2	218.09	24	11	8	29	34196
tr|G3XA17|G3XA17_MOUSE	Eukaryotic translation initiation factor 4 gamma 2 OS=Mus musculus OX=10090 GN=Eif4g2 PE=1 SV=1	217.14	24	18	1	46	102100
Q62448|IF4G2_MOUSE	Eukaryotic translation initiation factor 4 gamma 2 OS=Mus musculus OX=10090 GN=Eif4g2 PE=1 SV=2	216.3	24	18	1	47	102105
tr|B8JK32|B8JK32_MOUSE	Heterogeneous nuclear ribonucleoprotein M OS=Mus musculus OX=10090 GN=Hnrnpm PE=1 SV=1	212.61	24	14	14	52	72069
Q80WJ7|LYRIC_MOUSE	Protein LYRIC OS=Mus musculus OX=10090 GN=Mtdh PE=1 SV=1	210.97	24	12	12	36	63846
Q6NVF9|CPSF6_MOUSE	Cleavage and polyadenylation specificity factor subunit 6 OS=Mus musculus OX=10090 GN=Cpsf6 PE=1 SV=1	209.45	24	14	14	38	59153
tr|H3BJ30|H3BJ30_MOUSE	Cleavage and polyadenylation-specificity factor subunit 6 OS=Mus musculus OX=10090 GN=Cpsf6 PE=1 SV=1	209.45	24	14	14	38	59309
tr|Q3UMP4|Q3UMP4_MOUSE	Plasminogen activator inhibitor 1 RNA-binding protein OS=Mus musculus OX=10090 GN=Serbp1 PE=1 SV=1	202.85	24	11	11	24	44005
Q9CY58|PAIRB_MOUSE	Plasminogen activator inhibitor 1 RNA-binding protein OS=Mus musculus OX=10090 GN=Serbp1 PE=1 SV=2	202.85	24	11	11	24	44714
A2AIV8|CARD9_MOUSE	Caspase recruitment domain-containing protein 9 OS=Mus musculus OX=10090 GN=Card9 PE=1 SV=1	199.22	24	11	11	23	62462
tr|Q3U1C4|Q3U1C4_MOUSE	MCG1271 OS=Mus musculus OX=10090 GN=Secisbp2 PE=1 SV=1	197.53	24	16	16	27	94814
P51881|ADT2_MOUSE	ADP/ATP translocase 2 OS=Mus musculus OX=10090 GN=Slc25a5 PE=1 SV=3	189.1	24	7	4	24	32931
P47758|SRPRB_MOUSE	Signal recognition particle receptor subunit beta OS=Mus musculus OX=10090 GN=Srprb PE=1 SV=1	186.68	24	8	8	17	29579
Q921G6|LRCH4_MOUSE	Leucine-rich repeat and calponin homology domain-containing protein 4 OS=Mus musculus OX=10090 GN=Lrch4 PE=1 SV=1	171.16	24	12	12	17	73163
O70551|SRPK1_MOUSE	SRSF protein kinase 1 OS=Mus musculus OX=10090 GN=Srpk1 PE=1 SV=2	168.09	24	13	12	29	73089
Q09200|B4GN1_MOUSE	Beta-1 4 N-acetylgalactosaminyltransferase 1 OS=Mus musculus OX=10090 GN=B4galnt1 PE=1 SV=1	166.79	24	10	10	16	59212
tr|A2AL50|A2AL50_MOUSE	Alkylglycerone-phosphate synthase OS=Mus musculus OX=10090 GN=Agps PE=1 SV=1	162.89	24	13	13	31	74343
Q922H2|PDK3_MOUSE	[Pyruvate dehydrogenase (acetyl-transferring)] kinase isozyme 3 mitochondrial OS=Mus musculus OX=10090 GN=Pdk3 PE=1 SV=1	157.87	24	6	6	13	47923
Q9Z1Z2|STRAP_MOUSE	Serine-threonine kinase receptor-associated protein OS=Mus musculus OX=10090 GN=Strap PE=1 SV=2	153.31	24	6	6	12	38442
Q9CWJ9|PUR9_MOUSE	Bifunctional purine biosynthesis protein PURH OS=Mus musculus OX=10090 GN=Atic PE=1 SV=2	148.18	24	9	9	16	64217
P13020|GELS_MOUSE	Gelsolin OS=Mus musculus OX=10090 GN=Gsn PE=1 SV=3	145.73	24	15	15	24	85942
Q8CIN4|PAK2_MOUSE	Serine/threonine-protein kinase PAK 2 OS=Mus musculus OX=10090 GN=Pak2 PE=1 SV=1	136.08	24	8	8	13	57930
tr|E9Q5F6|E9Q5F6_MOUSE	Polyubiquitin-C (Fragment) OS=Mus musculus OX=10090 GN=Ubc PE=1 SV=1	133.46	24	7	7	44	22592
tr|E9QN08|E9QN08_MOUSE	Elongation factor 1-delta (Fragment) OS=Mus musculus OX=10090 GN=Eef1d PE=1 SV=1	123.65	24	5	5	14	27218
P60335|PCBP1_MOUSE	Poly(rC)-binding protein 1 OS=Mus musculus OX=10090 GN=Pcbp1 PE=1 SV=1	123.37	24	6	6	9	37498
P62307|RUXF_MOUSE	Small nuclear ribonucleoprotein F OS=Mus musculus OX=10090 GN=Snrpf PE=1 SV=1	83.97	24	2	2	7	9725
tr|E9Q2R5|E9Q2R5_MOUSE	Cytosolic carboxypeptidase 1 (Fragment) OS=Mus musculus OX=10090 GN=Agtpbp1 PE=1 SV=1	33.98	24	1	1	1	5548
Q8VDJ3|VIGLN_MOUSE	Vigilin OS=Mus musculus OX=10090 GN=Hdlbp PE=1 SV=1	238.04	23	25	25	44	141742
P26040|EZRI_MOUSE	Ezrin OS=Mus musculus OX=10090 GN=Ezr PE=1 SV=3	230.61	23	19	9	62	69407
tr|H3BJW3|H3BJW3_MOUSE	Cleavage and polyadenylation-specificity factor subunit 6 OS=Mus musculus OX=10090 GN=Cpsf6 PE=1 SV=1	209.45	23	14	14	38	63414
B9EJ86|OSBL8_MOUSE	Oxysterol-binding protein-related protein 8 OS=Mus musculus OX=10090 GN=Osbpl8 PE=1 SV=1	202.55	23	14	14	26	101269
tr|F8VQC1|F8VQC1_MOUSE	Signal recognition particle subunit SRP72 OS=Mus musculus OX=10090 GN=Srp72 PE=1 SV=1	195.46	23	13	13	23	74657
Q921N6|DDX27_MOUSE	Probable ATP-dependent RNA helicase DDX27 OS=Mus musculus OX=10090 GN=Ddx27 PE=1 SV=3	192.61	23	17	17	37	85939
Q8R5C5|ACTY_MOUSE	Beta-centractin OS=Mus musculus OX=10090 GN=Actr1b PE=1 SV=1	186.15	23	7	1	33	42281
Q9JHW4|SELB_MOUSE	Selenocysteine-specific elongation factor OS=Mus musculus OX=10090 GN=Eefsec PE=1 SV=2	181.56	23	12	12	27	63539
tr|Q921W2|Q921W2_MOUSE	Nucleolysin TIAR OS=Mus musculus OX=10090 GN=Tial1 PE=1 SV=1	179.44	23	10	10	25	41531
P97390|VPS45_MOUSE	Vacuolar protein sorting-associated protein 45 OS=Mus musculus OX=10090 GN=Vps45 PE=1 SV=1	175.98	23	13	13	18	65053
tr|Q3TT81|Q3TT81_MOUSE	Poly(rC)-binding protein 2 OS=Mus musculus OX=10090 GN=Pcbp2 PE=1 SV=1	171.15	23	5	3	41	33926
tr|A0A2R8VI25|A0A2R8VI25_MOUSE	Poly(RC) binding protein 2 isoform CRA_d OS=Mus musculus OX=10090 GN=Pcbp2 PE=1 SV=1	171.15	23	5	3	41	33299
P61222|ABCE1_MOUSE	ATP-binding cassette sub-family E member 1 OS=Mus musculus OX=10090 GN=Abce1 PE=1 SV=1	164.76	23	12	12	27	67314
tr|A0A140T8T5|A0A140T8T5_MOUSE	Microtubule-associated protein OS=Mus musculus OX=10090 GN=Map4 PE=1 SV=1	162.37	23	7	7	30	41784
Q8C2Q3|RBM14_MOUSE	RNA-binding protein 14 OS=Mus musculus OX=10090 GN=Rbm14 PE=1 SV=1	159.88	23	15	15	28	69449
O35465|FKBP8_MOUSE	Peptidyl-prolyl cis-trans isomerase FKBP8 OS=Mus musculus OX=10090 GN=Fkbp8 PE=1 SV=2	157.67	23	9	9	14	43529
Q9D2E2|TOE1_MOUSE	Target of EGR1 protein 1 OS=Mus musculus OX=10090 GN=Toe1 PE=1 SV=1	156.8	23	8	8	15	56871
Q08509|EPS8_MOUSE	Epidermal growth factor receptor kinase substrate 8 OS=Mus musculus OX=10090 GN=Eps8 PE=1 SV=2	147.94	23	13	13	16	91737
P14869|RLA0_MOUSE	60S acidic ribosomal protein P0 OS=Mus musculus OX=10090 GN=Rplp0 PE=1 SV=3	145.99	23	4	4	13	34216
Q91V61|SFXN3_MOUSE	Sideroflexin-3 OS=Mus musculus OX=10090 GN=Sfxn3 PE=1 SV=1	145.82	23	6	5	11	35406
Q8BPU7|ELMO1_MOUSE	Engulfment and cell motility protein 1 OS=Mus musculus OX=10090 GN=Elmo1 PE=1 SV=2	145.06	23	13	9	19	83936
Q925I1|ATAD3_MOUSE	ATPase family AAA domain-containing protein 3 OS=Mus musculus OX=10090 GN=Atad3 PE=1 SV=1	135.01	23	10	10	14	66742
Q61187|TS101_MOUSE	Tumor susceptibility gene 101 protein OS=Mus musculus OX=10090 GN=Tsg101 PE=1 SV=2	129.52	23	6	6	7	44124
Q9CR51|VATG1_MOUSE	V-type proton ATPase subunit G 1 OS=Mus musculus OX=10090 GN=Atp6v1g1 PE=1 SV=3	101.64	23	3	3	7	13724
tr|E9PYE2|E9PYE2_MOUSE	tRNA wybutosine-synthesizing protein 3 homolog OS=Mus musculus OX=10090 GN=Tyw3 PE=1 SV=1	101.5	23	2	2	2	15742
P62984|RL40_MOUSE	Ubiquitin-60S ribosomal protein L40 OS=Mus musculus OX=10090 GN=Uba52 PE=1 SV=2	99.54	23	2	2	11	14728
tr|A0A2R8W6R3|A0A2R8W6R3_MOUSE	E3 ubiquitin-protein ligase RBX1 OS=Mus musculus OX=10090 GN=Rbx1 PE=1 SV=1	81.62	23	2	2	6	9117
tr|A2A6H1|A2A6H1_MOUSE	LIM and SH3 domain protein 1 (Fragment) OS=Mus musculus OX=10090 GN=Lasp1 PE=1 SV=1	31.45	23	1	1	1	6509
tr|A0A0J9YUS5|A0A0J9YUS5_MOUSE	Eukaryotic translation initiation factor 4 gamma 1 OS=Mus musculus OX=10090 GN=Eif4g1 PE=1 SV=1	281.63	22	36	1	87	145312
Q3UH60|DIP2B_MOUSE	Disco-interacting protein 2 homolog B OS=Mus musculus OX=10090 GN=Dip2b PE=1 SV=1	246.77	22	27	26	49	171125
tr|E9Q586|E9Q586_MOUSE	Dynactin subunit 1 OS=Mus musculus OX=10090 GN=Dctn1 PE=1 SV=1	215.57	22	21	21	33	136848
tr|E9Q3M3|E9Q3M3_MOUSE	Dynactin subunit 1 OS=Mus musculus OX=10090 GN=Dctn1 PE=1 SV=1	215.57	22	21	21	33	139761
tr|Q9D4G5|Q9D4G5_MOUSE	Processing of precursor 1 ribonuclease P/MRP family (S. cerevisiae) OS=Mus musculus OX=10090 GN=Pop1 PE=1 SV=1	214.66	22	18	18	30	114028
Q9D0E1|HNRPM_MOUSE	Heterogeneous nuclear ribonucleoprotein M OS=Mus musculus OX=10090 GN=Hnrnpm PE=1 SV=3	212.61	22	14	14	52	77649
tr|A0A0R4J259|A0A0R4J259_MOUSE	Heterogeneous nuclear ribonucleoprotein Q OS=Mus musculus OX=10090 GN=Syncrip PE=1 SV=1	198.35	22	15	10	30	62544
Q80UP3|DGKZ_MOUSE	Diacylglycerol kinase zeta OS=Mus musculus OX=10090 GN=Dgkz PE=1 SV=2	183.14	22	17	17	30	104031
P70318|TIAR_MOUSE	Nucleolysin TIAR OS=Mus musculus OX=10090 GN=Tial1 PE=1 SV=1	179.44	22	10	10	25	43389
Q9D662|SC23B_MOUSE	Protein transport protein Sec23B OS=Mus musculus OX=10090 GN=Sec23b PE=1 SV=1	172.22	22	13	12	26	86437
tr|A0A2R8VHP9|A0A2R8VHP9_MOUSE	Poly(rC)-binding protein 2 OS=Mus musculus OX=10090 GN=Pcbp2 PE=1 SV=1	171.15	22	5	3	41	35347
Q99K48|NONO_MOUSE	Non-POU domain-containing octamer-binding protein OS=Mus musculus OX=10090 GN=Nono PE=1 SV=3	169.37	22	14	12	27	54541
Q9QWL7|K1C17_MOUSE	Keratin type I cytoskeletal 17 OS=Mus musculus OX=10090 GN=Krt17 PE=1 SV=3	168.49	22	9	2	39	48162
P58742|AAAS_MOUSE	Aladin OS=Mus musculus OX=10090 GN=Aaas PE=1 SV=1	162.85	22	8	8	12	59431
Q9D2Y4|MLKL_MOUSE	Mixed lineage kinase domain-like protein OS=Mus musculus OX=10090 GN=Mlkl PE=1 SV=1	158.73	22	10	10	17	54318
Q9CYG7|TOM34_MOUSE	Mitochondrial import receptor subunit TOM34 OS=Mus musculus OX=10090 GN=Tomm34 PE=1 SV=1	155.85	22	6	6	35	34278
Q80UU1|ANKZ1_MOUSE	Ankyrin repeat and zinc finger domain-containing protein 1 OS=Mus musculus OX=10090 GN=Ankzf1 PE=1 SV=2	154.87	22	14	13	19	82976
tr|J3QM81|J3QM81_MOUSE	Ankyrin repeat and zinc finger domain-containing protein 1 OS=Mus musculus OX=10090 GN=Ankzf1 PE=1 SV=1	154.87	22	14	13	19	82966
Q8BHL5|ELMO2_MOUSE	Engulfment and cell motility protein 2 OS=Mus musculus OX=10090 GN=Elmo2 PE=1 SV=1	152.58	22	13	9	18	83887
P32067|LA_MOUSE	Lupus La protein homolog OS=Mus musculus OX=10090 GN=Ssb PE=1 SV=1	144.48	22	8	8	14	47756
Q8CGP6|H2A1H_MOUSE	Histone H2A type 1-H OS=Mus musculus OX=10090 GN=Hist1h2ah PE=1 SV=3	133.79	22	3	3	7	13950
Q8BFU2|H2A3_MOUSE	Histone H2A type 3 OS=Mus musculus OX=10090 GN=Hist3h2a PE=1 SV=3	133.79	22	3	3	7	14121
C0HKE9|H2A1P_MOUSE	Histone H2A type 1-P OS=Mus musculus OX=10090 GN=Hist1h2ap PE=1 SV=1	133.79	22	3	3	7	14135
Q8CGP5|H2A1F_MOUSE	Histone H2A type 1-F OS=Mus musculus OX=10090 GN=Hist1h2af PE=1 SV=3	133.79	22	3	3	7	14162
C0HKE7|H2A1N_MOUSE	Histone H2A type 1-N OS=Mus musculus OX=10090 GN=Hist1h2an PE=1 SV=1	133.79	22	3	3	7	14135
C0HKE3|H2A1D_MOUSE	Histone H2A type 1-D OS=Mus musculus OX=10090 GN=Hist1h2ad PE=1 SV=1	133.79	22	3	3	7	14135
C0HKE2|H2A1C_MOUSE	Histone H2A type 1-C OS=Mus musculus OX=10090 GN=Hist1h2ac PE=1 SV=1	133.79	22	3	3	7	14135
C0HKE5|H2A1G_MOUSE	Histone H2A type 1-G OS=Mus musculus OX=10090 GN=Hist1h2ag PE=1 SV=1	133.79	22	3	3	7	14135
C0HKE6|H2A1I_MOUSE	Histone H2A type 1-I OS=Mus musculus OX=10090 GN=Hist1h2ai PE=1 SV=1	133.79	22	3	3	7	14135
C0HKE4|H2A1E_MOUSE	Histone H2A type 1-E OS=Mus musculus OX=10090 GN=Hist1h2ae PE=1 SV=1	133.79	22	3	3	7	14135
C0HKE1|H2A1B_MOUSE	Histone H2A type 1-B OS=Mus musculus OX=10090 GN=Hist1h2ab PE=1 SV=1	133.79	22	3	3	7	14135
C0HKE8|H2A1O_MOUSE	Histone H2A type 1-O OS=Mus musculus OX=10090 GN=Hist1h2ao PE=1 SV=1	133.79	22	3	3	7	14135
tr|A0A0N4SV66|A0A0N4SV66_MOUSE	Histone H2A OS=Mus musculus OX=10090 GN=H2afj PE=1 SV=1	133.79	22	3	3	7	13660
Q8R1M2|H2AJ_MOUSE	Histone H2A.J OS=Mus musculus OX=10090 GN=H2afj PE=1 SV=1	133.79	22	3	3	7	14045
tr|Q8CGP4|Q8CGP4_MOUSE	Histone H2A OS=Mus musculus OX=10090 GN=Hist1h2aa PE=1 SV=1	133.79	22	3	3	7	14056
Q8CGP7|H2A1K_MOUSE	Histone H2A type 1-K OS=Mus musculus OX=10090 GN=Hist1h2ak PE=1 SV=3	133.79	22	3	3	7	14150
Q6GSS7|H2A2A_MOUSE	Histone H2A type 2-A OS=Mus musculus OX=10090 GN=Hist2h2aa1 PE=1 SV=3	133.79	22	3	3	7	14095
Q64523|H2A2C_MOUSE	Histone H2A type 2-C OS=Mus musculus OX=10090 GN=Hist2h2ac PE=1 SV=3	133.79	22	3	3	7	13988
Q641P0|ARP3B_MOUSE	Actin-related protein 3B OS=Mus musculus OX=10090 GN=Actr3b PE=1 SV=1	130.86	22	8	4	12	47580
Q8VE22|RT23_MOUSE	28S ribosomal protein S23 mitochondrial OS=Mus musculus OX=10090 GN=Mrps23 PE=1 SV=1	121.87	22	4	4	12	20348
P62702|RS4X_MOUSE	40S ribosomal protein S4 X isoform OS=Mus musculus OX=10090 GN=Rps4x PE=1 SV=2	118.66	22	7	7	11	29598
Q9CYL5|GAPR1_MOUSE	Golgi-associated plant pathogenesis-related protein 1 OS=Mus musculus OX=10090 GN=Glipr2 PE=1 SV=3	113.86	22	3	3	14	17090
tr|A0A494B9W3|A0A494B9W3_MOUSE	Fermitin family homolog 3 OS=Mus musculus OX=10090 GN=Fermt3 PE=1 SV=1	110.27	22	8	8	9	60319
Q6PGH1|BUD31_MOUSE	Protein BUD31 homolog OS=Mus musculus OX=10090 GN=Bud31 PE=1 SV=2	96.04	22	3	3	6	17000
P09405|NUCL_MOUSE	Nucleolin OS=Mus musculus OX=10090 GN=Ncl PE=1 SV=2	278.6	21	27	27	53	76723
tr|B7ZCU2|B7ZCU2_MOUSE	Abl interactor 1 OS=Mus musculus OX=10090 GN=Abi1 PE=1 SV=1	221.6	21	10	8	38	43174
Q9WTI7|MYO1C_MOUSE	Unconventional myosin-Ic OS=Mus musculus OX=10090 GN=Myo1c PE=1 SV=2	216.07	21	22	22	35	121944
O08788|DCTN1_MOUSE	Dynactin subunit 1 OS=Mus musculus OX=10090 GN=Dctn1 PE=1 SV=3	215.57	21	21	21	33	141675
tr|Q8K205|Q8K205_MOUSE	Processing of 1 ribonuclease P/MRP family (S. cerevisiae) OS=Mus musculus OX=10090 GN=Pop1 PE=1 SV=1	214.66	21	18	18	30	117367
Q3UVL4|VPS51_MOUSE	Vacuolar protein sorting-associated protein 51 homolog OS=Mus musculus OX=10090 GN=Vps51 PE=1 SV=2	205.63	21	13	13	28	86187
P47857|PFKAM_MOUSE	ATP-dependent 6-phosphofructokinase muscle type OS=Mus musculus OX=10090 GN=Pfkm PE=1 SV=3	201.59	21	15	10	31	85269
Q8JZM7|CDC73_MOUSE	Parafibromin OS=Mus musculus OX=10090 GN=Cdc73 PE=1 SV=1	194.92	21	11	11	23	60577
Q8CIS0|CAR11_MOUSE	Caspase recruitment domain-containing protein 11 OS=Mus musculus OX=10090 GN=Card11 PE=1 SV=2	193.69	21	17	17	27	134040
Q60749|KHDR1_MOUSE	KH domain-containing RNA-binding signal transduction-associated protein 1 OS=Mus musculus OX=10090 GN=Khdrbs1 PE=1 SV=2	192.08	21	13	13	43	48371
Q99MN9|PCCB_MOUSE	Propionyl-CoA carboxylase beta chain mitochondrial OS=Mus musculus OX=10090 GN=Pccb PE=1 SV=2	183.83	21	8	8	20	58409
tr|A2AHJ7|A2AHJ7_MOUSE	Diacylglycerol kinase OS=Mus musculus OX=10090 GN=Dgkz PE=1 SV=1	183.14	21	17	17	30	105900
Q3UMU9|HDGR2_MOUSE	Hepatoma-derived growth factor-related protein 2 OS=Mus musculus OX=10090 GN=Hdgfl2 PE=1 SV=1	182.22	21	13	13	17	74291
Q8BH43|WASF2_MOUSE	Wiskott-Aldrich syndrome protein family member 2 OS=Mus musculus OX=10090 GN=Wasf2 PE=1 SV=1	177.85	21	10	10	21	54074
Q91YT7|YTHD2_MOUSE	YTH domain-containing family protein 2 OS=Mus musculus OX=10090 GN=Ythdf2 PE=1 SV=1	156.98	21	9	7	28	62280
Q99P91|GPNMB_MOUSE	Transmembrane glycoprotein NMB OS=Mus musculus OX=10090 GN=Gpnmb PE=1 SV=2	154.64	21	10	10	39	63676
Q8BGQ1|SPE39_MOUSE	Spermatogenesis-defective protein 39 homolog OS=Mus musculus OX=10090 GN=Vipas39 PE=1 SV=1	148.84	21	9	9	12	56625
P24547|IMDH2_MOUSE	Inosine-5'-monophosphate dehydrogenase 2 OS=Mus musculus OX=10090 GN=Impdh2 PE=1 SV=2	147.38	21	12	11	18	55815
Q9R233|TPSN_MOUSE	Tapasin OS=Mus musculus OX=10090 GN=Tapbp PE=1 SV=2	141.79	21	8	8	17	49736
tr|Q3TCU5|Q3TCU5_MOUSE	Tapasin OS=Mus musculus OX=10090 GN=Tapbp PE=1 SV=1	141.79	21	8	8	17	49836
P47962|RL5_MOUSE	60S ribosomal protein L5 OS=Mus musculus OX=10090 GN=Rpl5 PE=1 SV=3	136.32	21	5	5	6	34401
tr|E9QNP0|E9QNP0_MOUSE	KxDL motif-containing protein 1 OS=Mus musculus OX=10090 GN=Kxd1 PE=1 SV=1	133.46	21	7	7	44	26856
tr|Q5SX22|Q5SX22_MOUSE	Polyubiquitin-B (Fragment) OS=Mus musculus OX=10090 GN=Ubb PE=4 SV=2	133.46	21	7	7	44	26620
tr|Q99LB4|Q99LB4_MOUSE	Capping protein (Actin filament) gelsolin-like OS=Mus musculus OX=10090 GN=Capg PE=1 SV=1	127.95	21	5	5	9	38769
P57776|EF1D_MOUSE	Elongation factor 1-delta OS=Mus musculus OX=10090 GN=Eef1d PE=1 SV=3	123.65	21	5	5	14	31293
tr|Q80T06|Q80T06_MOUSE	Elongation factor 1-delta OS=Mus musculus OX=10090 GN=Eef1d PE=1 SV=1	123.65	21	5	5	14	31292
tr|S4R1E5|S4R1E5_MOUSE	Glutathione peroxidase OS=Mus musculus OX=10090 GN=Gpx4 PE=1 SV=1	115.5	21	3	3	5	17937
Q9CQV8|1433B_MOUSE	14-3-3 protein beta/alpha OS=Mus musculus OX=10090 GN=Ywhab PE=1 SV=3	113.43	21	3	2	5	28086
tr|A0A217FL60|A0A217FL60_MOUSE	EARP and GARP complex-interacting protein 1 OS=Mus musculus OX=10090 GN=Eipr1 PE=1 SV=1	113	21	2	2	8	15234
P62827|RAN_MOUSE	GTP-binding nuclear protein Ran OS=Mus musculus OX=10090 GN=Ran PE=1 SV=3	104.52	21	4	4	6	24423
tr|Q9CQM8|Q9CQM8_MOUSE	60S ribosomal protein L21 OS=Mus musculus OX=10090 GN=Rpl21 PE=1 SV=1	95.3	21	2	2	3	18579
O09167|RL21_MOUSE	60S ribosomal protein L21 OS=Mus musculus OX=10090 GN=Rpl21 PE=1 SV=3	95.3	21	2	2	3	18562
P62855|RS26_MOUSE	40S ribosomal protein S26 OS=Mus musculus OX=10090 GN=Rps26 PE=1 SV=3	93.03	21	2	2	2	13015
Q9CQY6|UQCC2_MOUSE	Ubiquinol-cytochrome-c reductase complex assembly factor 2 OS=Mus musculus OX=10090 GN=Uqcc2 PE=1 SV=1	80.94	21	2	2	2	16321
P62311|LSM3_MOUSE	U6 snRNA-associated Sm-like protein LSm3 OS=Mus musculus OX=10090 GN=Lsm3 PE=1 SV=2	66.47	21	1	1	1	11845
Q8CGP0|H2B3B_MOUSE	Histone H2B type 3-B OS=Mus musculus OX=10090 GN=Hist3h2bb PE=1 SV=3	61.91	21	2	2	2	13908
P10854|H2B1M_MOUSE	Histone H2B type 1-M OS=Mus musculus OX=10090 GN=Hist1h2bm PE=1 SV=2	61.91	21	2	2	2	13936
P10853|H2B1F_MOUSE	Histone H2B type 1-F/J/L OS=Mus musculus OX=10090 GN=Hist1h2bf PE=1 SV=2	61.91	21	2	2	2	13936
Q64525|H2B2B_MOUSE	Histone H2B type 2-B OS=Mus musculus OX=10090 GN=Hist2h2bb PE=1 SV=3	61.91	21	2	2	2	13920
Q64524|H2B2E_MOUSE	Histone H2B type 2-E OS=Mus musculus OX=10090 GN=Hist2h2be PE=1 SV=3	61.91	21	2	2	2	13993
Q64475|H2B1B_MOUSE	Histone H2B type 1-B OS=Mus musculus OX=10090 GN=Hist1h2bb PE=1 SV=3	61.91	21	2	2	2	13952
Q8CGP2|H2B1P_MOUSE	Histone H2B type 1-P OS=Mus musculus OX=10090 GN=Hist1h2bp PE=1 SV=3	61.91	21	2	2	2	13992
Q64478|H2B1H_MOUSE	Histone H2B type 1-H OS=Mus musculus OX=10090 GN=Hist1h2bh PE=1 SV=3	61.91	21	2	2	2	13920
Q9D2U9|H2B3A_MOUSE	Histone H2B type 3-A OS=Mus musculus OX=10090 GN=Hist3h2ba PE=1 SV=3	61.91	21	2	2	2	13994
Q6ZWY9|H2B1C_MOUSE	Histone H2B type 1-C/E/G OS=Mus musculus OX=10090 GN=Hist1h2bc PE=1 SV=3	61.91	21	2	2	2	13906
Q8CGP1|H2B1K_MOUSE	Histone H2B type 1-K OS=Mus musculus OX=10090 GN=Hist1h2bk PE=1 SV=3	61.91	21	2	2	2	13920
Q9D162|CC167_MOUSE	Coiled-coil domain-containing protein 167 OS=Mus musculus OX=10090 GN=Ccdc167 PE=1 SV=2	59.54	21	2	2	3	11475
tr|A0A0J9YV27|A0A0J9YV27_MOUSE	DNA-directed RNA polymerases I and III subunit RPAC2 OS=Mus musculus OX=10090 GN=Polr1d PE=1 SV=1	50.82	21	1	1	5	4875
tr|G3UZQ4|G3UZQ4_MOUSE	Steroid receptor RNA activator 1 (Fragment) OS=Mus musculus OX=10090 GN=Sra1 PE=4 SV=1	32.73	21	1	1	1	4417
O54774|AP3D1_MOUSE	AP-3 complex subunit delta-1 OS=Mus musculus OX=10090 GN=Ap3d1 PE=1 SV=1	234	20	19	19	40	135081
tr|B7ZCU5|B7ZCU5_MOUSE	Abl interactor 1 OS=Mus musculus OX=10090 GN=Abi1 PE=1 SV=1	221.6	20	10	8	38	46252
tr|Q5EBP8|Q5EBP8_MOUSE	Heterogeneous nuclear ribonucleoprotein A1 OS=Mus musculus OX=10090 GN=Hnrnpa1 PE=1 SV=1	218.09	20	11	8	29	38834
P51660|DHB4_MOUSE	Peroxisomal multifunctional enzyme type 2 OS=Mus musculus OX=10090 GN=Hsd17b4 PE=1 SV=3	216.47	20	13	13	25	79482
Q9WV32|ARC1B_MOUSE	Actin-related protein 2/3 complex subunit 1B OS=Mus musculus OX=10090 GN=Arpc1b PE=1 SV=4	205.54	20	10	10	13	41064
O54988|SLK_MOUSE	STE20-like serine/threonine-protein kinase OS=Mus musculus OX=10090 GN=Slk PE=1 SV=2	204.93	20	23	23	47	141457
Q7TMK9|HNRPQ_MOUSE	Heterogeneous nuclear ribonucleoprotein Q OS=Mus musculus OX=10090 GN=Syncrip PE=1 SV=2	198.35	20	15	10	30	69633
Q8CIH5|PLCG2_MOUSE	1-phosphatidylinositol 4 5-bisphosphate phosphodiesterase gamma-2 OS=Mus musculus OX=10090 GN=Plcg2 PE=1 SV=1	193.29	20	20	19	40	147592
Q6P9P6|KIF11_MOUSE	Kinesin-like protein KIF11 OS=Mus musculus OX=10090 GN=Kif11 PE=1 SV=1	187.42	20	20	20	34	118026
tr|E9QN31|E9QN31_MOUSE	Probable 28S rRNA (cytosine-C(5))-methyltransferase OS=Mus musculus OX=10090 GN=Nop2 PE=1 SV=1	182.59	20	17	17	34	86907
O70310|NMT1_MOUSE	Glycylpeptide N-tetradecanoyltransferase 1 OS=Mus musculus OX=10090 GN=Nmt1 PE=1 SV=1	172.36	20	10	9	15	56888
Q8BH59|CMC1_MOUSE	Calcium-binding mitochondrial carrier protein Aralar1 OS=Mus musculus OX=10090 GN=Slc25a12 PE=1 SV=1	172.24	20	11	7	18	74570
Q91YT7|YTHD2_MOUSE	YTH domain-containing family protein 2 OS=Mus musculus OX=10090 GN=Ythdf2 PE=1 SV=1	171.23	20	11	6	30	62280
tr|B2M1R7|B2M1R7_MOUSE	Poly(rC)-binding protein 2 OS=Mus musculus OX=10090 GN=Pcbp2 PE=1 SV=1	171.15	20	5	3	41	38151
Q61990|PCBP2_MOUSE	Poly(rC)-binding protein 2 OS=Mus musculus OX=10090 GN=Pcbp2 PE=1 SV=1	171.15	20	5	3	41	38222
O70194|EIF3D_MOUSE	Eukaryotic translation initiation factor 3 subunit D OS=Mus musculus OX=10090 GN=Eif3d PE=1 SV=2	166.14	20	8	8	24	63989
Q8JZQ2|AFG32_MOUSE	AFG3-like protein 2 OS=Mus musculus OX=10090 GN=Afg3l2 PE=1 SV=1	149.79	20	16	12	25	89519
Q99020|ROAA_MOUSE	Heterogeneous nuclear ribonucleoprotein A/B OS=Mus musculus OX=10090 GN=Hnrnpab PE=1 SV=1	149.57	20	5	4	22	30831
O08749|DLDH_MOUSE	Dihydrolipoyl dehydrogenase mitochondrial OS=Mus musculus OX=10090 GN=Dld PE=1 SV=2	145.74	20	8	8	17	54272
P12970|RL7A_MOUSE	60S ribosomal protein L7a OS=Mus musculus OX=10090 GN=Rpl7a PE=1 SV=2	141.36	20	6	6	10	29977
tr|Q8BH80|Q8BH80_MOUSE	Vesicle-associated membrane protein associated protein B and C OS=Mus musculus OX=10090 GN=Vapb PE=1 SV=1	137.29	20	5	5	6	26918
Q9QY76|VAPB_MOUSE	Vesicle-associated membrane protein-associated protein B OS=Mus musculus OX=10090 GN=Vapb PE=1 SV=3	137.29	20	5	5	6	26946
P21460|CYTC_MOUSE	Cystatin-C OS=Mus musculus OX=10090 GN=Cst3 PE=1 SV=2	134.14	20	5	5	9	15531
Q9QXN3|TRIP4_MOUSE	Activating signal cointegrator 1 OS=Mus musculus OX=10090 GN=Trip4 PE=1 SV=2	133.61	20	7	7	10	66197
P19426|NELFE_MOUSE	Negative elongation factor E OS=Mus musculus OX=10090 GN=Nelfe PE=1 SV=2	132.15	20	5	5	14	42554
Q8BHD7|PTBP3_MOUSE	Polypyrimidine tract-binding protein 3 OS=Mus musculus OX=10090 GN=Ptbp3 PE=1 SV=1	130.23	20	11	7	17	56701
P97376|FRG1_MOUSE	Protein FRG1 OS=Mus musculus OX=10090 GN=Frg1 PE=1 SV=2	124.18	20	4	4	14	29127
Q9D2G2|ODO2_MOUSE	Dihydrolipoyllysine-residue succinyltransferase component of 2-oxoglutarate dehydrogenase complex mitochondrial OS=Mus musculus OX=10090 GN=Dlst PE=1 SV=1	123.26	20	6	6	6	48995
tr|D3YTU3|D3YTU3_MOUSE	Ribosomal oxygenase 2 OS=Mus musculus OX=10090 GN=Riox2 PE=1 SV=1	122.92	20	6	6	10	42730
Q9EP72|EMC7_MOUSE	ER membrane protein complex subunit 7 OS=Mus musculus OX=10090 GN=Emc7 PE=1 SV=1	119.85	20	4	4	11	26310
Q76KJ5|RPA34_MOUSE	DNA-directed RNA polymerase I subunit RPA34 OS=Mus musculus OX=10090 GN=Cd3eap PE=1 SV=2	119.49	20	5	5	7	43082
Q3UGC7|EI3JA_MOUSE	Eukaryotic translation initiation factor 3 subunit J-A OS=Mus musculus OX=10090 GN=Eif3j1 PE=2 SV=1	117.03	20	4	4	9	29344
Q66JS6|EI3JB_MOUSE	Eukaryotic translation initiation factor 3 subunit J-B OS=Mus musculus OX=10090 GN=Eif3j2 PE=1 SV=1	117.03	20	4	4	9	29486
tr|H3BKL5|H3BKL5_MOUSE	3-ketoacyl-CoA thiolase A peroxisomal OS=Mus musculus OX=10090 GN=Acaa1a PE=1 SV=1	114.77	20	4	4	4	38362
P60766|CDC42_MOUSE	Cell division control protein 42 homolog OS=Mus musculus OX=10090 GN=Cdc42 PE=1 SV=2	101.72	20	3	2	10	21259
Q80ZS3|RT26_MOUSE	28S ribosomal protein S26 mitochondrial OS=Mus musculus OX=10090 GN=Mrps26 PE=1 SV=1	101.72	20	3	3	5	23444
P70441|NHRF1_MOUSE	Na(+)/H(+) exchange regulatory cofactor NHE-RF1 OS=Mus musculus OX=10090 GN=Slc9a3r1 PE=1 SV=3	98.74	20	5	5	6	38600
Q9JM76|ARPC3_MOUSE	Actin-related protein 2/3 complex subunit 3 OS=Mus musculus OX=10090 GN=Arpc3 PE=1 SV=3	90.79	20	4	4	7	20525
tr|D3Z3X4|D3Z3X4_MOUSE	CDGSH iron-sulfur domain-containing protein 2 OS=Mus musculus OX=10090 GN=Cisd2 PE=1 SV=1	88.82	20	2	2	2	12354
P39689|CDN1A_MOUSE	Cyclin-dependent kinase inhibitor 1 OS=Mus musculus OX=10090 GN=Cdkn1a PE=1 SV=4	84.33	20	3	3	4	17785
Q9CQW0|EMC6_MOUSE	ER membrane protein complex subunit 6 OS=Mus musculus OX=10090 GN=Emc6 PE=1 SV=1	79.21	20	2	2	7	12017
O08547|SC22B_MOUSE	Vesicle-trafficking protein SEC22b OS=Mus musculus OX=10090 GN=Sec22b PE=1 SV=3	75.1	20	3	3	4	24741
O35900|LSM2_MOUSE	U6 snRNA-associated Sm-like protein LSm2 OS=Mus musculus OX=10090 GN=Lsm2 PE=1 SV=1	73.21	20	1	1	3	10835
tr|F6Q404|F6Q404_MOUSE	Protein disulfide-isomerase A3 (Fragment) OS=Mus musculus OX=10090 GN=Pdia3 PE=1 SV=1	71.06	20	2	2	4	13589
tr|D3Z113|D3Z113_MOUSE	RNA-binding protein 47 (Fragment) OS=Mus musculus OX=10090 GN=Rbm47 PE=1 SV=1	66.3	20	2	2	2	17455
Q62425|NDUA4_MOUSE	Cytochrome c oxidase subunit NDUFA4 OS=Mus musculus OX=10090 GN=Ndufa4 PE=1 SV=2	62.11	20	2	2	8	9327
P41105|RL28_MOUSE	60S ribosomal protein L28 OS=Mus musculus OX=10090 GN=Rpl28 PE=1 SV=2	61.7	20	3	3	3	15733
tr|A0A0N4SUL6|A0A0N4SUL6_MOUSE	Ribosomal RNA small subunit methyltransferase NEP1 (Fragment) OS=Mus musculus OX=10090 GN=Emg1 PE=1 SV=1	61.65	20	2	2	2	13612
tr|E9PVC6|E9PVC6_MOUSE	Eukaryotic translation initiation factor 4 gamma 1 OS=Mus musculus OX=10090 GN=Eif4g1 PE=1 SV=1	281.63	19	36	1	87	171283
tr|Z4YL78|Z4YL78_MOUSE	Cytoskeleton-associated protein 5 OS=Mus musculus OX=10090 GN=Ckap5 PE=1 SV=1	268.96	19	33	33	61	218706
Q5SQX6|CYFP2_MOUSE	Cytoplasmic FMR1-interacting protein 2 OS=Mus musculus OX=10090 GN=Cyfip2 PE=1 SV=2	241.18	19	24	6	97	145659
Q60591|NFAC2_MOUSE	Nuclear factor of activated T-cells cytoplasmic 2 OS=Mus musculus OX=10090 GN=Nfatc2 PE=1 SV=3	209.01	19	13	12	32	100020
tr|Q91Z25|Q91Z25_MOUSE	Actin-related protein 2/3 complex subunit OS=Mus musculus OX=10090 GN=Arpc1b PE=1 SV=1	205.54	19	10	10	13	41498
Q922D8|C1TC_MOUSE	C-1-tetrahydrofolate synthase cytoplasmic OS=Mus musculus OX=10090 GN=Mthfd1 PE=1 SV=4	198.62	19	18	18	24	101200
Q80SY4|MIB1_MOUSE	E3 ubiquitin-protein ligase MIB1 OS=Mus musculus OX=10090 GN=Mib1 PE=1 SV=1	177.64	19	13	13	20	110088
Q9JIK5|DDX21_MOUSE	Nucleolar RNA helicase 2 OS=Mus musculus OX=10090 GN=Ddx21 PE=1 SV=3	171.9	19	12	12	17	93551
Q9Z0N1|IF2G_MOUSE	Eukaryotic translation initiation factor 2 subunit 3 X-linked OS=Mus musculus OX=10090 GN=Eif2s3x PE=1 SV=2	169	19	8	8	22	51066
Q91VH2|SNX9_MOUSE	Sorting nexin-9 OS=Mus musculus OX=10090 GN=Snx9 PE=1 SV=1	167.31	19	10	10	26	66546
Q9CWX9|DDX47_MOUSE	Probable ATP-dependent RNA helicase DDX47 OS=Mus musculus OX=10090 GN=Ddx47 PE=2 SV=2	161.98	19	7	7	13	50639
P23249|MOV10_MOUSE	Putative helicase MOV-10 OS=Mus musculus OX=10090 GN=Mov10 PE=1 SV=2	161.52	19	15	15	23	113583
tr|D3Z3E8|D3Z3E8_MOUSE	Putative helicase MOV-10 OS=Mus musculus OX=10090 GN=Mov10 PE=1 SV=1	161.52	19	15	15	23	113599
Q8VEM8|MPCP_MOUSE	Phosphate carrier protein mitochondrial OS=Mus musculus OX=10090 GN=Slc25a3 PE=1 SV=1	154.48	19	7	7	34	39632
P52293|IMA1_MOUSE	Importin subunit alpha-1 OS=Mus musculus OX=10090 GN=Kpna2 PE=1 SV=2	150.49	19	7	7	15	57928
Q9WUN2|TBK1_MOUSE	Serine/threonine-protein kinase TBK1 OS=Mus musculus OX=10090 GN=Tbk1 PE=1 SV=1	147.57	19	12	10	19	83425
Q8R323|RFC3_MOUSE	Replication factor C subunit 3 OS=Mus musculus OX=10090 GN=Rfc3 PE=1 SV=1	147.06	19	6	6	22	40526
tr|A2ACG7|A2ACG7_MOUSE	Dolichyl-diphosphooligosaccharide--protein glycosyltransferase subunit 2 OS=Mus musculus OX=10090 GN=Rpn2 PE=1 SV=1	143.64	19	9	9	17	67502
Q9DBG6|RPN2_MOUSE	Dolichyl-diphosphooligosaccharide--protein glycosyltransferase subunit 2 OS=Mus musculus OX=10090 GN=Rpn2 PE=1 SV=1	143.64	19	9	9	17	69063
Q9CZW4|ACSL3_MOUSE	Long-chain-fatty-acid--CoA ligase 3 OS=Mus musculus OX=10090 GN=Acsl3 PE=1 SV=2	141.87	19	10	9	22	80492
P27659|RL3_MOUSE	60S ribosomal protein L3 OS=Mus musculus OX=10090 GN=Rpl3 PE=1 SV=3	140.88	19	9	9	14	46110
Q61771|KIF3B_MOUSE	Kinesin-like protein KIF3B OS=Mus musculus OX=10090 GN=Kif3b PE=1 SV=1	138.64	19	11	7	20	85288
O88569|ROA2_MOUSE	Heterogeneous nuclear ribonucleoproteins A2/B1 OS=Mus musculus OX=10090 GN=Hnrnpa2b1 PE=1 SV=2	138.39	19	5	4	25	37403
tr|S4R293|S4R293_MOUSE	Neutrophil cytosol factor 1 OS=Mus musculus OX=10090 GN=Ncf1 PE=1 SV=1	134.23	19	6	6	10	43089
tr|G8JL74|G8JL74_MOUSE	Polypyrimidine tract-binding protein 3 OS=Mus musculus OX=10090 GN=Ptbp3 PE=1 SV=1	130.23	19	11	7	17	59465
P70315|WASP_MOUSE	Wiskott-Aldrich syndrome protein homolog OS=Mus musculus OX=10090 GN=Was PE=1 SV=1	124.48	19	6	6	11	54192
Q8R1Q8|DC1L1_MOUSE	Cytoplasmic dynein 1 light intermediate chain 1 OS=Mus musculus OX=10090 GN=Dync1li1 PE=1 SV=1	124.27	19	9	9	15	56614
Q8BTV2|CPSF7_MOUSE	Cleavage and polyadenylation specificity factor subunit 7 OS=Mus musculus OX=10090 GN=Cpsf7 PE=1 SV=2	122.26	19	7	7	12	52011
P10711|TCEA1_MOUSE	Transcription elongation factor A protein 1 OS=Mus musculus OX=10090 GN=Tcea1 PE=1 SV=2	119.42	19	5	5	17	33880
tr|E9PYD5|E9PYD5_MOUSE	Transcription elongation factor A protein 1 OS=Mus musculus OX=10090 GN=Tcea1 PE=1 SV=1	119.42	19	5	5	17	35032
Q8BT07|CEP55_MOUSE	Centrosomal protein of 55 kDa OS=Mus musculus OX=10090 GN=Cep55 PE=1 SV=2	116.91	19	7	7	10	53930
Q62376|RU17_MOUSE	U1 small nuclear ribonucleoprotein 70 kDa OS=Mus musculus OX=10090 GN=Snrnp70 PE=1 SV=2	115.73	19	8	8	9	51992
tr|A0A140LHA2|A0A140LHA2_MOUSE	Mitotic checkpoint protein BUB3 OS=Mus musculus OX=10090 GN=Bub3 PE=1 SV=1	114.04	19	5	5	11	36766
O88522|NEMO_MOUSE	NF-kappa-B essential modulator OS=Mus musculus OX=10090 GN=Ikbkg PE=1 SV=2	113.4	19	6	6	8	47972
tr|E9Q2Y3|E9Q2Y3_MOUSE	NF-kappa-B essential modulator OS=Mus musculus OX=10090 GN=Ikbkg PE=1 SV=1	113.4	19	6	6	8	49367
P70404|IDHG1_MOUSE	Isocitrate dehydrogenase [NAD] subunit gamma 1 mitochondrial OS=Mus musculus OX=10090 GN=Idh3g PE=1 SV=1	112.88	19	5	5	9	42785
tr|E9Q7P8|E9Q7P8_MOUSE	Alkaline phosphatase (Fragment) OS=Mus musculus OX=10090 GN=Alpl PE=1 SV=1	103.41	19	3	3	4	23569
Q60872|IF1A_MOUSE	Eukaryotic translation initiation factor 1A OS=Mus musculus OX=10090 GN=Eif1a PE=2 SV=3	101.28	19	2	2	2	16502
Q8BMJ3|IF1AX_MOUSE	Eukaryotic translation initiation factor 1A X-chromosomal OS=Mus musculus OX=10090 GN=Eif1ax PE=2 SV=3	101.28	19	2	2	2	16460
Q5XJY5|COPD_MOUSE	Coatomer subunit delta OS=Mus musculus OX=10090 GN=Arcn1 PE=1 SV=2	99.74	19	6	6	9	57230
P62983|RS27A_MOUSE	Ubiquitin-40S ribosomal protein S27a OS=Mus musculus OX=10090 GN=Rps27a PE=1 SV=2	99.54	19	2	2	11	17951
Q00612|G6PD1_MOUSE	Glucose-6-phosphate 1-dehydrogenase X OS=Mus musculus OX=10090 GN=G6pdx PE=1 SV=3	99.46	19	8	8	17	59263
Q9CQN7|RM41_MOUSE	39S ribosomal protein L41 mitochondrial OS=Mus musculus OX=10090 GN=Mrpl41 PE=1 SV=1	93.3	19	2	2	2	15262
tr|A0A494BAD3|A0A494BAD3_MOUSE	Carnitine O-palmitoyltransferase 1 liver isoform (Fragment) OS=Mus musculus OX=10090 GN=Cpt1a PE=1 SV=1	91.76	19	5	5	7	46148
Q9D125|RT25_MOUSE	28S ribosomal protein S25 mitochondrial OS=Mus musculus OX=10090 GN=Mrps25 PE=1 SV=1	80.38	19	2	2	2	19920
tr|H3BJB8|H3BJB8_MOUSE	Epidermal growth factor receptor substrate 15 (Fragment) OS=Mus musculus OX=10090 GN=Eps15 PE=1 SV=1	78.35	19	1	1	2	10920
tr|Q50HX3|Q50HX3_MOUSE	RAB14 protein variant OS=Mus musculus OX=10090 GN=Rab14 PE=1 SV=1	76.04	19	3	3	3	21889
Q9D6S7|RRFM_MOUSE	Ribosome-recycling factor mitochondrial OS=Mus musculus OX=10090 GN=Mrrf PE=1 SV=1	71.65	19	3	3	4	29051
tr|Q8CBB6|Q8CBB6_MOUSE	Histone H2B OS=Mus musculus OX=10090 GN=Hist1h2bq PE=2 SV=1	61.91	19	2	2	2	14888
P58064|RT06_MOUSE	28S ribosomal protein S6 mitochondrial OS=Mus musculus OX=10090 GN=Mrps6 PE=1 SV=3	50.27	19	2	2	2	14309
Q9JLR9|HIG1A_MOUSE	HIG1 domain family member 1A mitochondrial OS=Mus musculus OX=10090 GN=Higd1a PE=1 SV=1	48.83	19	1	1	4	10425
tr|A0A087WP75|A0A087WP75_MOUSE	Keratin-associated protein 6-2 OS=Mus musculus OX=10090 GN=Krtap6-2 PE=4 SV=1	42.01	19	1	1	5	14898
tr|A0A087WP75|A0A087WP75_MOUSE	Keratin-associated protein 6-2 OS=Mus musculus OX=10090 GN=Krtap6-2 PE=4 SV=1	31.19	19	1	1	2	14898
tr|E9PVC5|E9PVC5_MOUSE	Eukaryotic translation initiation factor 4 gamma 1 OS=Mus musculus OX=10090 GN=Eif4g1 PE=1 SV=1	283.12	18	36	1	85	175458
tr|E9Q9E1|E9Q9E1_MOUSE	Eukaryotic translation initiation factor 4 gamma 1 OS=Mus musculus OX=10090 GN=Eif4g1 PE=1 SV=1	281.63	18	36	1	87	175330
Q6NZJ6|IF4G1_MOUSE	Eukaryotic translation initiation factor 4 gamma 1 OS=Mus musculus OX=10090 GN=Eif4g1 PE=1 SV=1	281.63	18	36	1	87	176076
tr|A0A0R4J0K2|A0A0R4J0K2_MOUSE	Cytoskeleton-associated protein 5 OS=Mus musculus OX=10090 GN=Ckap5 PE=1 SV=1	268.96	18	33	33	61	223517
tr|K3W4R5|K3W4R5_MOUSE	Cytoskeleton-associated protein 5 OS=Mus musculus OX=10090 GN=Ckap5 PE=1 SV=1	268.96	18	33	33	61	225634
A2AGT5|CKAP5_MOUSE	Cytoskeleton-associated protein 5 OS=Mus musculus OX=10090 GN=Ckap5 PE=1 SV=1	268.96	18	33	33	61	225633
A2A7S8|K1522_MOUSE	Uncharacterized protein KIAA1522 OS=Mus musculus OX=10090 GN=Kiaa1522 PE=1 SV=1	231.63	18	14	14	32	104842
tr|B7ZCU0|B7ZCU0_MOUSE	Abl interactor 1 OS=Mus musculus OX=10090 GN=Abi1 PE=1 SV=1	221.6	18	10	8	38	52217
Q8C2E7|WASC5_MOUSE	WASH complex subunit 5 OS=Mus musculus OX=10090 GN=Washc5 PE=1 SV=2	210.55	18	17	17	25	134110
Q9CZU3|MTREX_MOUSE	Exosome RNA helicase MTR4 OS=Mus musculus OX=10090 GN=Mtrex PE=1 SV=1	208.49	18	19	19	36	117636
Q8R3C6|RBM19_MOUSE	Probable RNA-binding protein 19 OS=Mus musculus OX=10090 GN=Rbm19 PE=1 SV=1	187.57	18	14	14	26	106083
tr|A2AHK0|A2AHK0_MOUSE	Diacylglycerol kinase OS=Mus musculus OX=10090 GN=Dgkz PE=1 SV=1	183.14	18	17	17	30	125128
tr|A3KFU5|A3KFU5_MOUSE	Polyadenylate-binding protein OS=Mus musculus OX=10090 GN=Pabpc4 PE=1 SV=1	181.46	18	10	4	18	69430
tr|Q5SUT0|Q5SUT0_MOUSE	RNA-binding protein EWS OS=Mus musculus OX=10090 GN=Ewsr1 PE=1 SV=1	181.33	18	7	7	38	64988
Q3U7R1|ESYT1_MOUSE	Extended synaptotagmin-1 OS=Mus musculus OX=10090 GN=Esyt1 PE=1 SV=2	179.53	18	15	15	26	121553
P62918|RL8_MOUSE	60S ribosomal protein L8 OS=Mus musculus OX=10090 GN=Rpl8 PE=1 SV=2	175.46	18	8	8	13	28025
P08113|ENPL_MOUSE	Endoplasmin OS=Mus musculus OX=10090 GN=Hsp90b1 PE=1 SV=2	169.17	18	12	12	22	92476
tr|A0A140LJF0|A0A140LJF0_MOUSE	Mitogen activated protein kinase kinase kinase kinase 1 isoform CRA_a OS=Mus musculus OX=10090 GN=Map4k1 PE=1 SV=1	163.91	18	9	9	21	71169
tr|E9PW39|E9PW39_MOUSE	Putative helicase MOV-10 OS=Mus musculus OX=10090 GN=Mov10 PE=1 SV=1	161.52	18	15	15	23	120970
tr|D3YVL0|D3YVL0_MOUSE	Putative helicase MOV-10 OS=Mus musculus OX=10090 GN=Mov10 PE=1 SV=2	161.52	18	15	15	23	120986
tr|A0A286YDA5|A0A286YDA5_MOUSE	G protein-coupled receptor kinase OS=Mus musculus OX=10090 GN=Grk6 PE=1 SV=1	153.2	18	10	10	14	66611
P33611|DPOA2_MOUSE	DNA polymerase alpha subunit B OS=Mus musculus OX=10090 GN=Pola2 PE=1 SV=2	151.46	18	10	10	25	66214
tr|Q80XR6|Q80XR6_MOUSE	Heterogeneous nuclear ribonucleoprotein A/B OS=Mus musculus OX=10090 GN=Hnrnpab PE=1 SV=1	149.57	18	5	4	22	33816
Q9WUK4|RFC2_MOUSE	Replication factor C subunit 2 OS=Mus musculus OX=10090 GN=Rfc2 PE=1 SV=1	149.37	18	4	4	18	38725
tr|F6Q8A4|F6Q8A4_MOUSE	Ribosomal protein S6 kinase alpha-1 (Fragment) OS=Mus musculus OX=10090 GN=Rps6ka1 PE=1 SV=1	145.9	18	10	10	22	83677
P32921|SYWC_MOUSE	Tryptophan--tRNA ligase cytoplasmic OS=Mus musculus OX=10090 GN=Wars PE=1 SV=2	145.01	18	6	6	10	54358
Q76KJ5|RPA34_MOUSE	DNA-directed RNA polymerase I subunit RPA34 OS=Mus musculus OX=10090 GN=Cd3eap PE=1 SV=2	144.24	18	6	6	11	43082
Q8BVL9|JKIP1_MOUSE	Janus kinase and microtubule-interacting protein 1 OS=Mus musculus OX=10090 GN=Jakmip1 PE=1 SV=2	143.2	18	10	10	13	73139
P31324|KAP3_MOUSE	cAMP-dependent protein kinase type II-beta regulatory subunit OS=Mus musculus OX=10090 GN=Prkar2b PE=1 SV=3	142.12	18	6	2	9	46167
Q61235|SNTB2_MOUSE	Beta-2-syntrophin OS=Mus musculus OX=10090 GN=Sntb2 PE=1 SV=2	139.89	18	8	8	11	56382
tr|F8WH69|F8WH69_MOUSE	Neutrophil cytosol factor 1 OS=Mus musculus OX=10090 GN=Ncf1 PE=1 SV=1	134.23	18	6	6	10	46015
Q09014|NCF1_MOUSE	Neutrophil cytosol factor 1 OS=Mus musculus OX=10090 GN=Ncf1 PE=1 SV=3	134.23	18	6	6	10	44667
tr|Q80XR5|Q80XR5_MOUSE	U2 snRNP auxiliary factor large subunit OS=Mus musculus OX=10090 GN=U2af2 PE=1 SV=1	131.94	18	7	7	12	53121
Q9D6Z1|NOP56_MOUSE	Nucleolar protein 56 OS=Mus musculus OX=10090 GN=Nop56 PE=1 SV=2	130.32	18	9	9	15	64464
tr|G3UXA6|G3UXA6_MOUSE	Polypyrimidine tract-binding protein 3 OS=Mus musculus OX=10090 GN=Ptbp3 PE=1 SV=1	130.23	18	11	7	17	59785
Q3UHD6|SNX27_MOUSE	Sorting nexin-27 OS=Mus musculus OX=10090 GN=Snx27 PE=1 SV=2	129.83	18	6	6	8	60989
tr|A2AMV1|A2AMV1_MOUSE	Ribosome assembly factor mrt4 OS=Mus musculus OX=10090 GN=Mrto4 PE=1 SV=1	121.83	18	4	4	8	27417
Q9D0I8|MRT4_MOUSE	mRNA turnover protein 4 homolog OS=Mus musculus OX=10090 GN=Mrto4 PE=1 SV=1	121.83	18	4	4	8	27546
Q9WVA3|BUB3_MOUSE	Mitotic checkpoint protein BUB3 OS=Mus musculus OX=10090 GN=Bub3 PE=1 SV=2	114.04	18	5	5	11	36955
tr|A0A0R4J1N8|A0A0R4J1N8_MOUSE	Retinol dehydrogenase 13 OS=Mus musculus OX=10090 GN=Rdh13 PE=1 SV=1	113.41	18	5	5	6	32368
tr|Q7TSS3|Q7TSS3_MOUSE	Inhibitor of kappaB kinase gamma OS=Mus musculus OX=10090 GN=Ikbkg PE=1 SV=1	113.4	18	6	6	8	50199
Q8K1B8|URP2_MOUSE	Fermitin family homolog 3 OS=Mus musculus OX=10090 GN=Fermt3 PE=1 SV=1	110.27	18	8	8	9	75635
Q9DCR2|AP3S1_MOUSE	AP-3 complex subunit sigma-1 OS=Mus musculus OX=10090 GN=Ap3s1 PE=1 SV=2	110.15	18	3	3	22	21732
O70378|EMC8_MOUSE	ER membrane protein complex subunit 8 OS=Mus musculus OX=10090 GN=Emc8 PE=1 SV=1	108.14	18	3	3	8	23348
tr|A0A2R8VJN7|A0A2R8VJN7_MOUSE	Spermatogenesis-associated serine-rich protein 2 (Fragment) OS=Mus musculus OX=10090 GN=Spats2 PE=1 SV=1	98.75	18	2	2	4	17202
Q9CPP0|NPM3_MOUSE	Nucleoplasmin-3 OS=Mus musculus OX=10090 GN=Npm3 PE=1 SV=3	91.44	18	2	2	2	19023
tr|E9PYD6|E9PYD6_MOUSE	Beclin-1 OS=Mus musculus OX=10090 GN=Becn1 PE=1 SV=1	86.86	18	4	4	4	32104
P62878|RBX1_MOUSE	E3 ubiquitin-protein ligase RBX1 OS=Mus musculus OX=10090 GN=Rbx1 PE=1 SV=1	81.62	18	2	2	6	12274
P47964|RL36_MOUSE	60S ribosomal protein L36 OS=Mus musculus OX=10090 GN=Rpl36 PE=1 SV=2	67.66	18	2	2	2	12216
tr|Q6ZWZ4|Q6ZWZ4_MOUSE	60S ribosomal protein L36 OS=Mus musculus OX=10090 GN=Rpl36 PE=1 SV=1	67.66	18	2	2	2	12254
P62751|RL23A_MOUSE	60S ribosomal protein L23a OS=Mus musculus OX=10090 GN=Rpl23a PE=1 SV=1	65.26	18	2	2	2	17695
P60060|SC61G_MOUSE	Protein transport protein Sec61 subunit gamma OS=Mus musculus OX=10090 GN=Sec61g PE=3 SV=1	60.06	18	1	1	6	7741
tr|F7B227|F7B227_MOUSE	Delta(3 5)-Delta(2 4)-dienoyl-CoA isomerase mitochondrial (Fragment) OS=Mus musculus OX=10090 GN=Ech1 PE=1 SV=1	56.08	18	2	2	2	19319
tr|A0A0G2JEI3|A0A0G2JEI3_MOUSE	DnaJ homolog subfamily B member 6 OS=Mus musculus OX=10090 GN=Dnajb6 PE=1 SV=1	55.33	18	1	1	2	7349
tr|G3UXU5|G3UXU5_MOUSE	Heterogeneous nuclear ribonucleoprotein Q OS=Mus musculus OX=10090 GN=Syncrip PE=1 SV=1	47.73	18	1	1	2	7405
tr|E9QA52|E9QA52_MOUSE	Glycosylphosphatidylinositol anchor attachment 1 protein (Fragment) OS=Mus musculus OX=10090 GN=Gpaa1 PE=1 SV=1	31.67	18	1	1	1	8483
Q3TTY5|K22E_MOUSE	Keratin type II cytoskeletal 2 epidermal OS=Mus musculus OX=10090 GN=Krt2 PE=1 SV=1	229.98	17	19	10	78	70923
tr|G5E896|G5E896_MOUSE	Enhancer of mRNA decapping 4 isoform CRA_b OS=Mus musculus OX=10090 GN=Edc4 PE=1 SV=1	223.11	17	15	15	28	152483
Q8CBW3|ABI1_MOUSE	Abl interactor 1 OS=Mus musculus OX=10090 GN=Abi1 PE=1 SV=3	221.6	17	10	8	38	52288
tr|J3QNK8|J3QNK8_MOUSE	Abl interactor 1 OS=Mus musculus OX=10090 GN=Abi1 PE=1 SV=1	221.6	17	10	8	38	52346
Q8CIE6|COPA_MOUSE	Coatomer subunit alpha OS=Mus musculus OX=10090 GN=Copa PE=1 SV=2	194	17	17	17	24	138432
Q62018|CTR9_MOUSE	RNA polymerase-associated protein CTR9 homolog OS=Mus musculus OX=10090 GN=Ctr9 PE=1 SV=2	192.91	17	18	18	25	133408
P54276|MSH6_MOUSE	DNA mismatch repair protein Msh6 OS=Mus musculus OX=10090 GN=Msh6 PE=1 SV=3	191.27	17	21	21	38	151083
tr|B7FAV1|B7FAV1_MOUSE	Filamin alpha (Fragment) OS=Mus musculus OX=10090 GN=Flna PE=1 SV=1	182.6	17	28	26	42	274626
tr|Q6PHQ9|Q6PHQ9_MOUSE	Polyadenylate-binding protein OS=Mus musculus OX=10090 GN=Pabpc4 PE=1 SV=1	181.46	17	10	4	18	72242
Q61545|EWS_MOUSE	RNA-binding protein EWS OS=Mus musculus OX=10090 GN=Ewsr1 PE=1 SV=2	181.33	17	7	7	38	68462
tr|Q5SUS9|Q5SUS9_MOUSE	RNA-binding protein EWS OS=Mus musculus OX=10090 GN=Ewsr1 PE=1 SV=1	181.33	17	7	7	38	69037
Q61193|RGL2_MOUSE	Ral guanine nucleotide dissociation stimulator-like 2 OS=Mus musculus OX=10090 GN=Rgl2 PE=1 SV=2	178.05	17	9	9	11	83827
Q8K1A6|C2D1A_MOUSE	Coiled-coil and C2 domain-containing protein 1A OS=Mus musculus OX=10090 GN=Cc2d1a PE=1 SV=2	177.76	17	16	16	27	103698
P20060|HEXB_MOUSE	Beta-hexosaminidase subunit beta OS=Mus musculus OX=10090 GN=Hexb PE=1 SV=2	173.82	17	10	10	20	61116
Q60790|RASA3_MOUSE	Ras GTPase-activating protein 3 OS=Mus musculus OX=10090 GN=Rasa3 PE=1 SV=2	171.69	17	13	12	16	95987
P61161|ARP2_MOUSE	Actin-related protein 2 OS=Mus musculus OX=10090 GN=Actr2 PE=1 SV=1	170.5	17	6	6	18	44761
tr|Q9D4E6|Q9D4E6_MOUSE	Polyadenylate-binding protein OS=Mus musculus OX=10090 GN=Pabpc6 PE=1 SV=1	170.3	17	11	1	19	71001
Q9DC23|DJC10_MOUSE	DnaJ homolog subfamily C member 10 OS=Mus musculus OX=10090 GN=Dnajc10 PE=1 SV=2	170.28	17	12	12	24	90583
O55098|STK10_MOUSE	Serine/threonine-protein kinase 10 OS=Mus musculus OX=10090 GN=Stk10 PE=1 SV=2	169.02	17	19	19	32	111906
Q9DBG3|AP2B1_MOUSE	AP-2 complex subunit beta OS=Mus musculus OX=10090 GN=Ap2b1 PE=1 SV=1	167.75	17	14	9	36	104583
tr|A0A2R8VHP3|A0A2R8VHP3_MOUSE	Predicted pseudogene 5478 OS=Mus musculus OX=10090 GN=Gm5478 PE=1 SV=1	167.7	17	10	1	33	57920
Q9Z110|P5CS_MOUSE	Delta-1-pyrroline-5-carboxylate synthase OS=Mus musculus OX=10090 GN=Aldh18a1 PE=1 SV=2	165.73	17	10	10	14	87266
Q9D483|RPC3_MOUSE	DNA-directed RNA polymerase III subunit RPC3 OS=Mus musculus OX=10090 GN=Polr3c PE=1 SV=1	164.32	17	7	7	12	60706
Q8K4I3|ARHG6_MOUSE	Rho guanine nucleotide exchange factor 6 OS=Mus musculus OX=10090 GN=Arhgef6 PE=1 SV=1	162.8	17	10	8	17	87051
Q8VH51|RBM39_MOUSE	RNA-binding protein 39 OS=Mus musculus OX=10090 GN=Rbm39 PE=1 SV=2	162.71	17	8	8	13	59407
Q80YD1|SUV3_MOUSE	ATP-dependent RNA helicase SUPV3L1 mitochondrial OS=Mus musculus OX=10090 GN=Supv3l1 PE=1 SV=1	158.28	17	11	11	17	87005
tr|A0A0A0MQ80|A0A0A0MQ80_MOUSE	ATPase family protein 2 homolog OS=Mus musculus OX=10090 GN=Spata5 PE=1 SV=1	152.71	17	12	11	19	97157
Q3UMC0|AFG2H_MOUSE	ATPase family protein 2 homolog OS=Mus musculus OX=10090 GN=Spata5 PE=1 SV=2	152.71	17	12	11	19	97256
tr|Q20BD0|Q20BD0_MOUSE	Heterogeneous nuclear ribonucleoprotein A/B OS=Mus musculus OX=10090 GN=Hnrnpab PE=1 SV=1	149.57	17	5	4	22	36211
tr|A0A2C9F2B5|A0A2C9F2B5_MOUSE	PX domain-containing protein kinase-like protein OS=Mus musculus OX=10090 GN=Pxk PE=1 SV=1	145.71	17	9	9	16	65160
Q99LE6|ABCF2_MOUSE	ATP-binding cassette sub-family F member 2 OS=Mus musculus OX=10090 GN=Abcf2 PE=1 SV=1	134.38	17	11	11	16	71782
P18760|COF1_MOUSE	Cofilin-1 OS=Mus musculus OX=10090 GN=Cfl1 PE=1 SV=3	133.7	17	3	3	12	18560
P26369|U2AF2_MOUSE	Splicing factor U2AF 65 kDa subunit OS=Mus musculus OX=10090 GN=U2af2 PE=1 SV=3	131.94	17	7	7	12	53517
Q8K202|RPA49_MOUSE	DNA-directed RNA polymerase I subunit RPA49 OS=Mus musculus OX=10090 GN=Polr1e PE=1 SV=2	131.46	17	8	8	14	54034
O70503|DHB12_MOUSE	Very-long-chain 3-oxoacyl-CoA reductase OS=Mus musculus OX=10090 GN=Hsd17b12 PE=1 SV=1	127.79	17	4	4	11	34742
Q9Z2K1|K1C16_MOUSE	Keratin type I cytoskeletal 16 OS=Mus musculus OX=10090 GN=Krt16 PE=1 SV=3	127.72	17	7	3	38	51606
tr|A0A338P7D7|A0A338P7D7_MOUSE	Proteasome subunit alpha type OS=Mus musculus OX=10090 GN=Psma7 PE=1 SV=1	127.66	17	3	3	5	24782
P26450|P85A_MOUSE	Phosphatidylinositol 3-kinase regulatory subunit alpha OS=Mus musculus OX=10090 GN=Pik3r1 PE=1 SV=2	126.24	17	13	10	20	83517
tr|E9PZ21|E9PZ21_MOUSE	RNA-binding motif single-stranded-interacting protein 1 OS=Mus musculus OX=10090 GN=Rbms1 PE=1 SV=1	124.2	17	5	5	6	45021
Q61655|DD19A_MOUSE	ATP-dependent RNA helicase DDX19A OS=Mus musculus OX=10090 GN=Ddx19a PE=1 SV=2	120.88	17	6	6	8	53933
P62754|RS6_MOUSE	40S ribosomal protein S6 OS=Mus musculus OX=10090 GN=Rps6 PE=1 SV=1	117.84	17	4	4	9	28681
Q9ER73|ELP4_MOUSE	Elongator complex protein 4 OS=Mus musculus OX=10090 GN=Elp4 PE=1 SV=2	117.44	17	5	5	8	46325
O70325|GPX4_MOUSE	Phospholipid hydroperoxide glutathione peroxidase OS=Mus musculus OX=10090 GN=Gpx4 PE=1 SV=4	115.5	17	3	3	5	22229
Q921H8|THIKA_MOUSE	3-ketoacyl-CoA thiolase A peroxisomal OS=Mus musculus OX=10090 GN=Acaa1a PE=1 SV=1	114.77	17	4	4	4	43953
Q8K2D3|EDC3_MOUSE	Enhancer of mRNA-decapping protein 3 OS=Mus musculus OX=10090 GN=Edc3 PE=1 SV=1	113.96	17	7	7	7	55957
tr|A0A1Y7VN36|A0A1Y7VN36_MOUSE	EARP and GARP complex-interacting protein 1 (Fragment) OS=Mus musculus OX=10090 GN=Eipr1 PE=1 SV=1	113	17	2	2	8	19408
Q64339|ISG15_MOUSE	Ubiquitin-like protein ISG15 OS=Mus musculus OX=10090 GN=Isg15 PE=1 SV=4	108.89	17	2	2	6	17898
tr|E9Q9N6|E9Q9N6_MOUSE	Non-specific serine/threonine protein kinase OS=Mus musculus OX=10090 GN=Mark2 PE=1 SV=1	107.64	17	10	8	12	79092
tr|E9PYX3|E9PYX3_MOUSE	Non-specific serine/threonine protein kinase OS=Mus musculus OX=10090 GN=Mark2 PE=1 SV=1	107.64	17	10	8	12	80240
tr|A0A0R4J227|A0A0R4J227_MOUSE	Non-specific serine/threonine protein kinase OS=Mus musculus OX=10090 GN=Mark2 PE=1 SV=1	107.64	17	10	8	12	80874
Q9CZD5|IF3M_MOUSE	Translation initiation factor IF-3 mitochondrial OS=Mus musculus OX=10090 GN=Mtif3 PE=1 SV=1	107.51	17	4	4	6	31739
P62849|RS24_MOUSE	40S ribosomal protein S24 OS=Mus musculus OX=10090 GN=Rps24 PE=1 SV=1	106.86	17	2	2	6	15423
P47754|CAZA2_MOUSE	F-actin-capping protein subunit alpha-2 OS=Mus musculus OX=10090 GN=Capza2 PE=1 SV=3	104.33	17	4	4	9	32967
Q9CQE8|RTRAF_MOUSE	RNA transcription translation and transport factor protein OS=Mus musculus OX=10090 GN=RTRAF PE=1 SV=1	103.53	17	3	3	3	28152
P47757|CAPZB_MOUSE	F-actin-capping protein subunit beta OS=Mus musculus OX=10090 GN=Capzb PE=1 SV=3	103.03	17	4	4	11	31345
tr|A0A1B0GSF7|A0A1B0GSF7_MOUSE	60S ribosomal protein L18 OS=Mus musculus OX=10090 GN=Rpl18 PE=1 SV=1	98	17	2	2	2	15245
P63101|1433Z_MOUSE	14-3-3 protein zeta/delta OS=Mus musculus OX=10090 GN=Ywhaz PE=1 SV=1	97.37	17	3	3	9	27771
P47963|RL13_MOUSE	60S ribosomal protein L13 OS=Mus musculus OX=10090 GN=Rpl13 PE=1 SV=3	97.21	17	3	3	5	24305
Q9QYI3|DNJC7_MOUSE	DnaJ homolog subfamily C member 7 OS=Mus musculus OX=10090 GN=Dnajc7 PE=1 SV=2	96.71	17	7	7	13	56476
Q8R2R6|MTG1_MOUSE	Mitochondrial ribosome-associated GTPase 1 OS=Mus musculus OX=10090 GN=Mtg1 PE=1 SV=2	89.56	17	4	4	6	36679
Q9JMG1|EDF1_MOUSE	Endothelial differentiation-related factor 1 OS=Mus musculus OX=10090 GN=Edf1 PE=1 SV=1	89.21	17	3	3	4	16369
tr|F6UK16|F6UK16_MOUSE	Serine/arginine repetitive matrix protein 1 (Fragment) OS=Mus musculus OX=10090 GN=Srrm1 PE=1 SV=1	84.88	17	3	2	6	34682
tr|D6RE32|D6RE32_MOUSE	Protein O-glucosyltransferase 2 OS=Mus musculus OX=10090 GN=Poglut2 PE=1 SV=1	73.49	17	2	1	4	15418
Q99L28|RLP24_MOUSE	Probable ribosome biogenesis protein RLP24 OS=Mus musculus OX=10090 GN=Rsl24d1 PE=2 SV=1	71.13	17	2	2	4	19611
tr|E9Q748|E9Q748_MOUSE	Antileukoproteinase OS=Mus musculus OX=10090 GN=Slpi PE=1 SV=1	63.56	17	2	2	2	11931
P62627|DLRB1_MOUSE	Dynein light chain roadblock-type 1 OS=Mus musculus OX=10090 GN=Dynlrb1 PE=1 SV=3	61.56	17	1	1	1	10990
P58252|EF2_MOUSE	Elongation factor 2 OS=Mus musculus OX=10090 GN=Eef2 PE=1 SV=2	199.82	16	12	12	26	95314
tr|F8WHL2|F8WHL2_MOUSE	Coatomer subunit alpha OS=Mus musculus OX=10090 GN=Copa PE=1 SV=1	194	16	17	17	24	139410
P28660|NCKP1_MOUSE	Nck-associated protein 1 OS=Mus musculus OX=10090 GN=Nckap1 PE=1 SV=2	193.37	16	16	14	31	128784
tr|A2AS98|A2AS98_MOUSE	Nck-associated protein 1 OS=Mus musculus OX=10090 GN=Nckap1 PE=1 SV=1	193.37	16	16	14	31	129511
Q80U87|UBP8_MOUSE	Ubiquitin carboxyl-terminal hydrolase 8 OS=Mus musculus OX=10090 GN=Usp8 PE=1 SV=2	191.5	16	14	14	25	122610
Q9QZE5|COPG1_MOUSE	Coatomer subunit gamma-1 OS=Mus musculus OX=10090 GN=Copg1 PE=1 SV=1	190.18	16	9	6	19	97513
tr|B7FAU9|B7FAU9_MOUSE	Filamin alpha OS=Mus musculus OX=10090 GN=Flna PE=1 SV=1	182.6	16	28	26	42	280498
Q8BTM8|FLNA_MOUSE	Filamin-A OS=Mus musculus OX=10090 GN=Flna PE=1 SV=5	182.6	16	28	26	42	281219
Q8VDM6|HNRL1_MOUSE	Heterogeneous nuclear ribonucleoprotein U-like protein 1 OS=Mus musculus OX=10090 GN=Hnrnpul1 PE=1 SV=1	179.71	16	13	13	23	96002
tr|B2RUF0|B2RUF0_MOUSE	Y box protein 2 OS=Mus musculus OX=10090 GN=Ybx2 PE=1 SV=1	169.16	16	5	2	33	38080
Q61696|HS71A_MOUSE	Heat shock 70 kDa protein 1A OS=Mus musculus OX=10090 GN=Hspa1a PE=1 SV=2	165.54	16	9	1	25	70079
P17879|HS71B_MOUSE	Heat shock 70 kDa protein 1B OS=Mus musculus OX=10090 GN=Hspa1b PE=1 SV=3	165.54	16	9	1	25	70176
tr|F6WMJ3|F6WMJ3_MOUSE	Rho guanine nucleotide exchange factor 6 OS=Mus musculus OX=10090 GN=Arhgef6 PE=1 SV=1	162.8	16	10	8	17	89812
Q8C754|VPS52_MOUSE	Vacuolar protein sorting-associated protein 52 homolog OS=Mus musculus OX=10090 GN=Vps52 PE=1 SV=1	162.77	16	9	9	19	82044
Q99KV1|DJB11_MOUSE	DnaJ homolog subfamily B member 11 OS=Mus musculus OX=10090 GN=Dnajb11 PE=1 SV=1	151.87	16	5	4	14	40555
P31266|SUH_MOUSE	Recombining binding protein suppressor of hairless OS=Mus musculus OX=10090 GN=Rbpj PE=1 SV=1	148.37	16	9	9	16	58537
Q3TJZ6|FA98A_MOUSE	Protein FAM98A OS=Mus musculus OX=10090 GN=Fam98a PE=1 SV=1	147.5	16	7	5	13	55055
Q9JIA7|SPHK2_MOUSE	Sphingosine kinase 2 OS=Mus musculus OX=10090 GN=Sphk2 PE=1 SV=2	147.47	16	6	6	11	65618
tr|A0A0R4J124|A0A0R4J124_MOUSE	SRSF protein kinase 2 OS=Mus musculus OX=10090 GN=Srpk2 PE=1 SV=1	146.3	16	9	8	15	76885
Q8BX57|PXK_MOUSE	PX domain-containing protein kinase-like protein OS=Mus musculus OX=10090 GN=Pxk PE=1 SV=2	145.71	16	9	9	16	65231
Q8K363|DDX18_MOUSE	ATP-dependent RNA helicase DDX18 OS=Mus musculus OX=10090 GN=Ddx18 PE=1 SV=1	144.13	16	9	9	11	74181
Q8BGD9|IF4B_MOUSE	Eukaryotic translation initiation factor 4B OS=Mus musculus OX=10090 GN=Eif4b PE=1 SV=1	141.23	16	7	7	13	68840
Q8K297|GT251_MOUSE	Procollagen galactosyltransferase 1 OS=Mus musculus OX=10090 GN=Colgalt1 PE=1 SV=2	138.77	16	8	8	15	71061
tr|A0A494B9A7|A0A494B9A7_MOUSE	Cofilin-1 OS=Mus musculus OX=10090 GN=Cfl1 PE=1 SV=1	133.7	16	3	3	12	19714
P0CG49|UBB_MOUSE	Polyubiquitin-B OS=Mus musculus OX=10090 GN=Ubb PE=2 SV=1	133.46	16	7	7	44	34369
Q9CWH6|PSMA8_MOUSE	Proteasome subunit alpha-type 7-like OS=Mus musculus OX=10090 GN=Psma8 PE=1 SV=1	127.66	16	3	3	5	27866
Q9Z2U0|PSA7_MOUSE	Proteasome subunit alpha type-7 OS=Mus musculus OX=10090 GN=Psma7 PE=1 SV=1	127.66	16	3	3	5	27855
P57784|RU2A_MOUSE	U2 small nuclear ribonucleoprotein A' OS=Mus musculus OX=10090 GN=Snrpa1 PE=1 SV=2	127.1	16	4	4	10	28357
Q61093|CY24B_MOUSE	Cytochrome b-245 heavy chain OS=Mus musculus OX=10090 GN=Cybb PE=1 SV=1	125.93	16	7	7	14	65305
Q9EP69|SAC1_MOUSE	Phosphatidylinositide phosphatase SAC1 OS=Mus musculus OX=10090 GN=Sacm1l PE=1 SV=1	124.59	16	9	9	14	66944
Q8CD15|RIOX2_MOUSE	Ribosomal oxygenase 2 OS=Mus musculus OX=10090 GN=Riox2 PE=1 SV=2	122.92	16	6	6	10	53517
tr|G3UY65|G3UY65_MOUSE	G2/mitotic-specific cyclin-B1 OS=Mus musculus OX=10090 GN=Ccnb1 PE=1 SV=1	121.98	16	5	5	6	43870
Q64282|IFIT1_MOUSE	Interferon-induced protein with tetratricopeptide repeats 1 OS=Mus musculus OX=10090 GN=Ifit1 PE=1 SV=2	121.45	16	6	6	9	53737
P61965|WDR5_MOUSE	WD repeat-containing protein 5 OS=Mus musculus OX=10090 GN=Wdr5 PE=1 SV=1	120	16	4	4	8	36589
tr|Q8CFQ9|Q8CFQ9_MOUSE	Fusion derived from t(1216) malignant liposarcoma (Human) OS=Mus musculus OX=10090 GN=Fus PE=1 SV=1	119.33	16	5	5	8	52602
P56959|FUS_MOUSE	RNA-binding protein FUS OS=Mus musculus OX=10090 GN=Fus PE=1 SV=1	119.33	16	5	5	8	52673
Q8CEE7|RDH13_MOUSE	Retinol dehydrogenase 13 OS=Mus musculus OX=10090 GN=Rdh13 PE=1 SV=1	113.41	16	5	5	6	36464
Q8C7H1|MMAA_MOUSE	Methylmalonic aciduria type A homolog mitochondrial OS=Mus musculus OX=10090 GN=Mmaa PE=1 SV=1	111.49	16	5	5	11	45932
tr|A0A0A6YWB0|A0A0A6YWB0_MOUSE	Muscleblind-like protein 1 OS=Mus musculus OX=10090 GN=Mbnl1 PE=1 SV=1	111.04	16	4	3	10	37801
Q8R0A0|T2FB_MOUSE	General transcription factor IIF subunit 2 OS=Mus musculus OX=10090 GN=Gtf2f2 PE=1 SV=1	110.39	16	4	4	6	28381
Q922Q4|P5CR2_MOUSE	Pyrroline-5-carboxylate reductase 2 OS=Mus musculus OX=10090 GN=Pycr2 PE=1 SV=1	109.39	16	4	4	5	33659
P55097|CATK_MOUSE	Cathepsin K OS=Mus musculus OX=10090 GN=Ctsk PE=1 SV=2	107.93	16	8	8	14	36889
tr|A0A0R4J0B1|A0A0R4J0B1_MOUSE	Non-specific serine/threonine protein kinase OS=Mus musculus OX=10090 GN=Mark2 PE=1 SV=1	107.64	16	10	8	12	82022
tr|Q3T9A3|Q3T9A3_MOUSE	Non-specific serine/threonine protein kinase OS=Mus musculus OX=10090 GN=Mark2 PE=1 SV=1	107.64	16	10	8	12	82778
tr|A0A0A0MQD2|A0A0A0MQD2_MOUSE	Y-box-binding protein 2 OS=Mus musculus OX=10090 GN=Ybx2 PE=1 SV=1	101.68	16	5	2	8	31438
Q8CBY8|DCTN4_MOUSE	Dynactin subunit 4 OS=Mus musculus OX=10090 GN=Dctn4 PE=1 SV=1	101.42	16	4	4	6	53057
P07356|ANXA2_MOUSE	Annexin A2 OS=Mus musculus OX=10090 GN=Anxa2 PE=1 SV=2	99.89	16	4	4	5	38676
Q8QZY1|EIF3L_MOUSE	Eukaryotic translation initiation factor 3 subunit L OS=Mus musculus OX=10090 GN=Eif3l PE=1 SV=1	99.68	16	6	6	8	66613
P14148|RL7_MOUSE	60S ribosomal protein L7 OS=Mus musculus OX=10090 GN=Rpl7 PE=1 SV=2	99.36	16	4	4	7	31420
Q9DCH4|EIF3F_MOUSE	Eukaryotic translation initiation factor 3 subunit F OS=Mus musculus OX=10090 GN=Eif3f PE=1 SV=2	98.37	16	4	4	5	37984
Q62419|SH3G1_MOUSE	Endophilin-A2 OS=Mus musculus OX=10090 GN=Sh3gl1 PE=1 SV=1	94.29	16	4	4	11	41518
tr|Q8BM41|Q8BM41_MOUSE	Protein LSM14 homolog B OS=Mus musculus OX=10090 GN=Lsm14b PE=1 SV=1	94.25	16	4	4	8	33250
tr|A0A087WR90|A0A087WR90_MOUSE	Abl interactor 2 (Fragment) OS=Mus musculus OX=10090 GN=Abi2 PE=1 SV=6	94.19	16	3	1	3	17247
P62915|TF2B_MOUSE	Transcription initiation factor IIB OS=Mus musculus OX=10090 GN=Gtf2b PE=1 SV=1	93.92	16	4	4	4	34819
Q9CQB5|CISD2_MOUSE	CDGSH iron-sulfur domain-containing protein 2 OS=Mus musculus OX=10090 GN=Cisd2 PE=1 SV=1	88.82	16	2	2	2	15242
tr|A0A0R4J023|A0A0R4J023_MOUSE	Methylglutaconyl-CoA hydratase mitochondrial OS=Mus musculus OX=10090 GN=Auh PE=1 SV=1	87.43	16	4	4	4	33338
Q9JLZ3|AUHM_MOUSE	Methylglutaconyl-CoA hydratase mitochondrial OS=Mus musculus OX=10090 GN=Auh PE=1 SV=1	87.43	16	4	4	4	33395
tr|A0A0J9YTY6|A0A0J9YTY6_MOUSE	Mitochondrial glutamate carrier 1 (Fragment) OS=Mus musculus OX=10090 GN=Slc25a22 PE=1 SV=2	79.17	16	3	3	3	20894
tr|A0A087WRE5|A0A087WRE5_MOUSE	U8 snoRNA-decapping enzyme (Fragment) OS=Mus musculus OX=10090 GN=Nudt16 PE=1 SV=1	76.84	16	2	2	2	21367
Q6P3D0|NUD16_MOUSE	U8 snoRNA-decapping enzyme OS=Mus musculus OX=10090 GN=Nudt16 PE=1 SV=1	76.84	16	2	2	2	21825
tr|E9PY85|E9PY85_MOUSE	Probable ribosome biogenesis protein RLP24 OS=Mus musculus OX=10090 GN=Rsl24d1 PE=1 SV=1	71.13	16	2	2	4	19506
tr|D3YZ18|D3YZ18_MOUSE	High mobility group protein B1 (Fragment) OS=Mus musculus OX=10090 GN=Hmgb1 PE=1 SV=8	64.12	16	2	1	2	14328
tr|F8WJ41|F8WJ41_MOUSE	40S ribosomal protein S15a (Fragment) OS=Mus musculus OX=10090 GN=Rps15a PE=1 SV=1	61.95	16	2	2	2	12311
tr|D3Z7Q8|D3Z7Q8_MOUSE	DNA-directed RNA polymerases I and III subunit RPAC1 (Fragment) OS=Mus musculus OX=10090 GN=Polr1c PE=1 SV=2	60.77	16	3	3	4	28685
tr|D3Z3D6|D3Z3D6_MOUSE	DNA-directed RNA polymerases I and III subunit RPAC1 OS=Mus musculus OX=10090 GN=Polr1c PE=1 SV=1	60.77	16	3	3	4	29383
tr|A0A0A6YXP3|A0A0A6YXP3_MOUSE	Muscleblind-like protein 1 (Fragment) OS=Mus musculus OX=10090 GN=Mbnl1 PE=1 SV=1	49.4	16	3	3	3	19667
P84096|RHOG_MOUSE	Rho-related GTP-binding protein RhoG OS=Mus musculus OX=10090 GN=Rhog PE=1 SV=1	48.89	16	2	1	2	21308
tr|A0A0G2JE56|A0A0G2JE56_MOUSE	Zinc finger protein 655 OS=Mus musculus OX=10090 GN=Zfp655 PE=1 SV=1	46.97	16	1	1	2	9415
Q8K003|TMA7_MOUSE	Translation machinery-associated protein 7 OS=Mus musculus OX=10090 GN=Tma7 PE=3 SV=1	33.74	16	1	1	1	7066
Q8VI93|OAS3_MOUSE	2'-5'-oligoadenylate synthase 3 OS=Mus musculus OX=10090 GN=Oas3 PE=1 SV=1	257	15	17	17	39	126332
O35382|EXOC4_MOUSE	Exocyst complex component 4 OS=Mus musculus OX=10090 GN=Exoc4 PE=1 SV=2	183.56	15	11	11	27	110545
P17427|AP2A2_MOUSE	AP-2 complex subunit alpha-2 OS=Mus musculus OX=10090 GN=Ap2a2 PE=1 SV=2	180.69	15	12	7	24	104016
tr|A0A1D5RLY6|A0A1D5RLY6_MOUSE	Microtubule-associated protein 1S OS=Mus musculus OX=10090 GN=Map1s PE=1 SV=1	179.78	15	10	10	21	91026
P31001|DESM_MOUSE	Desmin OS=Mus musculus OX=10090 GN=Des PE=1 SV=3	178.36	15	11	4	73	53498
Q8BYK6|YTHD3_MOUSE	YTH domain-containing family protein 3 OS=Mus musculus OX=10090 GN=Ythdf3 PE=1 SV=2	173.7	15	7	5	43	63961
Q6PGG2|GMIP_MOUSE	GEM-interacting protein OS=Mus musculus OX=10090 GN=Gmip PE=1 SV=1	172.03	15	10	10	14	107545
Q8VDD8|WASH1_MOUSE	WASH complex subunit 1 OS=Mus musculus OX=10090 GN=Washc1 PE=1 SV=1	164.88	15	6	6	14	51659
Q61333|TNAP2_MOUSE	Tumor necrosis factor alpha-induced protein 2 OS=Mus musculus OX=10090 GN=Tnfaip2 PE=1 SV=2	159.34	15	9	9	13	78102
Q6IFX2|K1C42_MOUSE	Keratin type I cytoskeletal 42 OS=Mus musculus OX=10090 GN=Krt42 PE=1 SV=1	153.37	15	6	2	35	50133
Q8BU11|TOX4_MOUSE	TOX high mobility group box family member 4 OS=Mus musculus OX=10090 GN=Tox4 PE=1 SV=3	151.48	15	7	7	17	65961
Q8C3X4|GUF1_MOUSE	Translation factor Guf1 mitochondrial OS=Mus musculus OX=10090 GN=Guf1 PE=1 SV=1	149.75	15	6	6	11	72463
tr|E9QKL6|E9QKL6_MOUSE	Interferon-activable protein 204 OS=Mus musculus OX=10090 GN=Ifi204 PE=1 SV=1	149.64	15	9	6	19	69438
P0DOV2|IFI4_MOUSE	Interferon-activable protein 204 OS=Mus musculus OX=10090 GN=Ifi204 PE=1 SV=1	149.64	15	9	6	19	69438
Q05CL8|LARP7_MOUSE	La-related protein 7 OS=Mus musculus OX=10090 GN=Larp7 PE=1 SV=2	144.35	15	7	7	12	64802
tr|Q9EQC8|Q9EQC8_MOUSE	Papillary Renal Cell carcinoma (Translocation-associated) OS=Mus musculus OX=10090 GN=Prcc PE=1 SV=1	141	15	5	5	8	52302
Q505F5|LRC47_MOUSE	Leucine-rich repeat-containing protein 47 OS=Mus musculus OX=10090 GN=Lrrc47 PE=1 SV=1	138.89	15	6	6	8	63590
tr|A0A0R4J0T4|A0A0R4J0T4_MOUSE	Inhibitor of nuclear factor kappa-B kinase subunit beta OS=Mus musculus OX=10090 GN=Ikbkb PE=1 SV=1	134.48	15	10	10	14	84388
tr|Q5D0E0|Q5D0E0_MOUSE	Ikbkb protein OS=Mus musculus OX=10090 GN=Ikbkb PE=1 SV=1	134.48	15	10	10	14	86786
O88351|IKKB_MOUSE	Inhibitor of nuclear factor kappa-B kinase subunit beta OS=Mus musculus OX=10090 GN=Ikbkb PE=1 SV=1	134.48	15	10	10	14	86690
O35143|ATIF1_MOUSE	ATPase inhibitor mitochondrial OS=Mus musculus OX=10090 GN=ATP5IF1 PE=1 SV=2	133.95	15	5	5	16	12159
Q99M87|DNJA3_MOUSE	DnaJ homolog subfamily A member 3 mitochondrial OS=Mus musculus OX=10090 GN=Dnaja3 PE=1 SV=1	133.77	15	5	5	8	52444
Q91VV4|DEN2D_MOUSE	DENN domain-containing protein 2D OS=Mus musculus OX=10090 GN=Dennd2d PE=1 SV=1	129.65	15	7	7	13	53212
tr|S4R219|S4R219_MOUSE	DENN domain-containing protein 2D OS=Mus musculus OX=10090 GN=Dennd2d PE=1 SV=1	129.65	15	7	7	13	54066
Q8BYB9|PGLT1_MOUSE	Protein O-glucosyltransferase 1 OS=Mus musculus OX=10090 GN=Poglut1 PE=1 SV=2	126.58	15	5	5	8	46380
P24860|CCNB1_MOUSE	G2/mitotic-specific cyclin-B1 OS=Mus musculus OX=10090 GN=Ccnb1 PE=1 SV=3	121.98	15	5	5	6	48052
tr|Q3TWV4|Q3TWV4_MOUSE	AP-2 complex subunit mu OS=Mus musculus OX=10090 GN=Ap2m1 PE=1 SV=1	117.93	15	8	8	15	49389
P84091|AP2M1_MOUSE	AP-2 complex subunit mu OS=Mus musculus OX=10090 GN=Ap2m1 PE=1 SV=1	117.93	15	8	8	15	49655
Q91YI6|GLD2_MOUSE	Poly(A) RNA polymerase GLD2 OS=Mus musculus OX=10090 GN=Tent2 PE=1 SV=1	117.87	15	6	6	7	55934
tr|B1AW21|B1AW21_MOUSE	Myotubularin OS=Mus musculus OX=10090 GN=Mtm1 PE=1 SV=1	113.31	15	6	6	9	65963
Q6PAM1|TXLNA_MOUSE	Alpha-taxilin OS=Mus musculus OX=10090 GN=Txlna PE=1 SV=1	111.94	15	6	6	8	62369
tr|F6ZS70|F6ZS70_MOUSE	Non-specific serine/threonine protein kinase (Fragment) OS=Mus musculus OX=10090 GN=Mark2 PE=1 SV=1	107.64	15	10	8	12	86581
Q05512|MARK2_MOUSE	Serine/threonine-protein kinase MARK2 OS=Mus musculus OX=10090 GN=Mark2 PE=1 SV=3	107.64	15	10	8	12	86306
tr|E9QMP6|E9QMP6_MOUSE	Non-specific serine/threonine protein kinase OS=Mus musculus OX=10090 GN=Mark2 PE=1 SV=2	107.64	15	10	8	12	86356
Q8BX10|PGAM5_MOUSE	Serine/threonine-protein phosphatase PGAM5 mitochondrial OS=Mus musculus OX=10090 GN=Pgam5 PE=1 SV=1	107.38	15	4	4	12	31994
Q8BHS3|RBM22_MOUSE	Pre-mRNA-splicing factor RBM22 OS=Mus musculus OX=10090 GN=Rbm22 PE=1 SV=1	107.34	15	5	5	9	46896
tr|A0A087WR97|A0A087WR97_MOUSE	TAR DNA-binding protein 43 (Fragment) OS=Mus musculus OX=10090 GN=Tardbp PE=1 SV=1	100.76	15	3	3	6	26715
tr|E9Q4P0|E9Q4P0_MOUSE	KxDL motif-containing protein 1 (Fragment) OS=Mus musculus OX=10090 GN=Kxd1 PE=1 SV=1	99.54	15	2	2	11	22234
tr|A0A1B0GSS8|A0A1B0GSS8_MOUSE	60S ribosomal protein L18 OS=Mus musculus OX=10090 GN=Rpl18 PE=1 SV=1	98	15	2	2	2	17958
Q6PAQ4|REXO4_MOUSE	RNA exonuclease 4 OS=Mus musculus OX=10090 GN=Rexo4 PE=2 SV=2	97.68	15	4	4	4	47599
tr|H3BKL5|H3BKL5_MOUSE	3-ketoacyl-CoA thiolase A peroxisomal OS=Mus musculus OX=10090 GN=Acaa1a PE=1 SV=1	95.39	15	3	3	4	38362
P61358|RL27_MOUSE	60S ribosomal protein L27 OS=Mus musculus OX=10090 GN=Rpl27 PE=1 SV=2	92.92	15	2	2	2	15798
P19253|RL13A_MOUSE	60S ribosomal protein L13a OS=Mus musculus OX=10090 GN=Rpl13a PE=1 SV=4	92.53	15	3	3	4	23464
Q99KQ4|NAMPT_MOUSE	Nicotinamide phosphoribosyltransferase OS=Mus musculus OX=10090 GN=Nampt PE=1 SV=1	90.98	15	5	5	6	55447
tr|A0A494BA44|A0A494BA44_MOUSE	Transcription factor p65 OS=Mus musculus OX=10090 GN=Rela PE=1 SV=1	89.32	15	5	4	5	39559
tr|B0R0Y8|B0R0Y8_MOUSE	SH3 domain-containing kinase-binding protein 1 (Fragment) OS=Mus musculus OX=10090 GN=Sh3kbp1 PE=1 SV=1	89.03	15	2	2	2	22409
tr|E9PV90|E9PV90_MOUSE	Mitochondrial glutamate carrier 1 (Fragment) OS=Mus musculus OX=10090 GN=Slc25a22 PE=1 SV=1	79.17	15	3	3	3	22109
tr|E9Q6P1|E9Q6P1_MOUSE	Phosphoserine aminotransferase (Fragment) OS=Mus musculus OX=10090 GN=Psat1 PE=1 SV=1	78.02	15	2	2	2	16832
tr|G3UXB4|G3UXB4_MOUSE	Cytoplasmic tRNA 2-thiolation protein 2 OS=Mus musculus OX=10090 GN=Ctu2 PE=1 SV=1	76.02	15	4	4	5	44919
Q8C181|MBNL2_MOUSE	Muscleblind-like protein 2 OS=Mus musculus OX=10090 GN=Mbnl2 PE=2 SV=2	75.44	15	4	3	7	40156
tr|A0A2K6EDM5|A0A2K6EDM5_MOUSE	Muscleblind-like protein 2 OS=Mus musculus OX=10090 GN=Mbnl2 PE=1 SV=1	75.44	15	4	3	7	41318
tr|O35901|O35901_MOUSE	U6 snRNA-associated Sm-like protein LSm2 OS=Mus musculus OX=10090 GN=Lsm2 PE=1 SV=1	73.21	15	1	1	3	14857
Q9CPQ8|ATP5L_MOUSE	ATP synthase subunit g mitochondrial OS=Mus musculus OX=10090 GN=Atp5mg PE=1 SV=1	72.74	15	1	1	3	11425
tr|A0A0U1RQ54|A0A0U1RQ54_MOUSE	Serine/threonine-protein kinase PLK1 (Fragment) OS=Mus musculus OX=10090 GN=Plk1 PE=1 SV=1	65.54	15	2	2	3	21983
tr|A0A0U1RNM9|A0A0U1RNM9_MOUSE	Serine/threonine-protein kinase PLK1 OS=Mus musculus OX=10090 GN=Plk1 PE=1 SV=1	65.54	15	2	2	3	21960
tr|A2AVR9|A2AVR9_MOUSE	Dynein light chain roadblock OS=Mus musculus OX=10090 GN=Dynlrb1 PE=1 SV=1	61.56	15	1	1	1	11928
Q9CX97|WDR55_MOUSE	WD repeat-containing protein 55 OS=Mus musculus OX=10090 GN=Wdr55 PE=1 SV=2	60.88	15	3	3	3	42611
C0HKE9|H2A1P_MOUSE	Histone H2A type 1-P OS=Mus musculus OX=10090 GN=Hist1h2ap PE=1 SV=1	60.38	15	1	1	2	14135
Q6GSS7|H2A2A_MOUSE	Histone H2A type 2-A OS=Mus musculus OX=10090 GN=Hist2h2aa1 PE=1 SV=3	60.38	15	1	1	2	14095
C0HKE4|H2A1E_MOUSE	Histone H2A type 1-E OS=Mus musculus OX=10090 GN=Hist1h2ae PE=1 SV=1	60.38	15	1	1	2	14135
P03930|ATP8_MOUSE	ATP synthase protein 8 OS=Mus musculus OX=10090 GN=Mtatp8 PE=1 SV=1	35.54	15	1	1	1	7766
tr|A2A6G6|A2A6G6_MOUSE	LIM and SH3 domain protein 1 (Fragment) OS=Mus musculus OX=10090 GN=Lasp1 PE=1 SV=1	31.45	15	1	1	1	10577
tr|A0A1D5RLD1|A0A1D5RLD1_MOUSE	Unconventional myosin-IXb OS=Mus musculus OX=10090 GN=Myo9b PE=1 SV=1	194.64	14	20	20	26	222640
Q8BGZ7|K2C75_MOUSE	Keratin type II cytoskeletal 75 OS=Mus musculus OX=10090 GN=Krt75 PE=1 SV=1	187.14	14	13	1	41	59741
P70388|RAD50_MOUSE	DNA repair protein RAD50 OS=Mus musculus OX=10090 GN=Rad50 PE=1 SV=1	179.59	14	18	18	25	153487
tr|Q5SV02|Q5SV02_MOUSE	DNA repair protein RAD50 OS=Mus musculus OX=10090 GN=Rad50 PE=1 SV=1	179.59	14	18	18	25	153546
tr|Q5SU71|Q5SU71_MOUSE	E3 ubiquitin/ISG15 ligase TRIM25 OS=Mus musculus OX=10090 GN=Trim25 PE=1 SV=1	176.09	14	11	11	20	70754
Q61510|TRI25_MOUSE	E3 ubiquitin/ISG15 ligase TRIM25 OS=Mus musculus OX=10090 GN=Trim25 PE=1 SV=2	176.09	14	11	11	20	71726
tr|A0A1L1ST22|A0A1L1ST22_MOUSE	CLIP-associating protein 2 OS=Mus musculus OX=10090 GN=Clasp2 PE=1 SV=1	175.06	14	7	1	16	66342
O35737|HNRH1_MOUSE	Heterogeneous nuclear ribonucleoprotein H OS=Mus musculus OX=10090 GN=Hnrnph1 PE=1 SV=3	167.85	14	5	4	14	49199
P70218|M4K1_MOUSE	Mitogen-activated protein kinase kinase kinase kinase 1 OS=Mus musculus OX=10090 GN=Map4k1 PE=1 SV=1	163.91	14	9	9	21	91535
Q3UMT1|PP12C_MOUSE	Protein phosphatase 1 regulatory subunit 12C OS=Mus musculus OX=10090 GN=Ppp1r12c PE=1 SV=1	160.69	14	7	3	10	84685
Q923D5|WBP11_MOUSE	WW domain-binding protein 11 OS=Mus musculus OX=10090 GN=Wbp11 PE=1 SV=2	160.17	14	8	8	19	69875
tr|D3Z4L9|D3Z4L9_MOUSE	Tumor necrosis factor alpha-induced protein 2 OS=Mus musculus OX=10090 GN=Tnfaip2 PE=1 SV=2	159.34	14	9	9	13	79934
P58281|OPA1_MOUSE	Dynamin-like 120 kDa protein mitochondrial OS=Mus musculus OX=10090 GN=Opa1 PE=1 SV=1	146.35	14	11	9	20	111339
tr|A0A0G2JGL8|A0A0G2JGL8_MOUSE	ATP-dependent RNA helicase DHX30 OS=Mus musculus OX=10090 GN=Dhx30 PE=1 SV=1	144.75	14	15	15	25	133028
Q922U2|K2C5_MOUSE	Keratin type II cytoskeletal 5 OS=Mus musculus OX=10090 GN=Krt5 PE=1 SV=1	141.46	14	10	3	24	61767
Q3U186|SYRM_MOUSE	Probable arginine--tRNA ligase mitochondrial OS=Mus musculus OX=10090 GN=Rars2 PE=1 SV=1	140.37	14	7	7	11	65336
tr|E9PV22|E9PV22_MOUSE	Leucine-rich repeat-containing protein 47 OS=Mus musculus OX=10090 GN=Lrrc47 PE=1 SV=1	138.89	14	6	6	8	65904
tr|A0A0R4IZX1|A0A0R4IZX1_MOUSE	Differentially-expressed in FDCP 6 OS=Mus musculus OX=10090 GN=Def6 PE=1 SV=1	138.53	14	7	7	13	73453
Q8C2K1|DEFI6_MOUSE	Differentially expressed in FDCP 6 OS=Mus musculus OX=10090 GN=Def6 PE=1 SV=1	138.53	14	7	7	13	73454
Q8BFZ3|ACTBL_MOUSE	Beta-actin-like protein 2 OS=Mus musculus OX=10090 GN=Actbl2 PE=1 SV=1	136.95	14	4	1	7	42004
Q9D7H3|RTCA_MOUSE	RNA 3'-terminal phosphate cyclase OS=Mus musculus OX=10090 GN=RtcA PE=1 SV=2	129.97	14	4	4	9	39254
Q3TFK5|GPTC4_MOUSE	G patch domain-containing protein 4 OS=Mus musculus OX=10090 GN=Gpatch4 PE=1 SV=1	129.54	14	4	4	9	46554
P70181|PI51B_MOUSE	Phosphatidylinositol 4-phosphate 5-kinase type-1 beta OS=Mus musculus OX=10090 GN=Pip5k1b PE=1 SV=1	128.24	14	5	2	11	60803
Q9EP71|RAI14_MOUSE	Ankycorbin OS=Mus musculus OX=10090 GN=Rai14 PE=1 SV=1	126.74	14	11	11	12	108852
Q6ZQM8|UD17C_MOUSE	UDP-glucuronosyltransferase 1-7C OS=Mus musculus OX=10090 GN=Ugt1a7c PE=1 SV=1	124.79	14	7	7	14	59758
Q9D1M7|FKB11_MOUSE	Peptidyl-prolyl cis-trans isomerase FKBP11 OS=Mus musculus OX=10090 GN=Fkbp11 PE=1 SV=1	124.26	14	4	4	14	22137
tr|E9QAD4|E9QAD4_MOUSE	Coiled-coil domain-containing protein 93 OS=Mus musculus OX=10090 GN=Ccdc93 PE=1 SV=1	123.89	14	8	8	10	72475
Q7TQK5|CCD93_MOUSE	Coiled-coil domain-containing protein 93 OS=Mus musculus OX=10090 GN=Ccdc93 PE=1 SV=1	123.89	14	8	8	10	72603
Q921X9|PDIA5_MOUSE	Protein disulfide-isomerase A5 OS=Mus musculus OX=10090 GN=Pdia5 PE=1 SV=1	120.04	14	6	6	10	59267
tr|A2A547|A2A547_MOUSE	Ribosomal protein L19 OS=Mus musculus OX=10090 GN=Rpl19 PE=1 SV=1	119.86	14	3	3	8	23248
P84099|RL19_MOUSE	60S ribosomal protein L19 OS=Mus musculus OX=10090 GN=Rpl19 PE=1 SV=1	119.86	14	3	3	8	23466
Q6PFQ7|RASL2_MOUSE	Ras GTPase-activating protein 4 OS=Mus musculus OX=10090 GN=Rasa4 PE=1 SV=1	118.29	14	10	10	17	90060
P36916|GNL1_MOUSE	Guanine nucleotide-binding protein-like 1 OS=Mus musculus OX=10090 GN=Gnl1 PE=1 SV=4	116.77	14	7	7	11	68771
Q8K072|REEP4_MOUSE	Receptor expression-enhancing protein 4 OS=Mus musculus OX=10090 GN=Reep4 PE=1 SV=1	116.67	14	2	2	5	29691
P11440|CDK1_MOUSE	Cyclin-dependent kinase 1 OS=Mus musculus OX=10090 GN=Cdk1 PE=1 SV=3	115.69	14	4	3	9	34107
Q9JIF7|COPB_MOUSE	Coatomer subunit beta OS=Mus musculus OX=10090 GN=Copb1 PE=1 SV=1	113.38	14	9	9	9	107066
Q9Z2C5|MTM1_MOUSE	Myotubularin OS=Mus musculus OX=10090 GN=Mtm1 PE=1 SV=2	113.31	14	6	6	9	69559
Q3UJK4|GTPB2_MOUSE	GTP-binding protein 2 OS=Mus musculus OX=10090 GN=Gtpbp2 PE=1 SV=1	111.98	14	6	6	9	65755
tr|A0A0A6YVV8|A0A0A6YVV8_MOUSE	Muscleblind-like protein 1 OS=Mus musculus OX=10090 GN=Mbnl1 PE=1 SV=1	111.04	14	4	3	10	41719
tr|Q8C3V4|Q8C3V4_MOUSE	Signal transducer and activator of transcription OS=Mus musculus OX=10090 GN=Stat1 PE=1 SV=1	110.94	14	8	8	8	87315
tr|A0A087WSP5|A0A087WSP5_MOUSE	Signal transducer and activator of transcription OS=Mus musculus OX=10090 GN=Stat1 PE=1 SV=1	110.94	14	8	8	8	88033
P24604|TEC_MOUSE	Tyrosine-protein kinase Tec OS=Mus musculus OX=10090 GN=Tec PE=1 SV=2	110.52	14	7	7	8	73426
tr|Q3U436|Q3U436_MOUSE	Tyrosine-protein kinase OS=Mus musculus OX=10090 GN=Tec PE=1 SV=1	110.52	14	7	7	8	73478
tr|F6ZV59|F6ZV59_MOUSE	Heterogeneous nuclear ribonucleoprotein D0 (Fragment) OS=Mus musculus OX=10090 GN=Hnrnpd PE=1 SV=1	108.91	14	3	2	5	24730
tr|A0A0G2JES3|A0A0G2JES3_MOUSE	60S ribosomal protein L9 (Fragment) OS=Mus musculus OX=10090 GN=Rpl9 PE=1 SV=1	103.27	14	3	3	5	21741
P51410|RL9_MOUSE	60S ribosomal protein L9 OS=Mus musculus OX=10090 GN=Rpl9 PE=2 SV=2	103.27	14	3	3	5	21881
tr|A0A140T8T4|A0A140T8T4_MOUSE	Ribosomal protein L9 pseudogene 6 OS=Mus musculus OX=10090 GN=Rpl9-ps6 PE=4 SV=1	103.27	14	3	3	5	21853
tr|E9Q5F6|E9Q5F6_MOUSE	Polyubiquitin-C (Fragment) OS=Mus musculus OX=10090 GN=Ubc PE=1 SV=1	99.54	14	2	2	11	22592
tr|A0A2R8W6T4|A0A2R8W6T4_MOUSE	Spermatogenesis-associated serine-rich protein 2 (Fragment) OS=Mus musculus OX=10090 GN=Spats2 PE=1 SV=1	98.75	14	2	2	4	21338
Q7TN29|SMAP2_MOUSE	Stromal membrane-associated protein 2 OS=Mus musculus OX=10090 GN=Smap2 PE=1 SV=1	98.23	14	4	4	7	46578
tr|A0A1B0GQU8|A0A1B0GQU8_MOUSE	60S ribosomal protein L18 OS=Mus musculus OX=10090 GN=Rpl18 PE=1 SV=1	98	14	2	2	2	18101
O35654|DPOD2_MOUSE	DNA polymerase delta subunit 2 OS=Mus musculus OX=10090 GN=Pold2 PE=1 SV=2	89.28	14	5	5	8	51355
Q9D0P7|PSRC1_MOUSE	Proline/serine-rich coiled-coil protein 1 OS=Mus musculus OX=10090 GN=Psrc1 PE=1 SV=2	88.81	14	3	3	7	34707
Q05144|RAC2_MOUSE	Ras-related C3 botulinum toxin substrate 2 OS=Mus musculus OX=10090 GN=Rac2 PE=1 SV=1	86.95	14	3	2	3	21441
tr|A0A087WQB0|A0A087WQB0_MOUSE	Mortality factor 4-like protein 1 OS=Mus musculus OX=10090 GN=Morf4l1 PE=1 SV=1	85.92	14	3	3	3	34343
tr|A0A1B0GSR9|A0A1B0GSR9_MOUSE	L-lactate dehydrogenase OS=Mus musculus OX=10090 GN=Ldha PE=1 SV=1	85.23	14	3	3	7	34599
Q3UFB2|BCD1_MOUSE	Box C/D snoRNA protein 1 OS=Mus musculus OX=10090 GN=Znhit6 PE=1 SV=2	80.39	14	5	5	8	52213
tr|A0A0U1RPC6|A0A0U1RPC6_MOUSE	Thioredoxin reductase 2 mitochondrial (Fragment) OS=Mus musculus OX=10090 GN=Txnrd2 PE=1 SV=1	79.84	14	2	2	6	17865
tr|E9PY45|E9PY45_MOUSE	Mitochondrial glutamate carrier 1 (Fragment) OS=Mus musculus OX=10090 GN=Slc25a22 PE=1 SV=4	79.17	14	3	3	3	23894
tr|E9Q6M6|E9Q6M6_MOUSE	Mitochondrial glutamate carrier 1 OS=Mus musculus OX=10090 GN=Slc25a22 PE=1 SV=1	79.17	14	3	3	3	24640
P62852|RS25_MOUSE	40S ribosomal protein S25 OS=Mus musculus OX=10090 GN=Rps25 PE=1 SV=1	75.17	14	2	2	8	13742
tr|A0A286YDZ6|A0A286YDZ6_MOUSE	AP-3 complex subunit mu-1 OS=Mus musculus OX=10090 GN=Ap3m1 PE=1 SV=1	71.56	14	2	2	3	23030
P42669|PURA_MOUSE	Transcriptional activator protein Pur-alpha OS=Mus musculus OX=10090 GN=Pura PE=1 SV=1	68.84	14	2	2	2	34884
Q9R0P5|DEST_MOUSE	Destrin OS=Mus musculus OX=10090 GN=Dstn PE=1 SV=3	67.69	14	2	2	3	18522
P97430|SLPI_MOUSE	Antileukoproteinase OS=Mus musculus OX=10090 GN=Slpi PE=1 SV=1	63.56	14	2	2	2	14308
O35671|ITBP1_MOUSE	Integrin beta-1-binding protein 1 OS=Mus musculus OX=10090 GN=Itgb1bp1 PE=1 SV=1	60.22	14	2	2	2	21644
tr|A2AKJ5|A2AKJ5_MOUSE	Syntenin-1 (Fragment) OS=Mus musculus OX=10090 GN=Sdcbp PE=1 SV=1	57.08	14	1	1	1	9660
P61089|UBE2N_MOUSE	Ubiquitin-conjugating enzyme E2 N OS=Mus musculus OX=10090 GN=Ube2n PE=1 SV=1	56.55	14	2	2	2	17138
tr|A0A1W2P6Z4|A0A1W2P6Z4_MOUSE	Ras-related protein Rab-21 OS=Mus musculus OX=10090 GN=Rab21 PE=1 SV=1	56.09	14	1	1	2	9832
tr|A0A0G2JEF7|A0A0G2JEF7_MOUSE	Zinc finger protein 655 OS=Mus musculus OX=10090 GN=Zfp655 PE=1 SV=1	46.97	14	1	1	2	11453
tr|A0A1Y7VLP0|A0A1Y7VLP0_MOUSE	ATP synthase subunit ATP5MPL mitochondrial (Fragment) OS=Mus musculus OX=10090 GN=Atp5mpl PE=1 SV=1	41.99	14	1	1	1	6561
P56379|ATP68_MOUSE	ATP synthase subunit ATP5MPL mitochondrial OS=Mus musculus OX=10090 GN=Atp5mpl PE=1 SV=1	41.99	14	1	1	1	6698
tr|A0A1B0GR10|A0A1B0GR10_MOUSE	Predicted gene 40460 OS=Mus musculus OX=10090 GN=Gm40460 PE=4 SV=1	37.98	14	1	1	2	22670
tr|E9Q878|E9Q878_MOUSE	Cytosolic carboxypeptidase 1 (Fragment) OS=Mus musculus OX=10090 GN=Agtpbp1 PE=1 SV=1	33.98	14	1	1	1	9497
tr|A2A9M5|A2A9M5_MOUSE	Dedicator of cytokinesis protein 7 OS=Mus musculus OX=10090 GN=Dock7 PE=1 SV=1	241.34	13	25	22	54	241175
Q8R1A4|DOCK7_MOUSE	Dedicator of cytokinesis protein 7 OS=Mus musculus OX=10090 GN=Dock7 PE=1 SV=3	241.34	13	25	22	54	241436
tr|A2A9M4|A2A9M4_MOUSE	Dedicator of cytokinesis protein 7 OS=Mus musculus OX=10090 GN=Dock7 PE=1 SV=2	241.34	13	25	22	54	241435
tr|A0A0U1RNK7|A0A0U1RNK7_MOUSE	Dedicator of cytokinesis protein 7 OS=Mus musculus OX=10090 GN=Dock7 PE=1 SV=1	241.34	13	25	22	54	238094
tr|E9PX48|E9PX48_MOUSE	Dedicator of cytokinesis protein 7 OS=Mus musculus OX=10090 GN=Dock7 PE=1 SV=2	241.34	13	25	22	54	238354
tr|E9PUF4|E9PUF4_MOUSE	RNA-binding protein 26 OS=Mus musculus OX=10090 GN=Rbm26 PE=1 SV=1	196.91	13	12	1	16	111014
Q3UV17|K22O_MOUSE	Keratin type II cytoskeletal 2 oral OS=Mus musculus OX=10090 GN=Krt76 PE=1 SV=1	189.67	13	16	1	42	62845
tr|E9Q640|E9Q640_MOUSE	RNA-binding protein 26 OS=Mus musculus OX=10090 GN=Rbm26 PE=1 SV=1	186.66	13	12	1	16	112664
Q6NZN0|RBM26_MOUSE	RNA-binding protein 26 OS=Mus musculus OX=10090 GN=Rbm26 PE=1 SV=2	186.66	13	12	1	16	114143
Q8C052|MAP1S_MOUSE	Microtubule-associated protein 1S OS=Mus musculus OX=10090 GN=Map1s PE=1 SV=2	179.78	13	10	10	21	102939
Q7TPV4|MBB1A_MOUSE	Myb-binding protein 1A OS=Mus musculus OX=10090 GN=Mybbp1a PE=1 SV=2	172.5	13	14	14	25	152036
tr|Q8C2Q7|Q8C2Q7_MOUSE	Heterogeneous nuclear ribonucleoprotein H OS=Mus musculus OX=10090 GN=Hnrnph1 PE=1 SV=1	167.85	13	5	4	14	51218
tr|Q80ZX0|Q80ZX0_MOUSE	Sec24-related gene family member B (S. cerevisiae) OS=Mus musculus OX=10090 GN=Sec24b PE=1 SV=1	167.35	13	11	11	16	135551
Q8C7X2|EMC1_MOUSE	ER membrane protein complex subunit 1 OS=Mus musculus OX=10090 GN=Emc1 PE=1 SV=1	167.22	13	11	11	13	111605
tr|Z4YJW0|Z4YJW0_MOUSE	ER membrane protein complex subunit 1 OS=Mus musculus OX=10090 GN=Emc1 PE=1 SV=1	167.22	13	11	11	13	111562
tr|Q3TTL2|Q3TTL2_MOUSE	Kinesin-like protein OS=Mus musculus OX=10090 GN=Kif2c PE=1 SV=1	150.62	13	8	5	12	75585
tr|H7BX01|H7BX01_MOUSE	Dynamin-like 120 kDa protein mitochondrial OS=Mus musculus OX=10090 GN=Opa1 PE=1 SV=1	146.35	13	11	9	20	113230
Q8VCX5|MICU1_MOUSE	Calcium uptake protein 1 mitochondrial OS=Mus musculus OX=10090 GN=Micu1 PE=1 SV=1	145.57	13	6	6	9	54353
Q9ES52|SHIP1_MOUSE	Phosphatidylinositol 3 4 5-trisphosphate 5-phosphatase 1 OS=Mus musculus OX=10090 GN=Inpp5d PE=1 SV=2	145.35	13	13	12	17	133542
Q99PU8|DHX30_MOUSE	ATP-dependent RNA helicase DHX30 OS=Mus musculus OX=10090 GN=Dhx30 PE=1 SV=1	144.75	13	15	15	25	136668
tr|D3Z4U5|D3Z4U5_MOUSE	Janus kinase and microtubule-interacting protein 1 OS=Mus musculus OX=10090 GN=Jakmip1 PE=1 SV=1	143.2	13	10	10	13	97235
tr|A0A0B4J1E3|A0A0B4J1E3_MOUSE	DNA-binding protein SMUBP-2 OS=Mus musculus OX=10090 GN=Ighmbp2 PE=1 SV=1	142.27	13	13	13	13	109343
P40694|SMBP2_MOUSE	DNA-binding protein SMUBP-2 OS=Mus musculus OX=10090 GN=Ighmbp2 PE=1 SV=1	142.27	13	13	13	13	109466
Q02257|PLAK_MOUSE	Junction plakoglobin OS=Mus musculus OX=10090 GN=Jup PE=1 SV=3	141.43	13	8	7	9	81801
