# Supplementary material for: Noncoding RNA Terc-53 and hyaluronan receptor Hmmr regulate aging in mice
Source: Protein Cell. 2024 May 9;16(1):28–48. doi: 10.1093/procel/pwae023 (PMC11700592; doi:10.1093/procel/pwae023)
Supplement: pwae023_suppl_Supplementary_Table_S4 [file pwae023_suppl_supplementary_table_s4.xlsx]

## Sheet: pwae023_suppl_Supplementary Tab
Table S4 The different gene expression in Scramble and Terc-53 group
gene_id	Terc_53	Scramble	log2FoldChange	pvalue	padj	gene_name	gene_chr	gene_start	gene_end	gene_strand	gene_length	gene_biotype	gene_description	tf_family
ENSMUSG00000086503	3849.1	1.39e-17	14.9106	3.59e-51	7.93e-47	Xist	X	103460366	103483254	-	17946	lincRNA	inactive X specific transcripts [Source:MGI Symbol;Acc:MGI:98974]	-
ENSMUSG00000054404	839.445	3.06084	8.04261	1.45e-31	1.6e-27	Slfn5	11	82951349	82964840	+	6326	protein_coding	schlafen 5 [Source:MGI Symbol;Acc:MGI:1329004]	-
ENSMUSG00000105703	565.84	7.1397	6.28401	1.17e-24	8.58e-21	Gm43305	14	54292443	54297456	-	5014	processed_transcript	predicted gene 43305 [Source:MGI Symbol;Acc:MGI:5663442]	-
ENSMUSG00000116813	2.94032	408.909	-7.05926	2.7e-24	1.49e-20	AC140300.3	17	4851698	4892987	-	1862	lincRNA	novel transcript	-
ENSMUSG00000083646	1.39e-17	276.346	-11.1112	8.07e-24	3.56e-20	Gm6088	X	140797396	140799934	+	2539	processed_pseudogene	predicted gene 6088 [Source:MGI Symbol;Acc:MGI:3647646]	-
ENSMUSG00000025498	1297.41	33.6524	5.26365	1.28e-23	4.71e-20	Irf7	7	141262706	141266481	-	3776	protein_coding	interferon regulatory factor 7 [Source:MGI Symbol;Acc:MGI:1859212]	IRF
ENSMUSG00000033355	467.774	9.17914	5.65245	1.13e-21	3.57e-18	Rtp4	16	23520291	23614222	+	2131	protein_coding	receptor transporter protein 4 [Source:MGI Symbol;Acc:MGI:1915025]	-
ENSMUSG00000029561	1256.23	46.9087	4.73945	8.6e-21	2.38e-17	Oasl2	5	114896936	114912234	+	6374	protein_coding	2'-5' oligoadenylate synthetase-like 2 [Source:MGI Symbol;Acc:MGI:1344390]	-
ENSMUSG00000061654	1.39e-17	195.788	-10.6143	1.3e-20	3.19e-17	Spry3	GL456233.1	101352	106395	-	4349	protein_coding	sprouty RTK signaling antagonist 3 [Source:NCBI gene;Acc:236576]	-
ENSMUSG00000053846	189.266	1.39e-17	10.5655	2.79e-20	6.16e-17	Lipg	18	74939322	74961263	-	3787	protein_coding	lipase, endothelial [Source:MGI Symbol;Acc:MGI:1341803]	-
ENSMUSG00000038009	1.39e-17	180.492	-10.4971	7.71e-20	1.47e-16	Dnajc22	15	99093170	99104737	+	1850	protein_coding	DnaJ heat shock protein family (Hsp40) member C22 [Source:MGI Symbol;Acc:MGI:1920028]	-
ENSMUSG00000034457	9.80498	405.85	-5.35322	8.3e-20	1.47e-16	Eda2r	X	97333840	97377216	-	5891	protein_coding	ectodysplasin A2 receptor [Source:MGI Symbol;Acc:MGI:2442860]	-
ENSMUSG00000021763	1.39e-17	179.472	-10.4889	8.65e-20	1.47e-16	BC067074	13	113293159	113379711	+	8586	protein_coding	cDNA sequence BC067074 [Source:MGI Symbol;Acc:MGI:3040697]	-
ENSMUSG00000044770	19.6116	513.94	-4.70288	1.55e-18	2.45e-15	Scml4	10	42860370	42960780	+	7725	protein_coding	Scm polycomb group protein like 4 [Source:MGI Symbol;Acc:MGI:2446140]	-
ENSMUSG00000055301	1.39e-17	153.979	-10.268	1.88e-18	2.77e-15	Adh7	3	138217760	138233382	+	3787	protein_coding	alcohol dehydrogenase 7 (class IV), mu or sigma polypeptide [Source:MGI Symbol;Acc:MGI:87926]	-
ENSMUSG00000085146	2.94032	215.162	-6.1333	3.29e-18	4.55e-15	Eif2c5	X	140776235	140796880	+	1416	lincRNA	eukaryotic translation initiation factor 2C, 5 [Source:MGI Symbol;Acc:MGI:2446636]	-
ENSMUSG00000032340	69.6254	1260.37	-4.17562	9.79e-18	1.27e-14	Neo1	9	58874687	59036441	-	8716	protein_coding	neogenin [Source:MGI Symbol;Acc:MGI:1097159]	-
ENSMUSG00000032690	1006.16	57.1059	4.13614	3.91e-17	4.8e-14	Oas2	5	120730333	120749853	-	4451	protein_coding	2'-5' oligoadenylate synthetase 2 [Source:MGI Symbol;Acc:MGI:2180852]	-
ENSMUSG00000053046	1.95965	142.762	-6.09777	1.65e-15	1.91e-12	Brsk2	7	141949751	142004247	+	6178	protein_coding	BR serine/threonine kinase 2 [Source:MGI Symbol;Acc:MGI:1923020]	-
ENSMUSG00000022014	509.943	31.613	4.00649	4.26e-15	4.7e-12	Epsti1	14	77904239	78002657	+	2321	protein_coding	epithelial stromal interaction 1 (breast) [Source:MGI Symbol;Acc:MGI:1915168]	-
ENSMUSG00000030108	31.3796	471.112	-3.90274	1.35e-14	1.42e-11	Slc6a13	6	121300227	121337733	+	2904	protein_coding	solute carrier family 6 (neurotransmitter transporter, GABA), member 13 [Source:MGI Symbol;Acc:MGI:95629]	-
ENSMUSG00000038168	1.95965	125.427	-5.91118	2.15e-14	2.16e-11	P3h2	16	25959288	26105784	-	3721	protein_coding	prolyl 3-hydroxylase 2 [Source:MGI Symbol;Acc:MGI:2146663]	-
ENSMUSG00000002944	219.667	2273.98	-3.37108	1.91e-13	1.76e-10	Cd36	5	17781690	17888801	-	3590	protein_coding	CD36 molecule [Source:MGI Symbol;Acc:MGI:107899]	-
ENSMUSG00000040483	332.443	22.4355	3.88189	1.91e-13	1.76e-10	Xaf1	11	72301629	72313733	+	4689	protein_coding	XIAP associated factor 1 [Source:MGI Symbol;Acc:MGI:3772572]	-
ENSMUSG00000022123	244.183	15.2974	3.98577	3.55e-13	3.14e-10	Scel	14	103513342	103612797	+	2503	protein_coding	sciellin [Source:MGI Symbol;Acc:MGI:1891228]	-
ENSMUSG00000064796	221.628	13.258	4.05067	4.23e-13	3.6e-10	Terc	3	96414437	96414859	-	423	misc_RNA	telomerase RNA component [Source:MGI Symbol;Acc:MGI:109558]	-
ENSMUSG00000073489	840.426	77.5003	3.43677	4.56e-13	3.73e-10	Ifi204	1	173747293	173766943	-	3561	protein_coding	interferon activated gene 204 [Source:MGI Symbol;Acc:MGI:96429]	-
ENSMUSG00000031410	0.978978	89.737	-6.34473	8.85e-13	6.99e-10	Nxf7	X	135579555	135598777	-	2710	protein_coding	nuclear RNA export factor 7 [Source:MGI Symbol;Acc:MGI:2159343]	-
ENSMUSG00000032323	9.80498	184.571	-4.21697	9.45e-13	7.2e-10	Cyp11a1	9	58006411	58027023	+	4804	protein_coding	cytochrome P450, family 11, subfamily a, polypeptide 1 [Source:MGI Symbol;Acc:MGI:88582]	-
ENSMUSG00000086196	7.84365	162.137	-4.34754	1.24e-12	9.15e-10	Gm13571	2	60338188	60371234	+	3102	antisense	predicted gene 13571 [Source:MGI Symbol;Acc:MGI:3652223]	-
ENSMUSG00000025932	0.978978	87.6975	-6.31161	1.31e-12	9.32e-10	Eya1	1	14168954	14310235	-	7808	protein_coding	EYA transcriptional coactivator and phosphatase 1 [Source:MGI Symbol;Acc:MGI:109344]	-
ENSMUSG00000056054	67.6641	706.667	-3.38212	1.39e-12	9.59e-10	S100a8	3	90668978	90670035	+	694	protein_coding	S100 calcium binding protein A8 (calgranulin A) [Source:MGI Symbol;Acc:MGI:88244]	-
ENSMUSG00000058183	19.6116	260.03	-3.7203	1.9e-12	1.27e-09	Mmel1	4	154869585	154895528	+	3475	protein_coding	membrane metallo-endopeptidase-like 1 [Source:MGI Symbol;Acc:MGI:1351603]	-
ENSMUSG00000040495	7.84365	152.96	-4.26354	3.58e-12	2.33e-09	Chrm4	2	91927249	91928688	+	1440	protein_coding	cholinergic receptor, muscarinic 4 [Source:MGI Symbol;Acc:MGI:88399]	-
ENSMUSG00000070327	9962.54	1202.25	3.05065	6.62e-12	4.18e-09	Rnf213	11	119393100	119487418	+	16888	protein_coding	ring finger protein 213 [Source:MGI Symbol;Acc:MGI:1289196]	-
ENSMUSG00000110682	1.39e-17	67.3031	-9.07552	7.81e-12	4.7e-09	A530010L16Rik	8	122760045	122763021	-	2345	lincRNA	RIKEN cDNA A530010L16 gene [Source:MGI Symbol;Acc:MGI:3037766]	-
ENSMUSG00000028373	1.95965	89.737	-5.42866	7.88e-12	4.7e-09	Astn2	4	65380803	66404611	-	4959	protein_coding	astrotactin 2 [Source:MGI Symbol;Acc:MGI:1889277]	-
ENSMUSG00000028278	108.852	4.08055	4.69619	9e-12	5.23e-09	Rragd	4	32983037	33022180	+	5173	protein_coding	Ras-related GTP binding D [Source:MGI Symbol;Acc:MGI:1098604]	-
ENSMUSG00000032661	2432.04	290.622	3.06442	1.06e-11	6.01e-09	Oas3	5	120753098	120777661	-	7069	protein_coding	2'-5' oligoadenylate synthetase 3 [Source:MGI Symbol;Acc:MGI:2180850]	-
ENSMUSG00000039997	345.191	32.6327	3.39809	1.6e-11	8.83e-09	Ifi203	1	173920407	173942672	-	6706	protein_coding	interferon activated gene 203 [Source:MGI Symbol;Acc:MGI:96428]	-
ENSMUSG00000091455	1.39e-17	62.2045	-8.96208	2.69e-11	1.45e-08	Otogl	10	107760531	107912134	-	8763	protein_coding	otogelin-like [Source:MGI Symbol;Acc:MGI:3647600]	-
ENSMUSG00000017830	567.802	65.2637	3.11863	4.44e-11	2.34e-08	Dhx58	11	100694884	100704271	-	3272	protein_coding	DEXH (Asp-Glu-X-His) box polypeptide 58 [Source:MGI Symbol;Acc:MGI:1931560]	-
ENSMUSG00000040086	0.978978	69.3426	-5.97335	7.5e-11	3.82e-08	Tnni3k	3	154786291	155055407	-	3292	protein_coding	TNNI3 interacting kinase [Source:MGI Symbol;Acc:MGI:2443276]	-
ENSMUSG00000054905	1.39e-17	58.1257	-8.86444	7.6e-11	3.82e-08	Stfa3	16	36450537	36455392	-	412	protein_coding	stefin A3 [Source:MGI Symbol;Acc:MGI:106196]	-
ENSMUSG00000001588	255.951	24.4749	3.37995	8.88e-11	4.36e-08	Acap1	11	69881567	69895539	-	4878	protein_coding	ArfGAP with coiled-coil, ankyrin repeat and PH domains 1 [Source:MGI Symbol;Acc:MGI:2388270]	-
ENSMUSG00000037820	62.7607	529.236	-3.07341	1.02e-10	4.91e-08	Tgm2	2	158116402	158146436	-	4608	protein_coding	transglutaminase 2, C polypeptide [Source:MGI Symbol;Acc:MGI:98731]	-
ENSMUSG00000044664	9.80498	141.743	-3.83636	1.06e-10	4.99e-08	Prss42	9	110798166	110803754	+	1584	protein_coding	protease, serine 42 [Source:MGI Symbol;Acc:MGI:2665280]	-
ENSMUSG00000035352	122.581	8.15942	3.88898	1.73e-10	7.95e-08	Ccl12	11	82101845	82103400	+	537	protein_coding	chemokine (C-C motif) ligand 12 [Source:MGI Symbol;Acc:MGI:108224]	-
ENSMUSG00000066861	1021.85	135.624	2.91236	1.79e-10	7.95e-08	Oas1g	5	120876142	120887613	-	2340	protein_coding	2'-5' oligoadenylate synthetase 1G [Source:MGI Symbol;Acc:MGI:97429]	-
ENSMUSG00000040296	589.376	73.4214	3.0028	1.8e-10	7.95e-08	Ddx58	4	40203773	40239828	-	7050	protein_coding	DEAD (Asp-Glu-Ala-Asp) box polypeptide 58 [Source:MGI Symbol;Acc:MGI:2442858]	-
ENSMUSG00000026822	75.5094	584.301	-2.94987	2.7e-10	1.17e-07	Lcn2	2	32384633	32388252	-	2623	protein_coding	lipocalin 2 [Source:MGI Symbol;Acc:MGI:96757]	-
ENSMUSG00000096979	126.504	9.17914	3.76687	2.79e-10	1.19e-07	Gm26880	4	146509094	146511764	-	1318	lincRNA	predicted gene, 26880 [Source:MGI Symbol;Acc:MGI:5477374]	-
ENSMUSG00000057657	431.49	53.0271	3.0216	2.89e-10	1.21e-07	Rps18-ps3	8	107262793	107263248	-	456	processed_pseudogene	ribosomal protein S18, pseudogene 3 [Source:MGI Symbol;Acc:MGI:3642474]	-
ENSMUSG00000006310	684.5	90.7567	2.91328	3.37e-10	1.38e-07	Zbtb32	7	30589681	30598909	-	2357	protein_coding	zinc finger and BTB domain containing 32 [Source:MGI Symbol;Acc:MGI:1891838]	ZBTB
ENSMUSG00000027399	98.0646	721.963	-2.87851	4.36e-10	1.75e-07	Il1a	2	129299610	129309972	-	1974	protein_coding	interleukin 1 alpha [Source:MGI Symbol;Acc:MGI:96542]	-
ENSMUSG00000064215	3970.7	589.399	2.75182	4.66e-10	1.84e-07	Ifi27	12	103434211	103440239	+	1467	protein_coding	interferon, alpha-inducible protein 27 [Source:MGI Symbol;Acc:MGI:1277180]	-
ENSMUSG00000032281	15.689	172.334	-3.44682	4.75e-10	1.84e-07	Acsbg1	9	54604877	54661870	-	3604	protein_coding	acyl-CoA synthetase bubblegum family member 1 [Source:MGI Symbol;Acc:MGI:2385656]	-
ENSMUSG00000022440	1.39e-17	50.9876	-8.67584	5.21e-10	1.99e-07	C1qtnf6	15	78523346	78531416	-	2702	protein_coding	C1q and tumor necrosis factor related protein 6 [Source:MGI Symbol;Acc:MGI:1919959]	-
ENSMUSG00000034422	949.279	133.585	2.82794	5.51e-10	2.06e-07	Parp14	16	35832874	35871544	-	9306	protein_coding	poly (ADP-ribose) polymerase family, member 14 [Source:MGI Symbol;Acc:MGI:1919489]	-
ENSMUSG00000030762	11.7663	140.723	-3.56595	7.05e-10	2.59e-07	Aqp8	7	123462291	123468004	+	1581	protein_coding	aquaporin 8 [Source:MGI Symbol;Acc:MGI:1195271]	-
ENSMUSG00000000938	12.747	146.841	-3.51298	7.76e-10	2.79e-07	Hoxa10	6	52231197	52240854	-	3270	protein_coding	homeobox A10 [Source:MGI Symbol;Acc:MGI:96171]	Homeobox
ENSMUSG00000022066	4.90166	90.7567	-4.17582	7.84e-10	2.79e-07	Entpd4b	14	69555424	69585520	+	8074	protein_coding	ectonucleoside triphosphate diphosphohydrolase 4B [Source:MGI Symbol;Acc:MGI:5435040]	-
ENSMUSG00000110386	66.6834	2.04113	4.94801	9.58e-10	3.36e-07	Gm42031	8	85125872	85132289	-	1885	lincRNA	predicted gene, 42031 [Source:MGI Symbol;Acc:MGI:5624916]	-
ENSMUSG00000052776	1383.71	207.005	2.74008	9.73e-10	3.36e-07	Oas1a	5	120896256	120907521	-	1885	protein_coding	2'-5' oligoadenylate synthetase 1A [Source:MGI Symbol;Acc:MGI:2180860]	-
ENSMUSG00000050493	23.5343	205.985	-3.12283	1.47e-09	5e-07	Fam167b	4	129576815	129578549	-	959	protein_coding	family with sequence similarity 167, member B [Source:MGI Symbol;Acc:MGI:2668032]	-
ENSMUSG00000035692	229.473	26.5144	3.10758	1.64e-09	5.44e-07	Isg15	4	156199424	156200818	-	756	protein_coding	ISG15 ubiquitin-like modifier [Source:MGI Symbol;Acc:MGI:1855694]	-
ENSMUSG00000022303	159.846	16.3172	3.2825	1.65e-09	5.44e-07	Dcstamp	15	39745930	39760938	+	2664	protein_coding	dendrocyte expressed seven transmembrane protein [Source:MGI Symbol;Acc:MGI:1923016]	-
ENSMUSG00000029108	7.84365	105.033	-3.72176	2.44e-09	7.93e-07	Pcdh7	5	57717967	58133230	+	10604	protein_coding	protocadherin 7 [Source:MGI Symbol;Acc:MGI:1860487]	-
ENSMUSG00000074634	0.978978	54.0468	-5.61455	3.13e-09	1e-06	Tmem267	13	119488039	119611059	+	5419	protein_coding	transmembrane protein 267 [Source:MGI Symbol;Acc:MGI:3648543]	-
ENSMUSG00000027800	31.3796	244.734	-2.95824	3.31e-09	1.04e-06	Tm4sf1	3	57285611	57301988	-	4163	protein_coding	transmembrane 4 superfamily member 1 [Source:MGI Symbol;Acc:MGI:104678]	-
ENSMUSG00000030577	7.84365	102.993	-3.6935	3.33e-09	1.04e-06	Cd22	7	30865402	30880342	-	5042	protein_coding	CD22 antigen [Source:MGI Symbol;Acc:MGI:88322]	-
ENSMUSG00000031355	2.94032	67.3031	-4.45843	5.33e-09	1.64e-06	Arhgap6	X	168795099	169304435	+	12128	protein_coding	Rho GTPase activating protein 6 [Source:MGI Symbol;Acc:MGI:1196332]	-
ENSMUSG00000033880	1472.95	244.734	2.58882	5.77e-09	1.75e-06	Lgals3bp	11	118392751	118402092	-	2847	protein_coding	lectin, galactoside-binding, soluble, 3 binding protein [Source:MGI Symbol;Acc:MGI:99554]	-
ENSMUSG00000067889	137.291	836.172	-2.60544	7.83e-09	2.33e-06	Sptbn2	19	4711208	4752353	+	8251	protein_coding	spectrin beta, non-erythrocytic 2 [Source:MGI Symbol;Acc:MGI:1313261]	-
ENSMUSG00000023802	1.39e-17	41.8101	-8.39031	7.89e-09	2.33e-06	Nox3	17	3635240	3696261	-	1792	protein_coding	NADPH oxidase 3 [Source:MGI Symbol;Acc:MGI:2681162]	-
ENSMUSG00000100157	7.84365	96.875	-3.60526	8.66e-09	2.52e-06	2310034O05Rik	5	100210692	100218049	+	1127	lincRNA	RIKEN cDNA 2310034O05 gene [Source:MGI Symbol;Acc:MGI:1916821]	-
ENSMUSG00000031125	1.39e-17	40.7904	-8.35479	1.09e-08	3.12e-06	3830403N18Rik	X	56136572	56153498	+	1022	protein_coding	RIKEN cDNA 3830403N18 gene [Source:MGI Symbol;Acc:MGI:1917941]	-
ENSMUSG00000042386	1.95965	56.0862	-4.7518	1.37e-08	3.88e-06	Tex13b	X	140808307	140813433	-	2800	protein_coding	testis expressed 13B [Source:MGI Symbol;Acc:MGI:1890544]	-
ENSMUSG00000026285	179.46	22.4355	2.99291	1.44e-08	4.03e-06	Pdcd1	1	94038305	94052553	-	1930	protein_coding	programmed cell death 1 [Source:MGI Symbol;Acc:MGI:104879]	-
ENSMUSG00000099871	40.2055	1.39e-17	8.33413	1.51e-08	4.16e-06	Gm21742	Y	90837413	90844040	+	548	unprocessed_pseudogene	predicted gene, 21742 [Source:MGI Symbol;Acc:MGI:5433906]	-
ENSMUSG00000041827	1829.91	326.312	2.48701	1.61e-08	4.39e-06	Oasl1	5	114923240	114937915	+	2608	protein_coding	2'-5' oligoadenylate synthetase-like 1 [Source:MGI Symbol;Acc:MGI:2180849]	-
ENSMUSG00000036905	342.249	53.0271	2.68743	1.79e-08	4.81e-06	C1qb	4	136880129	136886187	-	1088	protein_coding	complement component 1, q subcomponent, beta polypeptide [Source:MGI Symbol;Acc:MGI:88224]	-
ENSMUSG00000081058	38.2442	260.03	-2.76128	1.81e-08	4.81e-06	Hist2h3c2	3	96238108	96239127	-	1020	protein_coding	histone cluster 2, H3c2 [Source:MGI Symbol;Acc:MGI:2448357]	-
ENSMUSG00000058254	1.39e-17	38.751	-8.28102	2.1e-08	5.51e-06	Tspan7	X	10485158	10596605	+	7067	protein_coding	tetraspanin 7 [Source:MGI Symbol;Acc:MGI:1298407]	-
ENSMUSG00000043051	66.6834	4.08055	3.99028	2.32e-08	6.03e-06	Disc1	8	125054195	125261858	+	3804	protein_coding	disrupted in schizophrenia 1 [Source:MGI Symbol;Acc:MGI:2447658]	-
ENSMUSG00000027580	5378.93	1006.46	2.41788	2.49e-08	6.38e-06	Helz2	2	181227615	181242027	-	11529	protein_coding	helicase with zinc finger 2, transcriptional coactivator [Source:MGI Symbol;Acc:MGI:2385169]	-
ENSMUSG00000030107	997.332	177.433	2.48998	2.56e-08	6.51e-06	Usp18	6	121245906	121270917	+	2790	protein_coding	ubiquitin specific peptidase 18 [Source:MGI Symbol;Acc:MGI:1344364]	-
ENSMUSG00000038656	1.39e-17	37.7313	-8.24267	2.93e-08	7.33e-06	Cyp3a16	5	145436309	145469723	-	1730	protein_coding	cytochrome P450, family 3, subfamily a, polypeptide 16 [Source:MGI Symbol;Acc:MGI:106099]	-
ENSMUSG00000054003	4.90166	72.4017	-3.85034	2.95e-08	7.33e-06	Tdrd9	12	111971559	112068854	+	5415	protein_coding	tudor domain containing 9 [Source:MGI Symbol;Acc:MGI:1921941]	-
ENSMUSG00000093765	2.94032	59.1454	-4.27239	3.42e-08	8.29e-06	Gm20658	12	116102769	116138648	-	2768	antisense	predicted gene 20658 [Source:MGI Symbol;Acc:MGI:5313105]	-
ENSMUSG00000104149	2.94032	59.1454	-4.27239	3.42e-08	8.29e-06	Gm37138	1	15556249	15558337	+	2089	TEC	predicted gene, 37138 [Source:MGI Symbol;Acc:MGI:5610366]	-
ENSMUSG00000029605	120.62	14.2777	3.06773	3.96e-08	9.52e-06	Oas1b	5	120812635	120824163	+	1992	polymorphic_pseudogene	2'-5' oligoadenylate synthetase 1B [Source:MGI Symbol;Acc:MGI:97430]	-
ENSMUSG00000073530	1.39e-17	36.7115	-8.20328	4.11e-08	9.76e-06	Pappa2	1	158711727	158980490	-	10294	protein_coding	pappalysin 2 [Source:MGI Symbol;Acc:MGI:3051647]	-
ENSMUSG00000001249	15.689	131.545	-3.0575	4.36e-08	1.03e-05	Hpn	7	31098725	31115290	-	4101	protein_coding	hepsin [Source:MGI Symbol;Acc:MGI:1196620]	-
ENSMUSG00000049128	6.86299	81.5792	-3.5471	4.94e-08	1.15e-05	Ivl	3	92570902	92573735	-	1922	protein_coding	involucrin [Source:MGI Symbol;Acc:MGI:96626]	-
ENSMUSG00000021365	1.95965	50.9876	-4.61461	5.07e-08	1.17e-05	Nedd9	13	41309581	41487362	-	6376	protein_coding	neural precursor cell expressed, developmentally down-regulated gene 9 [Source:MGI Symbol;Acc:MGI:97302]	-
ENSMUSG00000027514	118.658	14.2777	3.04411	5.14e-08	1.17e-05	Zbp1	2	173206612	173218923	-	3529	protein_coding	Z-DNA binding protein 1 [Source:MGI Symbol;Acc:MGI:1927449]	-
ENSMUSG00000062585	86.2966	8.15942	3.38324	5.49e-08	1.24e-05	Cnr2	4	135895394	135920207	+	3982	protein_coding	cannabinoid receptor 2 (macrophage) [Source:MGI Symbol;Acc:MGI:104650]	-
ENSMUSG00000058163	56.8768	3.06084	4.16207	5.56e-08	1.24e-05	Gm5431	11	48887422	48902214	-	3862	protein_coding	predicted gene 5431 [Source:MGI Symbol;Acc:MGI:3645205]	-
ENSMUSG00000006777	0.978978	42.8299	-5.27981	7.22e-08	1.6e-05	Krt23	11	99477974	99493137	-	1565	protein_coding	keratin 23 [Source:MGI Symbol;Acc:MGI:2148866]	-
ENSMUSG00000027082	1.95965	48.9482	-4.55587	8.72e-08	1.91e-05	Tfpi	2	84432855	84476775	-	5463	protein_coding	tissue factor pathway inhibitor [Source:MGI Symbol;Acc:MGI:1095418]	-
ENSMUSG00000024610	1290.55	251.872	2.35666	9.01e-08	1.95e-05	Cd74	18	60803848	60812646	+	1410	protein_coding	CD74 antigen (invariant polypeptide of major histocompatibility complex, class II antigen-associated) [Source:MGI Symbol;Acc:MGI:96534]	-
ENSMUSG00000025934	0.978978	41.8101	-5.24515	9.8e-08	2.1e-05	Gsta3	1	21240589	21265661	+	4344	protein_coding	glutathione S-transferase, alpha 3 [Source:MGI Symbol;Acc:MGI:95856]	-
ENSMUSG00000042249	65.7027	5.10027	3.65562	1.04e-07	2.21e-05	Grk3	5	112910482	113015791	-	8693	protein_coding	G protein-coupled receptor kinase 3 [Source:MGI Symbol;Acc:MGI:87941]	-
ENSMUSG00000030921	866.904	168.255	2.36437	1.1e-07	2.32e-05	Trim30a	7	104409025	104465193	-	4111	protein_coding	tripartite motif-containing 30A [Source:MGI Symbol;Acc:MGI:98178]	-
ENSMUSG00000006542	1.39e-17	33.6524	-8.07819	1.17e-07	2.43e-05	Prkag3	1	74738922	74749221	-	3682	protein_coding	protein kinase, AMP-activated, gamma 3 non-catalytic subunit [Source:MGI Symbol;Acc:MGI:1891343]	-
ENSMUSG00000026817	83.3546	448.678	-2.42655	1.28e-07	2.64e-05	Ak1	2	32621758	32635058	+	2593	protein_coding	adenylate kinase 1 [Source:MGI Symbol;Acc:MGI:87977]	-
ENSMUSG00000085006	2.94032	53.0271	-4.1152	1.51e-07	3.06e-05	BC021767	3	94661830	94670696	-	1794	transcribed_unprocessed_pseudogene	cDNA sequence BC021767 [Source:MGI Symbol;Acc:MGI:3615512]	-
ENSMUSG00000058773	2.94032	53.0271	-4.1152	1.51e-07	3.06e-05	Hist1h1b	13	21779883	21780625	-	743	protein_coding	histone cluster 1, H1b [Source:MGI Symbol;Acc:MGI:1861461]	-
ENSMUSG00000075602	33.3409	1.39e-17	8.06496	1.67e-07	3.36e-05	Ly6a	15	74994877	74998031	-	1205	protein_coding	lymphocyte antigen 6 complex, locus A [Source:MGI Symbol;Acc:MGI:107527]	-
ENSMUSG00000028037	82.374	9.17914	3.14872	2.32e-07	4.62e-05	Ifi44	3	151730922	151749960	-	6129	protein_coding	interferon-induced protein 44 [Source:MGI Symbol;Acc:MGI:2443016]	-
ENSMUSG00000085562	1.39e-17	31.613	-7.98834	2.4e-07	4.7e-05	2610028E06Rik	4	125887851	125922417	-	4441	lincRNA	RIKEN cDNA 2610028E06 gene [Source:MGI Symbol;Acc:MGI:1919645]	-
ENSMUSG00000023224	1.39e-17	31.613	-7.98834	2.4e-07	4.7e-05	Serping1	2	84765387	84775444	-	2325	protein_coding	serine (or cysteine) peptidase inhibitor, clade G, member 1 [Source:MGI Symbol;Acc:MGI:894696]	-
ENSMUSG00000026222	116.697	16.3172	2.82901	2.48e-07	4.8e-05	Sp100	1	85649988	85709998	+	7556	protein_coding	nuclear antigen Sp100 [Source:MGI Symbol;Acc:MGI:109561]	SAND
ENSMUSG00000032363	0.978978	38.751	-5.13587	2.51e-07	4.81e-05	Adamts7	9	90163069	90208071	+	6282	protein_coding	a disintegrin-like and metallopeptidase (reprolysin type) with thrombospondin type 1 motif, 7 [Source:MGI Symbol;Acc:MGI:1347346]	-
ENSMUSG00000026536	60.7994	5.10027	3.54395	3.11e-07	5.93e-05	Ifi211	1	173896345	173913046	-	1785	protein_coding	interferon activated gene 211 [Source:MGI Symbol;Acc:MGI:3041120]	-
ENSMUSG00000091649	112.775	16.3172	2.77973	4.15e-07	7.78e-05	Phf11b	14	59320964	59341351	-	1184	protein_coding	PHD finger protein 11B [Source:MGI Symbol;Acc:MGI:3645789]	-
ENSMUSG00000028435	29.4182	173.354	-2.55377	4.16e-07	7.78e-05	Aqp3	4	41092722	41098183	-	1829	protein_coding	aquaporin 3 [Source:MGI Symbol;Acc:MGI:1333777]	-
ENSMUSG00000031443	139.252	667.918	-2.26092	4.27e-07	7.93e-05	F7	8	13026034	13035809	+	1859	protein_coding	coagulation factor VII [Source:MGI Symbol;Acc:MGI:109325]	-
ENSMUSG00000030029	3.92099	54.0468	-3.74235	4.69e-07	8.63e-05	Lrig1	6	94604529	94700158	-	5585	protein_coding	leucine-rich repeats and immunoglobulin-like domains 1 [Source:MGI Symbol;Acc:MGI:107935]	-
ENSMUSG00000039488	1.39e-17	30.5932	-7.94122	5.06e-07	9.24e-05	Cntn5	9	9660891	10904775	-	4531	protein_coding	contactin 5 [Source:MGI Symbol;Acc:MGI:3042287]	-
ENSMUSG00000003882	168.672	786.205	-2.21983	5.96e-07	0.000107914	Il7r	15	9505788	9530176	-	4663	protein_coding	interleukin 7 receptor [Source:MGI Symbol;Acc:MGI:96562]	-
ENSMUSG00000026674	86.2966	11.2186	2.92976	7.14e-07	0.000128191	Ddr2	1	169972307	170110762	-	9264	protein_coding	discoidin domain receptor family, member 2 [Source:MGI Symbol;Acc:MGI:1345277]	-
ENSMUSG00000029134	23.5343	139.703	-2.56306	7.36e-07	0.000130127	Plb1	5	32232708	32366520	+	11660	protein_coding	phospholipase B1 [Source:MGI Symbol;Acc:MGI:1922406]	-
ENSMUSG00000069874	193.189	34.6721	2.47399	7.36e-07	0.000130127	Irgm2	11	58199618	58222782	+	3690	protein_coding	immunity-related GTPase family M member 2 [Source:MGI Symbol;Acc:MGI:1926262]	-
ENSMUSG00000113061	1454.32	329.371	2.14214	8.67e-07	0.000151994	Gm11361	13	28257528	28258134	+	607	protein_coding	predicted pseudogene 11361 [Source:MGI Symbol;Acc:MGI:3649931]	-
ENSMUSG00000024593	0.978978	34.6721	-4.97595	9.27e-07	0.000160649	Megf10	18	57133090	57297467	+	7718	protein_coding	multiple EGF-like-domains 10 [Source:MGI Symbol;Acc:MGI:2685177]	-
ENSMUSG00000094707	38.2442	202.926	-2.40375	9.31e-07	0.000160649	A830019P07Rik	19	35835221	35924578	-	1777	lincRNA	RIKEN cDNA A830019P07 gene [Source:MGI Symbol;Acc:MGI:3028035]	-
ENSMUSG00000040473	39.2249	204.965	-2.38176	1.1e-06	0.000188837	Cfap69	5	5579278	5664239	-	7905	protein_coding	cilia and flagella associated protein 69 [Source:MGI Symbol;Acc:MGI:2443778]	-
ENSMUSG00000006930	200.053	37.7313	2.40276	1.16e-06	0.000197796	Hap1	11	100347327	100356128	-	3766	protein_coding	huntingtin-associated protein 1 [Source:MGI Symbol;Acc:MGI:1261831]	-
ENSMUSG00000025150	63.7414	7.1397	3.13645	1.36e-06	0.000229076	Cbr2	11	120729489	120732114	-	1327	protein_coding	carbonyl reductase 2 [Source:MGI Symbol;Acc:MGI:107200]	-
ENSMUSG00000063450	177.498	772.949	-2.12177	1.54e-06	0.000257684	Syne2	12	75818134	76110926	+	26726	protein_coding	spectrin repeat containing, nuclear envelope 2 [Source:MGI Symbol;Acc:MGI:2449316]	-
ENSMUSG00000060206	95.1226	432.363	-2.18287	1.62e-06	0.0002675	Zfp462	4	54945048	55083563	+	10702	protein_coding	zinc finger protein 462 [Source:MGI Symbol;Acc:MGI:107690]	-
ENSMUSG00000050737	110.813	498.644	-2.16859	1.62e-06	0.0002675	Ptges	2	30889471	30929863	-	3931	protein_coding	prostaglandin E synthase [Source:MGI Symbol;Acc:MGI:1927593]	-
ENSMUSG00000095620	0.978978	32.6327	-4.88881	1.83e-06	0.000297037	2010005H15Rik	16	36221468	36257444	+	639	protein_coding	RIKEN cDNA 2010005H15 gene [Source:MGI Symbol;Acc:MGI:1924020]	-
ENSMUSG00000057880	0.978978	32.6327	-4.88881	1.83e-06	0.000297037	Abat	16	8513429	8621568	+	7748	protein_coding	4-aminobutyrate aminotransferase [Source:MGI Symbol;Acc:MGI:2443582]	-
ENSMUSG00000026980	4.90166	53.0271	-3.40194	1.98e-06	0.000319925	Ly75	2	60292103	60383303	-	6905	protein_coding	lymphocyte antigen 75 [Source:MGI Symbol;Acc:MGI:106662]	-
ENSMUSG00000034459	101.007	16.3172	2.62093	2.07e-06	0.000331887	Ifit1	19	34640871	34650009	+	2656	protein_coding	interferon-induced protein with tetratricopeptide repeats 1 [Source:MGI Symbol;Acc:MGI:99450]	-
ENSMUSG00000044734	15.689	99.9341	-2.66141	2.38e-06	0.000377915	Serpinb1a	13	32842092	32851185	-	2303	protein_coding	serine (or cysteine) peptidase inhibitor, clade B, member 1a [Source:MGI Symbol;Acc:MGI:1913472]	-
ENSMUSG00000037535	1.39e-17	26.5144	-7.73567	2.4e-06	0.000377915	1700021A07Rik	10	21419358	21426565	+	721	lincRNA	RIKEN cDNA 1700021A07 gene [Source:MGI Symbol;Acc:MGI:1924174]	-
ENSMUSG00000042265	82.374	12.2383	2.73854	2.41e-06	0.000377915	Trem1	17	48232768	48246924	+	2996	protein_coding	triggering receptor expressed on myeloid cells 1 [Source:MGI Symbol;Acc:MGI:1930005]	-
ENSMUSG00000040033	687.442	162.137	2.08319	2.55e-06	0.000396037	Stat2	10	128270559	128292849	+	5926	protein_coding	signal transducer and activator of transcription 2 [Source:MGI Symbol;Acc:MGI:103039]	STAT
ENSMUSG00000108741	32.3602	1.02142	4.82682	2.59e-06	0.000398563	Gm44553	7	73458597	73460633	-	2037	TEC	predicted gene 44553 [Source:MGI Symbol;Acc:MGI:5753129]	-
ENSMUSG00000110626	73.548	10.1989	2.83542	2.6e-06	0.000398563	Gm45805	8	126755571	126758334	-	2066	lincRNA	predicted gene 45805 [Source:MGI Symbol;Acc:MGI:5804920]	-
ENSMUSG00000036896	204.957	41.8101	2.29004	2.71e-06	0.00041294	C1qc	4	136889804	136893065	-	1931	protein_coding	complement component 1, q subcomponent, C chain [Source:MGI Symbol;Acc:MGI:88225]	-
ENSMUSG00000033837	1.95965	36.7115	-4.14205	2.93e-06	0.000443273	Foxh1	15	76668225	76669948	-	1365	protein_coding	forkhead box H1 [Source:MGI Symbol;Acc:MGI:1347465]	Fork
ENSMUSG00000099517	87.2773	383.416	-2.13361	2.99e-06	0.000449383	Hist1h3g	13	23535422	23535951	+	530	protein_coding	histone cluster 1, H3g [Source:MGI Symbol;Acc:MGI:2145541]	-
ENSMUSG00000032596	369.708	83.6186	2.14286	3.12e-06	0.000466043	Uba7	9	107975505	107984060	+	6692	protein_coding	ubiquitin-like modifier activating enzyme 7 [Source:MGI Symbol;Acc:MGI:1349462]	-
ENSMUSG00000020641	1184.64	291.641	2.02172	3.45e-06	0.000511634	Rsad2	12	26442746	26456452	-	4335	protein_coding	radical S-adenosyl methionine domain containing 2 [Source:MGI Symbol;Acc:MGI:1929628]	-
ENSMUSG00000109903	1.39e-17	25.4946	-7.67936	3.61e-06	0.000530992	Gm28710	5	16791810	16882052	+	2987	protein_coding	predicted gene 28710 [Source:MGI Symbol;Acc:MGI:5579416]	-
ENSMUSG00000030789	3297.96	843.31	1.96729	4.35e-06	0.000636206	Itgax	7	128129547	128150657	+	4803	protein_coding	integrin alpha X [Source:MGI Symbol;Acc:MGI:96609]	-
ENSMUSG00000027955	26.4762	135.624	-2.35127	4.61e-06	0.000670641	Fam198b	3	79884533	79946280	+	9598	protein_coding	family with sequence similarity 198, member B [Source:MGI Symbol;Acc:MGI:1915909]	-
ENSMUSG00000021559	12.747	83.6186	-2.70154	4.73e-06	0.000682276	Dapk1	13	60601947	60763191	+	9012	protein_coding	death associated protein kinase 1 [Source:MGI Symbol;Acc:MGI:1916885]	-
ENSMUSG00000023341	49.0315	5.10027	3.23432	5.26e-06	0.000749548	Mx2	16	97535308	97560900	+	3614	polymorphic_pseudogene	MX dynamin-like GTPase 2 [Source:MGI Symbol;Acc:MGI:97244]	-
ENSMUSG00000099583	4.90166	48.9482	-3.28675	5.26e-06	0.000749548	Hist1h3d	13	23575763	23577011	+	1249	protein_coding	histone cluster 1, H3d [Source:MGI Symbol;Acc:MGI:2448322]	-
ENSMUSG00000070034	179.46	37.7313	2.24614	5.4e-06	0.000761304	Sp110	1	85576899	85598817	-	6781	protein_coding	Sp110 nuclear body protein [Source:MGI Symbol;Acc:MGI:1923364]	SAND
ENSMUSG00000032271	1.39e-17	24.4749	-7.62076	5.45e-06	0.000761304	Nnmt	9	48591877	48605153	-	1576	protein_coding	nicotinamide N-methyltransferase [Source:MGI Symbol;Acc:MGI:1099443]	-
ENSMUSG00000068885	1.39e-17	24.4749	-7.62076	5.45e-06	0.000761304	Lce3f	3	92992226	92993426	+	611	protein_coding	late cornified envelope 3F [Source:MGI Symbol;Acc:MGI:1916770]	-
ENSMUSG00000001123	1281.72	327.332	1.96886	5.51e-06	0.000766109	Lgals9	11	78962974	78984946	-	2137	protein_coding	lectin, galactose binding, soluble 9 [Source:MGI Symbol;Acc:MGI:109496]	-
ENSMUSG00000098428	5.88232	53.0271	-3.1449	5.7e-06	0.00078735	Gm2260	14	26016431	26025837	+	657	unprocessed_pseudogene	predicted gene 2260 [Source:MGI Symbol;Acc:MGI:3780429]	-
ENSMUSG00000113204	65.7027	286.543	-2.12257	5.86e-06	0.000804016	Gm46430	13	74579358	74617945	-	5899	lincRNA	predicted gene, 46430 [Source:MGI Symbol;Acc:MGI:5826067]	-
ENSMUSG00000037754	93.1613	16.3172	2.50444	6.38e-06	0.000868021	Ppp1r16b	2	158665398	158766334	+	8844	protein_coding	protein phosphatase 1, regulatory subunit 16B [Source:MGI Symbol;Acc:MGI:2151841]	-
ENSMUSG00000052861	14.7083	88.7172	-2.58222	6.44e-06	0.000868021	Dnah6	6	73017606	73221651	-	13247	protein_coding	dynein, axonemal, heavy chain 6 [Source:MGI Symbol;Acc:MGI:107744]	-
ENSMUSG00000116953	151.02	30.5932	2.29886	6.44e-06	0.000868021	9030025P20Rik	17	14978468	14991572	+	3999	protein_coding	RIKEN cDNA 9030025P20 gene [Source:MGI Symbol;Acc:MGI:3583895]	-
ENSMUSG00000004814	28.4376	1.02142	4.64117	7.53e-06	0.00100852	Ccl24	5	135569937	135573049	-	1295	protein_coding	chemokine (C-C motif) ligand 24 [Source:MGI Symbol;Acc:MGI:1928953]	-
ENSMUSG00000046718	6652.81	1778.39	1.90332	7.68e-06	0.00102254	Bst2	8	71534255	71537456	-	903	protein_coding	bone marrow stromal cell antigen 2 [Source:MGI Symbol;Acc:MGI:1916800]	-
ENSMUSG00000024529	1.39e-17	23.4552	-7.55968	8.28e-06	0.0010889	Lox	18	52516069	52529867	-	4810	protein_coding	lysyl oxidase [Source:MGI Symbol;Acc:MGI:96817]	-
ENSMUSG00000110329	1.39e-17	23.4552	-7.55968	8.28e-06	0.0010889	Gm45304	8	31598979	31663828	-	3286	lincRNA	predicted gene 45304 [Source:MGI Symbol;Acc:MGI:5791140]	-
ENSMUSG00000029596	57.8574	248.813	-2.10205	8.47e-06	0.00110677	Sdsl	5	120458186	120472810	-	1497	protein_coding	serine dehydratase-like [Source:MGI Symbol;Acc:MGI:2182607]	-
ENSMUSG00000039236	86.2966	15.2974	2.48654	1.01e-05	0.00131182	Isg20	7	78913424	78920396	+	1860	protein_coding	interferon-stimulated protein [Source:MGI Symbol;Acc:MGI:1928895]	-
ENSMUSG00000021367	0.978978	28.5538	-4.69695	1.09e-05	0.0014002	Edn1	13	42301476	42307990	+	2139	protein_coding	endothelin 1 [Source:MGI Symbol;Acc:MGI:95283]	-
ENSMUSG00000104763	128.465	499.664	-1.95852	1.09e-05	0.0014002	9830132P13Rik	3	127916172	127955220	+	4187	lincRNA	RIKEN cDNA 9830132P13 gene [Source:MGI Symbol;Acc:MGI:5439414]	-
ENSMUSG00000049130	1752.44	476.211	1.87943	1.22e-05	0.0015545	C5ar1	7	16246743	16259540	-	2570	protein_coding	complement component 5a receptor 1 [Source:MGI Symbol;Acc:MGI:88232]	-
ENSMUSG00000079499	75.5094	303.878	-2.00693	1.24e-05	0.00157146	6530402F18Rik	2	29245107	29253006	-	5511	processed_transcript	RIKEN cDNA 6530402F18 gene [Source:MGI Symbol;Acc:MGI:1923470]	-
ENSMUSG00000112449	363.824	91.7764	1.98561	1.31e-05	0.00165726	Srp54b	12	55155104	55189573	+	4513	protein_coding	signal recognition particle 54B [Source:MGI Symbol;Acc:MGI:3714357]	-
ENSMUSG00000038521	1.95965	31.613	-3.92711	1.47e-05	0.00184669	C1s1	6	124530345	124542359	-	3129	protein_coding	complement component 1, s subcomponent 1 [Source:MGI Symbol;Acc:MGI:1355312]	-
ENSMUSG00000015396	90.2193	17.3369	2.37139	1.69e-05	0.00210464	Cd83	13	43784775	43803132	+	2572	protein_coding	CD83 antigen [Source:MGI Symbol;Acc:MGI:1328316]	-
ENSMUSG00000002325	495.233	130.526	1.92278	1.71e-05	0.00212736	Irf9	14	55603571	55610030	+	5386	protein_coding	interferon regulatory factor 9 [Source:MGI Symbol;Acc:MGI:107587]	IRF
ENSMUSG00000035273	8.82432	60.1651	-2.75177	1.72e-05	0.00212835	Hpse	5	100679484	100719716	-	3516	protein_coding	heparanase [Source:MGI Symbol;Acc:MGI:1343124]	-
ENSMUSG00000081998	1.39e-17	21.4158	-7.42916	1.96e-05	0.00240303	Gm13245	4	146480667	146480926	+	260	processed_pseudogene	predicted gene 13245 [Source:MGI Symbol;Acc:MGI:3649656]	-
ENSMUSG00000027737	444.238	1583.63	-1.83353	1.98e-05	0.00242256	Slc7a11	3	49892526	50443614	-	13922	protein_coding	solute carrier family 7 (cationic amino acid transporter, y+ system), member 11 [Source:MGI Symbol;Acc:MGI:1347355]	-
ENSMUSG00000022906	805.122	222.3	1.85612	2.09e-05	0.00253271	Parp9	16	35938470	35972605	+	4872	protein_coding	poly (ADP-ribose) polymerase family, member 9 [Source:MGI Symbol;Acc:MGI:1933117]	-
ENSMUSG00000038067	8.82432	59.1454	-2.72716	2.11e-05	0.00254928	Csf3	11	98701263	98703629	+	1413	protein_coding	colony stimulating factor 3 (granulocyte) [Source:MGI Symbol;Acc:MGI:1339751]	-
ENSMUSG00000069873	44.1282	184.571	-2.06123	2.14e-05	0.0025642	4930438A08Rik	11	58274799	58294289	+	2093	protein_coding	RIKEN cDNA 4930438A08 gene [Source:MGI Symbol;Acc:MGI:1921238]	-
ENSMUSG00000028730	0.978978	26.5144	-4.59052	2.3e-05	0.00274182	Cfap57	4	118554551	118620777	-	4020	protein_coding	cilia and flagella associated protein 57 [Source:MGI Symbol;Acc:MGI:2686209]	-
ENSMUSG00000096727	362.843	95.8553	1.91907	2.35e-05	0.00279458	Psmb9	17	34181988	34187764	-	3659	protein_coding	proteasome (prosome, macropain) subunit, beta type 9 (large multifunctional peptidase 2) [Source:MGI Symbol;Acc:MGI:1346526]	-
ENSMUSG00000048126	3.92099	38.751	-3.26367	2.41e-05	0.00285241	Col6a3	1	90765923	90843971	-	11963	protein_coding	collagen, type VI, alpha 3 [Source:MGI Symbol;Acc:MGI:88461]	-
ENSMUSG00000035513	16.6696	86.6778	-2.36958	2.59e-05	0.00304719	Ntng2	2	29194541	29253005	-	3990	protein_coding	netrin G2 [Source:MGI Symbol;Acc:MGI:2159341]	-
ENSMUSG00000060981	7.84365	54.0468	-2.7648	2.74e-05	0.00320377	Hist1h4h	13	23531050	23531519	+	470	protein_coding	histone cluster 1, H4h [Source:MGI Symbol;Acc:MGI:2448427]	-
ENSMUSG00000066652	29.4182	2.04113	3.77086	2.88e-05	0.00335403	Lefty2	1	180893108	180899103	+	2611	protein_coding	left-right determination factor 2 [Source:MGI Symbol;Acc:MGI:2443573]	-
ENSMUSG00000020638	278.506	72.4017	1.94181	2.91e-05	0.00336915	Cmpk2	12	26469204	26479837	+	4163	protein_coding	cytidine monophosphate (UMP-CMP) kinase 2, mitochondrial [Source:MGI Symbol;Acc:MGI:99830]	-
ENSMUSG00000048120	230.454	59.1454	1.95993	2.94e-05	0.00338587	Entpd1	19	40612366	40741602	+	5580	protein_coding	ectonucleoside triphosphate diphosphohydrolase 1 [Source:MGI Symbol;Acc:MGI:102805]	-
ENSMUSG00000068245	608.009	170.295	1.83531	3e-05	0.00341547	Phf11d	14	59347407	59365470	-	4498	protein_coding	PHD finger protein 11D [Source:MGI Symbol;Acc:MGI:1277133]	-
ENSMUSG00000046991	1.39e-17	20.396	-7.35919	3.05e-05	0.00341547	Wdr27	17	14818519	14943158	-	5703	protein_coding	WD repeat domain 27 [Source:MGI Symbol;Acc:MGI:1918932]	-
ENSMUSG00000041351	1.39e-17	20.396	-7.35919	3.05e-05	0.00341547	Rap1gap	4	137664726	137729861	+	6429	protein_coding	Rap1 GTPase-activating protein [Source:MGI Symbol;Acc:MGI:109338]	-
ENSMUSG00000094986	1.39e-17	20.396	-7.35919	3.05e-05	0.00341547	Olfr1454	19	13060610	13067157	+	4284	protein_coding	olfactory receptor 1454 [Source:MGI Symbol;Acc:MGI:3031288]	-
ENSMUSG00000040726	1.39e-17	20.396	-7.35919	3.05e-05	0.00341547	Hesx1	14	26994416	27002329	+	1248	protein_coding	homeobox gene expressed in ES cells [Source:MGI Symbol;Acc:MGI:96071]	Homeobox
ENSMUSG00000025743	1639.67	475.191	1.78656	3.07e-05	0.00342731	Sdc3	4	130792537	130826319	+	5989	protein_coding	syndecan 3 [Source:MGI Symbol;Acc:MGI:1349163]	-
ENSMUSG00000006576	2.94032	33.6524	-3.4611	3.15e-05	0.00349273	Slc4a3	1	75546266	75562172	+	8599	protein_coding	solute carrier family 4 (anion exchanger), member 3 [Source:MGI Symbol;Acc:MGI:109350]	-
ENSMUSG00000102037	0.978978	25.4946	-4.5342	3.37e-05	0.00369845	Bcl2a1a	9	88956900	88962419	+	819	protein_coding	B cell leukemia/lymphoma 2 related protein A1a [Source:MGI Symbol;Acc:MGI:102687]	-
ENSMUSG00000091648	24.5149	1.02142	4.42806	3.37e-05	0.00369845	C2cd4d	3	94362438	94364566	+	1947	protein_coding	C2 calcium-dependent domain containing 4D [Source:MGI Symbol;Acc:MGI:2685505]	-
ENSMUSG00000097816	7.84365	53.0271	-2.73738	3.41e-05	0.00372535	Gm26811	6	89304630	89327621	+	5485	antisense	predicted gene, 26811 [Source:MGI Symbol;Acc:MGI:5477305]	-
ENSMUSG00000031444	240.261	835.152	-1.79689	3.58e-05	0.0038915	F10	8	13037308	13056676	+	2731	protein_coding	coagulation factor X [Source:MGI Symbol;Acc:MGI:103107]	-
ENSMUSG00000078853	197.111	49.9679	1.97731	3.65e-05	0.0039553	Igtp	11	58199556	58207591	+	2022	protein_coding	interferon gamma induced GTPase [Source:MGI Symbol;Acc:MGI:107729]	-
ENSMUSG00000022994	94.1419	343.647	-1.8666	3.78e-05	0.00407213	Adcy6	15	98589973	98610076	-	6782	protein_coding	adenylate cyclase 6 [Source:MGI Symbol;Acc:MGI:87917]	-
ENSMUSG00000026077	168.672	41.8101	2.00913	3.94e-05	0.0042296	Npas2	1	39193731	39363236	+	4791	protein_coding	neuronal PAS domain protein 2 [Source:MGI Symbol;Acc:MGI:109232]	bHLH
ENSMUSG00000058427	10.7856	63.2243	-2.53734	4.03e-05	0.00430182	Cxcl2	5	90903871	90905938	+	2068	protein_coding	chemokine (C-X-C motif) ligand 2 [Source:MGI Symbol;Acc:MGI:1340094]	-
ENSMUSG00000019768	1.95965	29.5735	-3.83129	4.06e-05	0.00431693	Esr1	10	4611593	5005614	+	13661	protein_coding	estrogen receptor 1 (alpha) [Source:MGI Symbol;Acc:MGI:1352467]	ESR-like
ENSMUSG00000032035	23.5343	104.013	-2.1379	4.31e-05	0.00455021	Ets1	9	32636221	32757820	+	8476	protein_coding	E26 avian leukemia oncogene 1, 5' domain [Source:MGI Symbol;Acc:MGI:95455]	ETS
ENSMUSG00000029298	79.432	16.3172	2.27476	4.35e-05	0.00458029	Gbp9	5	105077630	105139539	-	5173	protein_coding	guanylate-binding protein 9 [Source:MGI Symbol;Acc:MGI:3605620]	-
ENSMUSG00000025328	19.6116	92.7961	-2.23499	4.78e-05	0.00500609	Padi3	4	140785365	140810648	-	3447	protein_coding	peptidyl arginine deiminase, type III [Source:MGI Symbol;Acc:MGI:1338891]	-
ENSMUSG00000082165	0.978978	24.4749	-4.4756	4.96e-05	0.00516782	Gm7091	X	140821938	140822523	-	586	processed_pseudogene	predicted gene 7091 [Source:MGI Symbol;Acc:MGI:3643894]	-
ENSMUSG00000035373	345.191	96.875	1.83189	5.36e-05	0.0055551	Ccl7	11	82045712	82047525	+	801	protein_coding	chemokine (C-C motif) ligand 7 [Source:MGI Symbol;Acc:MGI:99512]	-
ENSMUSG00000033066	2570.31	782.126	1.71631	5.5e-05	0.00567316	Gas7	11	67455437	67688990	+	11342	protein_coding	growth arrest specific 7 [Source:MGI Symbol;Acc:MGI:1202388]	-
ENSMUSG00000028268	135.33	32.6327	2.048	5.56e-05	0.00571344	Gbp3	3	142560026	142573209	+	3265	protein_coding	guanylate binding protein 3 [Source:MGI Symbol;Acc:MGI:1926263]	-
ENSMUSG00000025089	50.9928	193.748	-1.92316	5.59e-05	0.00571344	Gfra1	19	58235604	58455909	-	5476	protein_coding	glial cell line derived neurotrophic factor family receptor alpha 1 [Source:MGI Symbol;Acc:MGI:1100842]	-
ENSMUSG00000091549	701.172	207.005	1.75951	5.61e-05	0.00571344	Gm6548	17	78850792	78851956	-	1165	processed_pseudogene	predicted gene 6548 [Source:MGI Symbol;Acc:MGI:3644071]	-
ENSMUSG00000059412	319.694	89.737	1.83151	5.86e-05	0.0059362	Fxyd2	9	45399669	45410278	+	4005	protein_coding	FXYD domain-containing ion transport regulator 2 [Source:MGI Symbol;Acc:MGI:1195260]	-
ENSMUSG00000074896	53.9348	9.17914	2.53892	5.93e-05	0.00598539	Ifit3	19	34583531	34588731	+	1745	protein_coding	interferon-induced protein with tetratricopeptide repeats 3 [Source:MGI Symbol;Acc:MGI:1101055]	-
ENSMUSG00000036887	56.8768	10.1989	2.4653	6.54e-05	0.00656953	C1qa	4	136895917	136898803	-	1040	protein_coding	complement component 1, q subcomponent, alpha polypeptide [Source:MGI Symbol;Acc:MGI:88223]	-
ENSMUSG00000025329	198.092	53.0271	1.89894	6.59e-05	0.00659108	Padi1	4	140812983	140845778	-	3754	protein_coding	peptidyl arginine deiminase, type I [Source:MGI Symbol;Acc:MGI:1338893]	-
ENSMUSG00000108308	12.747	67.3031	-2.3889	6.83e-05	0.00679661	Gm45218	6	91599232	91605514	+	1678	lincRNA	predicted gene 45218 [Source:MGI Symbol;Acc:MGI:5753794]	-
ENSMUSG00000022469	0.978978	23.4552	-4.41452	7.35e-05	0.00724938	Rapgef3	15	97744770	97767972	-	6336	protein_coding	Rap guanine nucleotide exchange factor (GEF) 3 [Source:MGI Symbol;Acc:MGI:2441741]	-
ENSMUSG00000026380	0.978978	23.4552	-4.41452	7.35e-05	0.00724938	Tfcp2l1	1	118627945	118685168	+	9438	protein_coding	transcription factor CP2-like 1 [Source:MGI Symbol;Acc:MGI:2444691]	CP2
ENSMUSG00000055333	1.39e-17	18.3566	-7.20816	7.55e-05	0.00741603	Fat2	11	55250609	55336564	-	14528	protein_coding	FAT atypical cadherin 2 [Source:MGI Symbol;Acc:MGI:2685369]	-
ENSMUSG00000085949	11.7663	63.2243	-2.41319	7.64e-05	0.00746888	Gm14275	2	172288133	172290520	+	430	lincRNA	predicted gene 14275 [Source:MGI Symbol;Acc:MGI:3649537]	-
ENSMUSG00000045903	2.94032	30.5932	-3.32413	8.1e-05	0.00787189	Npas4	19	4984355	4989971	-	3277	protein_coding	neuronal PAS domain protein 4 [Source:MGI Symbol;Acc:MGI:2664186]	-
ENSMUSG00000024778	33.3409	131.545	-1.97608	8.12e-05	0.00787189	Fas	19	34290659	34327770	+	1801	protein_coding	Fas (TNF receptor superfamily member 6) [Source:MGI Symbol;Acc:MGI:95484]	-
ENSMUSG00000041361	1.95965	27.5341	-3.72865	8.17e-05	0.00788507	Myzap	9	71504347	71592360	-	5635	protein_coding	myocardial zonula adherens protein [Source:MGI Symbol;Acc:MGI:2142908]	-
ENSMUSG00000029334	10.7856	59.1454	-2.44132	8.61e-05	0.00827127	Prkg2	5	98929773	99037351	-	5369	protein_coding	protein kinase, cGMP-dependent, type II [Source:MGI Symbol;Acc:MGI:108173]	-
ENSMUSG00000022475	39.2249	148.881	-1.92086	8.99e-05	0.00859552	Hdac7	15	97792664	97844502	-	6755	protein_coding	histone deacetylase 7 [Source:MGI Symbol;Acc:MGI:1891835]	-
ENSMUSG00000021260	34.3215	4.08055	3.03464	0.000102431	0.0097112	Hhipl1	12	108306270	108330869	+	5601	protein_coding	hedgehog interacting protein-like 1 [Source:MGI Symbol;Acc:MGI:1919265]	-
ENSMUSG00000057346	34.3215	4.08055	3.03464	0.000102431	0.0097112	Apol9a	15	77403789	77411135	-	5953	protein_coding	apolipoprotein L 9a [Source:MGI Symbol;Acc:MGI:3606001]	-
ENSMUSG00000046879	780.605	242.695	1.68495	0.00010418	0.00983481	Irgm1	11	48861968	48871683	-	5810	protein_coding	immunity-related GTPase family M member 1 [Source:MGI Symbol;Acc:MGI:107567]	-
ENSMUSG00000111679	5.88232	40.7904	-2.7674	0.000106371	0.00999883	Gm47063	9	120705889	120706237	-	349	TEC	predicted gene, 47063 [Source:MGI Symbol;Acc:MGI:6095774]	-
ENSMUSG00000102593	21.5729	1.02142	4.24463	0.000109596	0.0102151	Gm38384	8	105633750	105634871	+	1122	TEC	predicted gene, 38384 [Source:MGI Symbol;Acc:MGI:5611612]	-
ENSMUSG00000101972	0.978978	22.4355	-4.35074	0.000109596	0.0102151	Hist1h3i	13	21782960	21783370	-	411	protein_coding	histone cluster 1, H3i [Source:MGI Symbol;Acc:MGI:2448350]	-
ENSMUSG00000047712	13.7276	67.3031	-2.28299	0.000120421	0.0109993	Ust	10	8204756	8518825	-	4626	protein_coding	uronyl-2-sulfotransferase [Source:MGI Symbol;Acc:MGI:2442406]	-
ENSMUSG00000034220	1.39e-17	17.3369	-7.12627	0.000120499	0.0109993	Gpc1	1	92831645	92860779	+	5159	protein_coding	glypican 1 [Source:MGI Symbol;Acc:MGI:1194891]	-
ENSMUSG00000041078	1.39e-17	17.3369	-7.12627	0.000120499	0.0109993	Grid1	14	34820108	35583379	+	5962	protein_coding	glutamate receptor, ionotropic, delta 1 [Source:MGI Symbol;Acc:MGI:95812]	-
ENSMUSG00000004837	1.39e-17	17.3369	-7.12627	0.000120499	0.0109993	Grap	11	61653265	61672784	+	1793	protein_coding	GRB2-related adaptor protein [Source:MGI Symbol;Acc:MGI:1918770]	-
ENSMUSG00000054510	1.39e-17	17.3369	-7.12627	0.000120499	0.0109993	Gm14461	2	78237547	78302230	+	1780	lincRNA	predicted gene 14461 [Source:MGI Symbol;Acc:MGI:3651589]	-
ENSMUSG00000031963	4.90166	36.7115	-2.87293	0.000121298	0.0110266	Bmper	9	23223076	23485200	+	4833	protein_coding	BMP-binding endothelial regulator [Source:MGI Symbol;Acc:MGI:1920480]	-
ENSMUSG00000028602	33.3409	126.447	-1.91911	0.00013119	0.011877	Tnfrsf8	4	145267137	145315164	-	3459	protein_coding	tumor necrosis factor receptor superfamily, member 8 [Source:MGI Symbol;Acc:MGI:99908]	-
ENSMUSG00000018924	33.3409	4.08055	2.99298	0.000137915	0.0124348	Alox15	11	70344152	70352031	-	2454	protein_coding	arachidonate 15-lipoxygenase [Source:MGI Symbol;Acc:MGI:87997]	-
ENSMUSG00000044986	373.631	115.23	1.69604	0.000146143	0.0130896	Tst	15	78399556	78405907	-	3163	protein_coding	thiosulfate sulfurtransferase, mitochondrial [Source:MGI Symbol;Acc:MGI:98852]	-
ENSMUSG00000113328	130.426	34.6721	1.90767	0.000146361	0.0130896	Gm47260	12	103412492	103415596	-	3105	TEC	predicted gene, 47260 [Source:MGI Symbol;Acc:MGI:6096093]	-
ENSMUSG00000036186	4.90166	35.6918	-2.83243	0.000159961	0.0142481	Fam69b	2	26628457	26636497	+	2476	protein_coding	family with sequence similarity 69, member B [Source:MGI Symbol;Acc:MGI:1927576]	-
ENSMUSG00000055675	1968.19	647.523	1.60368	0.000163609	0.0145145	Kbtbd11	8	15011025	15033333	+	7137	protein_coding	kelch repeat and BTB (POZ) domain containing 11 [Source:MGI Symbol;Acc:MGI:1922151]	-
ENSMUSG00000015850	1.95965	25.4946	-3.61814	0.000167283	0.0146638	Adamtsl4	3	95676201	95687917	-	4198	protein_coding	ADAMTS-like 4 [Source:MGI Symbol;Acc:MGI:2389008]	-
ENSMUSG00000093880	24.5149	2.04113	3.50904	0.000167283	0.0146638	Tmem181c-ps	17	6613753	6639790	-	1386	unprocessed_pseudogene	transmembrane protein 181C, pseudogene [Source:MGI Symbol;Acc:MGI:3780993]	-
ENSMUSG00000106847	1.95965	25.4946	-3.61814	0.000167283	0.0146638	Peg13	15	72805600	72810324	-	4725	sense_intronic	paternally expressed 13 [Source:MGI Symbol;Acc:MGI:2663476]	-
ENSMUSG00000028599	2164.32	6488.48	-1.58391	0.000169884	0.0148329	Tnfrsf1b	4	145213463	145246870	-	3818	protein_coding	tumor necrosis factor receptor superfamily, member 1b [Source:MGI Symbol;Acc:MGI:1314883]	-
ENSMUSG00000038204	5.88232	38.751	-2.69363	0.000178139	0.0154375	Asb10	5	24532697	24540978	-	2806	protein_coding	ankyrin repeat and SOCS box-containing 10 [Source:MGI Symbol;Acc:MGI:2152836]	-
ENSMUSG00000026068	186.324	54.0468	1.78323	0.000178206	0.0154375	Il18rap	1	40515362	40551705	+	6752	protein_coding	interleukin 18 receptor accessory protein [Source:MGI Symbol;Acc:MGI:1338888]	-
ENSMUSG00000023122	3.92099	31.613	-2.97099	0.000186219	0.0160061	Sult1c2	17	53829637	53846339	-	1846	protein_coding	sulfotransferase family, cytosolic, 1C, member 2 [Source:MGI Symbol;Acc:MGI:1916333]	-
ENSMUSG00000036362	32.3602	4.08055	2.95007	0.000186219	0.0160061	P2ry13	3	59207892	59210882	-	2528	protein_coding	purinergic receptor P2Y, G-protein coupled 13 [Source:MGI Symbol;Acc:MGI:1921441]	-
ENSMUSG00000036330	163.769	46.9087	1.80106	0.0001919	0.0163545	Slc18a1	8	69037711	69089235	-	5401	protein_coding	solute carrier family 18 (vesicular monoamine), member 1 [Source:MGI Symbol;Acc:MGI:106684]	-
ENSMUSG00000054640	1.39e-17	16.3172	-7.03946	0.000193974	0.0163545	Slc8a1	17	81388691	81649607	-	2934	protein_coding	solute carrier family 8 (sodium/calcium exchanger), member 1 [Source:MGI Symbol;Acc:MGI:107956]	-
ENSMUSG00000110692	1.39e-17	16.3172	-7.03946	0.000193974	0.0163545	Gm33460	9	118485559	118489099	-	536	antisense	predicted gene, 33460 [Source:MGI Symbol;Acc:MGI:5592619]	-
ENSMUSG00000105559	15.689	1.39e-17	6.98355	0.000193974	0.0163545	Gm4860	3	134963121	134963574	+	454	processed_pseudogene	predicted gene 4860 [Source:MGI Symbol;Acc:MGI:3647155]	-
ENSMUSG00000100123	15.689	1.39e-17	6.98355	0.000193974	0.0163545	Gm28087	9	99367033	99368490	+	767	lincRNA	predicted gene 28087 [Source:MGI Symbol;Acc:MGI:5578793]	-
ENSMUSG00000095562	513.865	1539.78	-1.58302	0.00020421	0.0171521	Gm21887	X	170009659	170019281	+	759	protein_coding	predicted gene, 21887 [Source:MGI Symbol;Acc:MGI:5434051]	-
ENSMUSG00000037321	1250.34	416.047	1.58722	0.000207003	0.0173208	Tap1	17	34187553	34197225	+	5476	protein_coding	transporter 1, ATP-binding cassette, sub-family B (MDR/TAP) [Source:MGI Symbol;Acc:MGI:98483]	-
ENSMUSG00000033577	39.2249	138.683	-1.81859	0.000210532	0.0175497	Myo6	9	80165031	80311729	+	12078	protein_coding	myosin VI [Source:MGI Symbol;Acc:MGI:104785]	-
ENSMUSG00000006764	4.90166	34.6721	-2.79076	0.000211448	0.0175597	Tph2	10	115078641	115185022	-	2879	protein_coding	tryptophan hydroxylase 2 [Source:MGI Symbol;Acc:MGI:2651811]	-
ENSMUSG00000053338	32.3602	118.289	-1.86589	0.00021354	0.017667	Tarm1	7	3486500	3502624	-	2066	protein_coding	T cell-interacting, activating receptor on myeloid cells 1 [Source:MGI Symbol;Acc:MGI:2442280]	-
ENSMUSG00000039956	112.775	355.884	-1.65685	0.000221971	0.0182961	Mrap	16	90738207	90749785	+	1581	protein_coding	melanocortin 2 receptor accessory protein [Source:MGI Symbol;Acc:MGI:1924287]	-
ENSMUSG00000020460	3157.73	9260.07	-1.5521	0.000223109	0.0183215	Rps27a	11	29545846	29548109	-	1972	protein_coding	ribosomal protein S27A [Source:MGI Symbol;Acc:MGI:1925544]	-
ENSMUSG00000036181	922.801	2716.53	-1.55754	0.000229227	0.0187542	Hist1h1c	13	23738808	23740367	+	1560	protein_coding	histone cluster 1, H1c [Source:MGI Symbol;Acc:MGI:1931526]	-
ENSMUSG00000028459	1368.02	459.895	1.57246	0.000230447	0.0187844	Cd72	4	43446462	43454628	-	3422	protein_coding	CD72 antigen [Source:MGI Symbol;Acc:MGI:88345]	-
ENSMUSG00000094497	131.407	36.7115	1.83629	0.000231315	0.0187859	Gm8210	1	43189156	43189638	+	483	processed_pseudogene	predicted pseudogene 8210 [Source:MGI Symbol;Acc:MGI:3643593]	-
ENSMUSG00000020598	1.95965	24.4749	-3.55954	0.000240916	0.0193615	Nrcam	12	44328885	44601964	+	13358	protein_coding	neuronal cell adhesion molecule [Source:MGI Symbol;Acc:MGI:104750]	-
ENSMUSG00000113536	1.95965	24.4749	-3.55954	0.000240916	0.0193615	Gm49327	12	17933164	17939628	+	2101	transcribed_unprocessed_pseudogene	predicted gene, 49327 [Source:MGI Symbol;Acc:MGI:6121512]	-
ENSMUSG00000020183	14.7083	66.2834	-2.16233	0.000241033	0.0193615	Cpm	10	117629500	117687352	+	5964	protein_coding	carboxypeptidase M [Source:MGI Symbol;Acc:MGI:1917824]	-
ENSMUSG00000024897	221.628	68.3228	1.69592	0.00024643	0.0196377	Apba1	19	23758876	23949597	+	6632	protein_coding	amyloid beta (A4) precursor protein binding, family A, member 1 [Source:MGI Symbol;Acc:MGI:1860297]	-
ENSMUSG00000003617	0.978978	20.396	-4.21403	0.000248027	0.0196377	Cp	3	19957054	20009145	+	9566	protein_coding	ceruloplasmin [Source:MGI Symbol;Acc:MGI:88476]	-
ENSMUSG00000032332	0.978978	20.396	-4.21403	0.000248027	0.0196377	Col12a1	9	79598991	79718831	-	15228	protein_coding	collagen, type XII, alpha 1 [Source:MGI Symbol;Acc:MGI:88448]	-
ENSMUSG00000035493	19.6116	1.02142	4.10796	0.000248027	0.0196377	Tgfbi	13	56609523	56639562	+	3771	protein_coding	transforming growth factor, beta induced [Source:MGI Symbol;Acc:MGI:99959]	-
ENSMUSG00000027843	802.18	269.208	1.57477	0.000263577	0.0207944	Ptpn22	3	103859795	103912247	+	6775	protein_coding	protein tyrosine phosphatase, non-receptor type 22 (lymphoid) [Source:MGI Symbol;Acc:MGI:107170]	-
ENSMUSG00000048915	9.80498	49.9679	-2.33446	0.000273264	0.0214818	Efna5	17	62604184	62881317	-	4032	protein_coding	ephrin A5 [Source:MGI Symbol;Acc:MGI:107444]	-
ENSMUSG00000031155	249.087	741.338	-1.57299	0.000278393	0.0218074	Pim2	X	7878262	7883432	+	2795	protein_coding	proviral integration site 2 [Source:MGI Symbol;Acc:MGI:97587]	-
ENSMUSG00000034295	46.0895	154.999	-1.74694	0.000302884	0.023627	Fhod3	18	24709445	25133500	+	5408	protein_coding	formin homology 2 domain containing 3 [Source:MGI Symbol;Acc:MGI:1925847]	-
ENSMUSG00000028108	478.561	1389.88	-1.53793	0.000303761	0.023627	Ecm1	3	95734147	95739569	-	2521	protein_coding	extracellular matrix protein 1 [Source:MGI Symbol;Acc:MGI:103060]	-
ENSMUSG00000019732	65.7027	212.103	-1.6888	0.000311968	0.0241803	Calr3	8	72424176	72443870	-	1962	protein_coding	calreticulin 3 [Source:MGI Symbol;Acc:MGI:1920566]	-
ENSMUSG00000085957	14.7083	1.39e-17	6.8912	0.000315208	0.0242611	Syna	5	134558146	134560171	-	2026	protein_coding	syncytin a [Source:MGI Symbol;Acc:MGI:2684898]	-
ENSMUSG00000116529	1.39e-17	15.2974	-6.94708	0.000315208	0.0242611	AC129539.1	16	37696770	37697340	-	571	processed_pseudogene	ribosomal protein L9 (Rpl9) pseudogene	-
ENSMUSG00000036452	104.929	28.5538	1.87318	0.000330313	0.0253355	Arhgap26	18	38601534	39376284	+	17331	protein_coding	Rho GTPase activating protein 26 [Source:MGI Symbol;Acc:MGI:1918552]	-
ENSMUSG00000083567	63.7414	204.965	-1.68308	0.000335965	0.0256798	Gm11451	2	162898894	162899523	-	630	processed_pseudogene	predicted gene 11451 [Source:MGI Symbol;Acc:MGI:3705412]	-
ENSMUSG00000111971	22.5536	2.04113	3.38938	0.000348534	0.0265484	Gm48678	12	4595340	4655888	-	5319	antisense	predicted gene, 48678 [Source:MGI Symbol;Acc:MGI:6098299]	-
ENSMUSG00000079293	509.943	172.334	1.56445	0.000349733	0.0265484	Clec7a	6	129461591	129472779	-	2638	polymorphic_pseudogene	C-type lectin domain family 7, member a [Source:MGI Symbol;Acc:MGI:1861431]	-
ENSMUSG00000022587	7786.45	2756.3	1.49819	0.000361298	0.0273324	Ly6e	15	74955051	74959905	+	3784	protein_coding	lymphocyte antigen 6 complex, locus E [Source:MGI Symbol;Acc:MGI:106651]	-
ENSMUSG00000029781	873.768	301.839	1.53309	0.000366743	0.0276497	Fkbp9	6	56832059	56879358	+	3314	protein_coding	FK506 binding protein 9 [Source:MGI Symbol;Acc:MGI:1350921]	-
ENSMUSG00000038604	2990.04	1055.41	1.50225	0.000369093	0.0277322	Ripor1	8	105605255	105622219	+	4108	protein_coding	RHO family interacting cell polarization regulator 1 [Source:MGI Symbol;Acc:MGI:1922937]	-
ENSMUSG00000108268	4.90166	32.6327	-2.70362	0.000372105	0.0278637	Gm44187	6	88040539	88042467	-	1929	TEC	predicted gene, 44187 [Source:MGI Symbol;Acc:MGI:5690579]	-
ENSMUSG00000111147	0.978978	19.3763	-4.1405	0.000376589	0.0280096	Gm33699	9	61032212	61059116	+	3468	lincRNA	predicted gene, 33699 [Source:MGI Symbol;Acc:MGI:5592858]	-
ENSMUSG00000101969	0.978978	19.3763	-4.1405	0.000376589	0.0280096	Gm20125	10	16906427	17095807	-	5236	processed_transcript	predicted gene, 20125 [Source:MGI Symbol;Acc:MGI:5012310]	-
ENSMUSG00000098893	258.893	83.6186	1.62904	0.00038432	0.0284887	Gm17828	9	72292542	72293340	-	799	processed_pseudogene	predicted gene, 17828 [Source:MGI Symbol;Acc:MGI:5010013]	-
ENSMUSG00000016194	49.0315	160.098	-1.70456	0.000394906	0.0291755	Hsd11b1	1	193221634	193264075	-	4251	protein_coding	hydroxysteroid 11-beta dehydrogenase 1 [Source:MGI Symbol;Acc:MGI:103562]	-
ENSMUSG00000038045	39.2249	7.1397	2.43778	0.000404469	0.0297824	Sult6b1	17	78883938	78906992	-	2125	protein_coding	sulfotransferase family, cytosolic, 6B, member 1 [Source:MGI Symbol;Acc:MGI:1920921]	-
ENSMUSG00000055435	548.188	187.63	1.54617	0.0004109	0.0301117	Maf	8	115682942	115707794	-	8241	protein_coding	avian musculoaponeurotic fibrosarcoma oncogene homolog [Source:MGI Symbol;Acc:MGI:96909]	TF_bZIP
ENSMUSG00000098041	7.84365	41.8101	-2.3954	0.000411667	0.0301117	Gm26981	7	92729840	92733748	+	3169	lincRNA	predicted gene, 26981 [Source:MGI Symbol;Acc:MGI:5504096]	-
ENSMUSG00000005824	48.0508	10.1989	2.22261	0.000415552	0.0302955	Tnfsf14	17	57189492	57194177	-	1847	protein_coding	tumor necrosis factor (ligand) superfamily, member 14 [Source:MGI Symbol;Acc:MGI:1355317]	-
ENSMUSG00000033960	67.6641	211.084	-1.6395	0.000453504	0.0329536	Jcad	18	4634929	4682868	+	6730	protein_coding	junctional cadherin 5 associated [Source:MGI Symbol;Acc:MGI:2685174]	-
ENSMUSG00000081778	29.4182	101.974	-1.78896	0.000458094	0.033178	Gm6325	X	106360456	106384071	-	3114	unprocessed_pseudogene	predicted gene 6325 [Source:MGI Symbol;Acc:MGI:3644961]	-
ENSMUSG00000031659	2212.37	792.324	1.48129	0.00046049	0.0332426	Adcy7	8	88272403	88329962	+	6733	protein_coding	adenylate cyclase 7 [Source:MGI Symbol;Acc:MGI:102891]	-
ENSMUSG00000085515	3.92099	29.5735	-2.87516	0.000466301	0.0335524	C630028M04Rik	4	51968094	52051110	-	3387	lincRNA	RIKEN cDNA C630028M04 gene [Source:MGI Symbol;Acc:MGI:3045376]	-
ENSMUSG00000052133	4.90166	31.613	-2.65799	0.000495363	0.0355278	Sema5b	16	35541145	35664732	+	7080	protein_coding	sema domain, seven thrombospondin repeats (type 1 and type 1-like), transmembrane domain (TM) and short cytoplasmic domain, (semaphorin) 5B [Source:MGI Symbol;Acc:MGI:107555]	-
ENSMUSG00000050967	18.6309	73.4214	-1.97115	0.000504622	0.0357074	Creg2	1	39618406	39651474	-	6091	protein_coding	cellular repressor of E1A-stimulated genes 2 [Source:MGI Symbol;Acc:MGI:1928333]	-
ENSMUSG00000086416	1.95965	22.4355	-3.43467	0.000506526	0.0357074	Gm14002	2	125207529	125217512	-	2839	antisense	predicted gene 14002 [Source:MGI Symbol;Acc:MGI:3650401]	-
ENSMUSG00000027398	114.736	33.6524	1.76585	0.000507493	0.0357074	Il1b	2	129364570	129371139	-	1907	protein_coding	interleukin 1 beta [Source:MGI Symbol;Acc:MGI:96543]	-
ENSMUSG00000068957	54.9154	173.354	-1.65614	0.0005125	0.0357074	4930589L23Rik	3	79568192	79572580	+	1364	lincRNA	RIKEN cDNA 4930589L23 gene [Source:MGI Symbol;Acc:MGI:1923129]	-
ENSMUSG00000033060	1.39e-17	14.2777	-6.84838	0.000517265	0.0357074	Lmo7	14	101729957	101934710	+	11951	protein_coding	LIM domain only 7 [Source:MGI Symbol;Acc:MGI:1353586]	-
ENSMUSG00000085601	1.39e-17	14.2777	-6.84838	0.000517265	0.0357074	Gm4969	7	19099046	19118368	-	4695	protein_coding	predicted gene 4969 [Source:MGI Symbol;Acc:MGI:3647482]	-
ENSMUSG00000092300	13.7276	1.39e-17	6.79253	0.000517265	0.0357074	Cdk3-ps	11	116216003	116220287	+	1548	polymorphic_pseudogene	cyclin-dependent kinase 3, pseudogene [Source:MGI Symbol;Acc:MGI:1916931]	-
ENSMUSG00000030000	1.39e-17	14.2777	-6.84838	0.000517265	0.0357074	Add2	6	86028681	86124409	+	10139	protein_coding	adducin 2 (beta) [Source:MGI Symbol;Acc:MGI:87919]	-
ENSMUSG00000115938	13.7276	1.39e-17	6.79253	0.000517265	0.0357074	Gm17241	15	99706562	99706813	-	252	processed_pseudogene	predicted gene, 17241 [Source:MGI Symbol;Acc:MGI:4936875]	-
ENSMUSG00000115483	1.39e-17	14.2777	-6.84838	0.000517265	0.0357074	Gm9732	14	43275036	43306011	+	2661	protein_coding	predicted gene 9732 [Source:MGI Symbol;Acc:MGI:3796514]	-
ENSMUSG00000074885	1.39e-17	14.2777	-6.84838	0.000517265	0.0357074	Gm10782	13	56362900	56368857	+	1480	lincRNA	predicted gene 10782 [Source:MGI Symbol;Acc:MGI:3642506]	-
ENSMUSG00000071550	1.39e-17	14.2777	-6.84838	0.000517265	0.0357074	Cfap44	16	44394796	44482428	+	8405	protein_coding	cilia and flagella associated protein 44 [Source:MGI Symbol;Acc:MGI:1277238]	-
ENSMUSG00000087624	38.2442	7.1397	2.40137	0.000519431	0.0357453	9230111E07Rik	2	167782053	167783486	+	811	lincRNA	RIKEN cDNA 9230111E07 gene [Source:MGI Symbol;Acc:MGI:1924998]	-
ENSMUSG00000052565	30.3989	102.993	-1.75619	0.000556287	0.0381626	Hist1h1d	13	23553262	23560686	+	7425	protein_coding	histone cluster 1, H1d [Source:MGI Symbol;Acc:MGI:107502]	-
ENSMUSG00000038651	0.978978	18.3566	-4.06301	0.000575412	0.0392311	Sycp2l	13	41114307	41174351	+	2823	protein_coding	synaptonemal complex protein 2-like [Source:MGI Symbol;Acc:MGI:2685114]	-
ENSMUSG00000108231	0.978978	18.3566	-4.06301	0.000575412	0.0392311	Gm4045	6	66746017	66746326	+	310	processed_pseudogene	predicted gene 4045 [Source:MGI Symbol;Acc:MGI:3782220]	-
ENSMUSG00000040950	2.94032	25.4946	-3.06227	0.000589	0.0400339	Mgl2	11	70130329	70137550	+	2094	protein_coding	macrophage galactose N-acetyl-galactosamine specific lectin 2 [Source:MGI Symbol;Acc:MGI:2385729]	-
ENSMUSG00000067212	1685.76	614.892	1.45481	0.000600526	0.0406921	H2-T23	17	36029773	36032855	-	2889	protein_coding	histocompatibility 2, T region locus 23 [Source:MGI Symbol;Acc:MGI:95957]	-
ENSMUSG00000051124	11.7663	52.0073	-2.13203	0.000604137	0.0408116	Gimap9	6	48676129	48679114	+	1642	protein_coding	GTPase, IMAP family member 9 [Source:MGI Symbol;Acc:MGI:3511744]	-
ENSMUSG00000060550	46.0895	10.1989	2.16265	0.000634842	0.0427551	H2-Q7	17	35439155	35443773	+	4265	protein_coding	histocompatibility 2, Q region locus 7 [Source:MGI Symbol;Acc:MGI:95936]	-
ENSMUSG00000064346	31.3796	5.10027	2.59253	0.000660977	0.0443799	mt-Tw	MT	4950	5016	+	67	Mt_tRNA	mitochondrially encoded tRNA tryptophan [Source:MGI Symbol;Acc:MGI:102471]	-
ENSMUSG00000095545	5.88232	33.6524	-2.4908	0.0006696	0.0448226	Zfp969	2	175692223	175703646	-	1758	protein_coding	zinc finger protein 969 [Source:MGI Symbol;Acc:MGI:3782422]	zf-C2H2
ENSMUSG00000034463	252.029	85.6581	1.55557	0.00068459	0.0456876	Scara3	14	65919394	65953935	-	3597	protein_coding	scavenger receptor class A, member 3 [Source:MGI Symbol;Acc:MGI:2444418]	-
ENSMUSG00000105283	65.7027	197.827	-1.58834	0.000695886	0.0463015	Gm33370	5	96910341	96922175	-	489	lincRNA	predicted gene, 33370 [Source:MGI Symbol;Acc:MGI:5592529]	-
ENSMUSG00000113757	43.1475	135.624	-1.64935	0.000702468	0.0464685	Gm47507	13	5887109	5928045	+	769	lincRNA	predicted gene, 47507 [Source:MGI Symbol;Acc:MGI:6096493]	-
ENSMUSG00000005980	22.5536	79.5398	-1.81248	0.000702602	0.0464685	Dnase1	16	4036942	4040024	+	3083	protein_coding	deoxyribonuclease I [Source:MGI Symbol;Acc:MGI:103157]	-
ENSMUSG00000021508	74.5287	219.241	-1.55501	0.000713248	0.0470318	Cxcl14	13	56288643	56296551	-	1827	protein_coding	chemokine (C-X-C motif) ligand 14 [Source:MGI Symbol;Acc:MGI:1888514]	-
ENSMUSG00000038507	1735.77	642.425	1.4338	0.000717381	0.0471635	Parp12	6	39086410	39118349	-	3995	protein_coding	poly (ADP-ribose) polymerase family, member 12 [Source:MGI Symbol;Acc:MGI:2143990]	-
ENSMUSG00000079017	50.9928	12.2383	2.048	0.000733197	0.0480603	Ifi27l2a	12	103442167	103443680	-	463	protein_coding	interferon, alpha-inducible protein 27 like 2A [Source:MGI Symbol;Acc:MGI:1924183]	-
ENSMUSG00000040253	161.808	53.0271	1.60726	0.000749043	0.0489537	Gbp7	3	142530342	142550149	+	5614	protein_coding	guanylate binding protein 7 [Source:MGI Symbol;Acc:MGI:2444421]	-
ENSMUSG00000105651	10.7856	47.9285	-2.13864	0.000759269	0.0494757	1700017M07Rik	3	35256462	35276131	-	940	lincRNA	RIKEN cDNA 1700017M07 gene [Source:MGI Symbol;Acc:MGI:1923648]	-
ENSMUSG00000021423	623.699	227.399	1.45514	0.000762458	0.0495373	Ly86	13	37345208	37419036	+	3632	protein_coding	lymphocyte antigen 86 [Source:MGI Symbol;Acc:MGI:1321404]	-
ENSMUSG00000031639	120.62	37.7313	1.67344	0.000804773	0.0521332	Tlr3	8	45395665	45411080	-	5207	protein_coding	toll-like receptor 3 [Source:MGI Symbol;Acc:MGI:2156367]	-
ENSMUSG00000024079	1693.6	634.267	1.41676	0.000814261	0.0525936	Eif2ak2	17	78852564	78882573	-	5113	protein_coding	eukaryotic translation initiation factor 2-alpha kinase 2 [Source:MGI Symbol;Acc:MGI:1353449]	-
ENSMUSG00000046056	334.404	119.309	1.48595	0.000827455	0.0531429	Sbsn	7	30751471	30756134	+	3625	protein_coding	suprabasin [Source:MGI Symbol;Acc:MGI:2446326]	-
ENSMUSG00000040265	2.94032	24.4749	-3.00367	0.000829981	0.0531429	Dnm3	1	161982453	162478034	-	24452	protein_coding	dynamin 3 [Source:MGI Symbol;Acc:MGI:1341299]	-
ENSMUSG00000059430	2.94032	24.4749	-3.00367	0.000829981	0.0531429	Actg2	6	83512905	83536265	-	1557	protein_coding	actin, gamma 2, smooth muscle, enteric [Source:MGI Symbol;Acc:MGI:104589]	-
ENSMUSG00000057596	52.9541	13.258	1.98797	0.00085276	0.0544436	Trim30d	7	104470014	104507849	-	3758	protein_coding	tripartite motif-containing 30D [Source:MGI Symbol;Acc:MGI:3035181]	-
ENSMUSG00000021294	1.39e-17	13.258	-6.74242	0.00085757	0.0545929	Kif26a	12	112146208	112181747	+	6918	protein_coding	kinesin family member 26A [Source:MGI Symbol;Acc:MGI:2447072]	-
ENSMUSG00000007682	174.556	478.25	-1.4534	0.000869294	0.0550381	Dio2	12	90724552	90738438	-	5815	protein_coding	deiodinase, iodothyronine, type II [Source:MGI Symbol;Acc:MGI:1338833]	-
ENSMUSG00000028773	3.92099	27.5341	-2.77252	0.000872039	0.0550381	Fabp3	4	130308595	130315463	+	823	protein_coding	fatty acid binding protein 3, muscle and heart [Source:MGI Symbol;Acc:MGI:95476]	-
ENSMUSG00000020838	26.4762	4.08055	2.6618	0.000872039	0.0550381	Slc6a4	11	76998603	77032340	+	4531	protein_coding	solute carrier family 6 (neurotransmitter transporter, serotonin), member 4 [Source:MGI Symbol;Acc:MGI:96285]	-
ENSMUSG00000039853	256.932	89.737	1.51634	0.000882726	0.0554184	Trim14	4	46493781	46536141	-	4338	protein_coding	tripartite motif-containing 14 [Source:MGI Symbol;Acc:MGI:1921985]	-
ENSMUSG00000057729	16.6696	1.02142	3.8751	0.000884859	0.0554184	Prtn3	10	79874476	79883174	+	1732	protein_coding	proteinase 3 [Source:MGI Symbol;Acc:MGI:893580]	-
ENSMUSG00000061232	7774.69	2962.29	1.39204	0.000888847	0.0554184	H2-K1	17	33996017	34000333	-	2608	protein_coding	histocompatibility 2, K1, K region [Source:MGI Symbol;Acc:MGI:95904]	-
ENSMUSG00000042638	60.7994	16.3172	1.88981	0.00088988	0.0554184	Gucy2c	6	136697284	136781765	-	3959	protein_coding	guanylate cyclase 2c [Source:MGI Symbol;Acc:MGI:106903]	-
ENSMUSG00000003949	11.7663	49.9679	-2.07445	0.000890608	0.0554184	Hlf	11	90336536	90390895	-	6681	protein_coding	hepatic leukemia factor [Source:MGI Symbol;Acc:MGI:96108]	TF_bZIP
ENSMUSG00000105867	20.5923	74.4412	-1.84754	0.000960291	0.0595866	Gm42517	5	108366073	108367922	-	1850	protein_coding	predicted gene 42517 [Source:MGI Symbol;Acc:MGI:5662654]	-
ENSMUSG00000032089	180.44	62.2045	1.53458	0.00102045	0.0630495	Il10ra	9	45253837	45269149	-	3498	protein_coding	interleukin 10 receptor, alpha [Source:MGI Symbol;Acc:MGI:96538]	-
ENSMUSG00000019850	475.619	1253.24	-1.39754	0.00102181	0.0630495	Tnfaip3	10	19000910	19015657	-	7226	protein_coding	tumor necrosis factor, alpha-induced protein 3 [Source:MGI Symbol;Acc:MGI:1196377]	-
ENSMUSG00000001039	12.747	52.0073	-2.01772	0.00102772	0.0632375	B9d1	11	61505144	61512931	+	1593	protein_coding	B9 protein domain 1 [Source:MGI Symbol;Acc:MGI:1351471]	-
ENSMUSG00000018102	350.095	925.907	-1.40279	0.00103413	0.0634555	Hist1h2bc	13	23684199	23692908	+	1156	protein_coding	histone cluster 1, H2bc [Source:MGI Symbol;Acc:MGI:1915274]	-
ENSMUSG00000037375	33.3409	105.033	-1.6517	0.00104882	0.0641783	Hhat	1	192496711	192771223	-	9150	protein_coding	hedgehog acyltransferase [Source:MGI Symbol;Acc:MGI:2444681]	-
ENSMUSG00000010358	346.172	125.427	1.46375	0.001058	0.0645612	Ifi35	11	101448407	101458698	+	1727	protein_coding	interferon-induced protein 35 [Source:MGI Symbol;Acc:MGI:1917360]	-
ENSMUSG00000097254	7.84365	37.7313	-2.24777	0.0010655	0.0646617	C430042M11Rik	17	83851675	83854393	-	1617	lincRNA	RIKEN cDNA C430042M11 gene [Source:MGI Symbol;Acc:MGI:2443186]	-
ENSMUSG00000027435	7.84365	37.7313	-2.24777	0.0010655	0.0646617	Cd93	2	148436640	148443563	-	6677	protein_coding	CD93 antigen [Source:MGI Symbol;Acc:MGI:106664]	-
ENSMUSG00000020256	365.785	133.585	1.45241	0.00108029	0.0652822	Aldh1l2	10	83487450	83534140	-	7503	protein_coding	aldehyde dehydrogenase 1 family, member L2 [Source:MGI Symbol;Acc:MGI:2444680]	-
ENSMUSG00000041193	1.95965	20.396	-3.29797	0.00108459	0.0652822	Pla2g5	4	138799244	138863482	-	2884	protein_coding	phospholipase A2, group V [Source:MGI Symbol;Acc:MGI:101899]	-
ENSMUSG00000097572	19.6116	2.04113	3.18894	0.00108459	0.0652822	Gm26797	9	122295869	122310928	-	4044	lincRNA	predicted gene, 26797 [Source:MGI Symbol;Acc:MGI:5477291]	-
ENSMUSG00000026463	81.3933	23.4552	1.78968	0.00109218	0.0655605	Atp2b4	1	133699457	133801041	-	12248	protein_coding	ATPase, Ca++ transporting, plasma membrane 4 [Source:MGI Symbol;Acc:MGI:88111]	-
ENSMUSG00000027583	6.86299	34.6721	-2.31561	0.00111107	0.0663337	Zbtb46	2	181387762	181459426	-	8508	protein_coding	zinc finger and BTB domain containing 46 [Source:MGI Symbol;Acc:MGI:1919397]	ZBTB
ENSMUSG00000015451	6.86299	34.6721	-2.31561	0.00111107	0.0663337	C4a	17	34809092	34823464	-	6206	processed_transcript	complement component 4A (Rodgers blood group) [Source:MGI Symbol;Acc:MGI:98320]	-
ENSMUSG00000025037	857.097	2218.91	-1.37219	0.00113413	0.0675279	Maoa	X	16619698	16687818	+	4167	protein_coding	monoamine oxidase A [Source:MGI Symbol;Acc:MGI:96915]	-
ENSMUSG00000026875	32.3602	6.11998	2.37948	0.00115274	0.0682682	Traf1	2	34941750	34961772	-	8819	protein_coding	TNF receptor-associated factor 1 [Source:MGI Symbol;Acc:MGI:101836]	-
ENSMUSG00000022861	32.3602	6.11998	2.37948	0.00115274	0.0682682	Dgkg	16	22468461	22657221	-	9255	protein_coding	diacylglycerol kinase, gamma [Source:MGI Symbol;Acc:MGI:105060]	-
ENSMUSG00000020010	13.7276	54.0468	-1.96717	0.00116955	0.0688943	Vnn3	10	23851462	23869843	+	1811	protein_coding	vanin 3 [Source:MGI Symbol;Acc:MGI:1347055]	-
ENSMUSG00000027296	53.9348	14.2777	1.90842	0.00116955	0.0688943	Itpka	2	119742337	119751263	+	1818	protein_coding	inositol 1,4,5-trisphosphate 3-kinase A [Source:MGI Symbol;Acc:MGI:1333822]	-
ENSMUSG00000097177	9.80498	42.8299	-2.11267	0.00120867	0.0710094	9330159M07Rik	9	88840236	88858870	-	5332	processed_transcript	RIKEN cDNA 9330159M07 gene [Source:MGI Symbol;Acc:MGI:2442519]	-
ENSMUSG00000006221	68.6447	195.788	-1.51032	0.00122185	0.0715934	Hspb7	4	141420779	141425311	+	2769	protein_coding	heat shock protein family, member 7 (cardiovascular) [Source:MGI Symbol;Acc:MGI:1352494]	-
ENSMUSG00000023349	71.5867	21.4158	1.73528	0.00126922	0.0741719	Clec4n	6	123229843	123247021	+	1420	protein_coding	C-type lectin domain family 4, member n [Source:MGI Symbol;Acc:MGI:1861231]	-
ENSMUSG00000023046	40.2055	9.17914	2.11625	0.00127988	0.0745979	Igfbp6	15	102144362	102149511	+	1112	protein_coding	insulin-like growth factor binding protein 6 [Source:MGI Symbol;Acc:MGI:96441]	-
ENSMUSG00000004609	1019.89	393.613	1.37329	0.00129188	0.0750993	Cd33	7	43524216	43544428	-	7771	protein_coding	CD33 antigen [Source:MGI Symbol;Acc:MGI:99440]	-
ENSMUSG00000114055	46.0895	135.624	-1.55446	0.00132314	0.0767142	Gm32089	13	94289448	94295006	-	1193	lincRNA	predicted gene, 32089 [Source:MGI Symbol;Acc:MGI:5591248]	-
ENSMUSG00000027219	39.2249	118.289	-1.58933	0.00133518	0.0772094	Slc28a2	2	122426477	122461137	+	4208	protein_coding	solute carrier family 28 (sodium-coupled nucleoside transporter), member 2 [Source:MGI Symbol;Acc:MGI:1913105]	-
ENSMUSG00000044811	37.2635	8.15942	2.17448	0.00135615	0.0777736	Cd300c2	11	114996721	115001880	-	1275	protein_coding	CD300C molecule 2 [Source:MGI Symbol;Acc:MGI:2153249]	-
ENSMUSG00000020027	127.484	42.8299	1.57092	0.00136048	0.0777736	Socs2	10	95385362	95417180	-	9531	protein_coding	suppressor of cytokine signaling 2 [Source:MGI Symbol;Acc:MGI:1201787]	-
ENSMUSG00000013974	0.978978	16.3172	-3.8943	0.00136958	0.0777736	Mcemp1	8	3665754	3669259	+	1494	protein_coding	mast cell expressed membrane protein 1 [Source:MGI Symbol;Acc:MGI:1916439]	-
ENSMUSG00000003534	0.978978	16.3172	-3.8943	0.00136958	0.0777736	Ddr1	17	35681567	35704621	-	4774	protein_coding	discoidin domain receptor family, member 1 [Source:MGI Symbol;Acc:MGI:99216]	-
ENSMUSG00000117171	0.978978	16.3172	-3.8943	0.00136958	0.0777736	AC126937.2	17	28174657	28177682	-	3026	bidirectional_promoter_lncRNA	novel transcript	-
ENSMUSG00000065273	0.978978	16.3172	-3.8943	0.00136958	0.0777736	Gm25128	17	35247175	35247250	+	76	snoRNA	predicted gene, 25128 [Source:MGI Symbol;Acc:MGI:5454905]	-
ENSMUSG00000068246	15.689	1.02142	3.78831	0.00136958	0.0777736	Apol9b	15	77729039	77736382	+	1821	protein_coding	apolipoprotein L 9b [Source:MGI Symbol;Acc:MGI:1919148]	-
ENSMUSG00000028456	6.86299	33.6524	-2.2727	0.0014361	0.0797576	Unc13b	4	43058953	43264871	+	22746	protein_coding	unc-13 homolog B [Source:MGI Symbol;Acc:MGI:1342278]	-
ENSMUSG00000019874	1.39e-17	12.2383	-6.62807	0.00143701	0.0797576	Fabp7	10	57784881	57788450	+	1250	protein_coding	fatty acid binding protein 7, brain [Source:MGI Symbol;Acc:MGI:101916]	-
ENSMUSG00000041757	1.39e-17	12.2383	-6.62807	0.00143701	0.0797576	Plekha6	1	133164210	133303435	+	12530	protein_coding	pleckstrin homology domain containing, family A member 6 [Source:MGI Symbol;Acc:MGI:2388662]	-
ENSMUSG00000034918	1.39e-17	12.2383	-6.62807	0.00143701	0.0797576	Cdhr2	13	54701461	54736662	+	4129	protein_coding	cadherin-related family member 2 [Source:MGI Symbol;Acc:MGI:2687323]	-
ENSMUSG00000032556	11.7663	1.39e-17	6.57231	0.00143701	0.0797576	Bfsp2	9	103424924	103480420	-	1698	protein_coding	beaded filament structural protein 2, phakinin [Source:MGI Symbol;Acc:MGI:1333828]	-
ENSMUSG00000054976	1.39e-17	12.2383	-6.62807	0.00143701	0.0797576	Nyap2	1	81076950	81341764	+	12508	protein_coding	neuronal tyrosine-phophorylated phosphoinositide 3-kinase adaptor 2 [Source:MGI Symbol;Acc:MGI:2443135]	-
ENSMUSG00000026611	1.39e-17	12.2383	-6.62807	0.00143701	0.0797576	Spata17	1	187044648	187215465	-	2870	protein_coding	spermatogenesis associated 17 [Source:MGI Symbol;Acc:MGI:1921967]	-
ENSMUSG00000114805	11.7663	1.39e-17	6.57231	0.00143701	0.0797576	Gm9626	13	67187387	67188177	+	791	processed_pseudogene	predicted gene 9626 [Source:MGI Symbol;Acc:MGI:3780034]	-
ENSMUSG00000055271	11.7663	1.39e-17	6.57231	0.00143701	0.0797576	9330161L09Rik	12	103406822	103407820	-	999	protein_coding	RIKEN cDNA 9330161L09 gene [Source:MGI Symbol;Acc:MGI:1924475]	-
ENSMUSG00000015947	2181.97	861.664	1.34031	0.00147331	0.0815674	Fcgr1	3	96282909	96293969	-	2589	protein_coding	Fc receptor, IgG, high affinity I [Source:MGI Symbol;Acc:MGI:95498]	-
ENSMUSG00000063268	1091.48	428.284	1.34939	0.00149887	0.0827754	Parp10	15	76231174	76243441	-	4275	protein_coding	poly (ADP-ribose) polymerase family, member 10 [Source:MGI Symbol;Acc:MGI:3712326]	-
ENSMUSG00000049871	567.802	1441.88	-1.3443	0.0015057	0.0829448	Nlrc3	16	3945007	3976632	-	7069	protein_coding	NLR family, CARD domain containing 3 [Source:MGI Symbol;Acc:MGI:2444070]	-
ENSMUSG00000039099	14.7083	55.0665	-1.89541	0.00156395	0.0859395	Wdr93	7	79743163	79785950	+	2285	protein_coding	WD repeat domain 93 [Source:MGI Symbol;Acc:MGI:3646885]	-
ENSMUSG00000026121	167.692	439.501	-1.38937	0.00156786	0.0859406	Sema4c	1	36548639	36558349	-	4593	protein_coding	sema domain, immunoglobulin domain (Ig), transmembrane domain (TM) and short cytoplasmic domain, (semaphorin) 4C [Source:MGI Symbol;Acc:MGI:109252]	-
ENSMUSG00000069892	244.183	89.737	1.44296	0.00157822	0.086294	9930111J21Rik2	11	49015874	49051242	-	7017	protein_coding	RIKEN cDNA 9930111J21 gene 2 [Source:MGI Symbol;Acc:MGI:3711310]	-
ENSMUSG00000027670	27.4569	5.10027	2.4007	0.00159155	0.0865155	Ocstamp	2	165393760	165400405	-	3657	protein_coding	osteoclast stimulatory transmembrane protein [Source:MGI Symbol;Acc:MGI:1921864]	-
ENSMUSG00000106350	4.90166	28.5538	-2.51176	0.00159155	0.0865155	Gm4869	5	140445645	140495071	+	2955	protein_coding	predicted gene 4869 [Source:MGI Symbol;Acc:MGI:3646257]	-
ENSMUSG00000096926	1.95965	19.3763	-3.22443	0.00159793	0.0865155	Gm26823	18	31859082	31861764	-	2361	lincRNA	predicted gene, 26823 [Source:MGI Symbol;Acc:MGI:5477317]	-
ENSMUSG00000116704	18.6309	2.04113	3.11542	0.00159793	0.0865155	AC164431.1	17	8384053	8384660	-	608	processed_pseudogene	ribosomal protein L15 (Rpl15) pseudogene	-
ENSMUSG00000032528	24.5149	4.08055	2.55131	0.0016487	0.0886126	Vipr1	9	121642716	121672954	+	5800	protein_coding	vasoactive intestinal peptide receptor 1 [Source:MGI Symbol;Acc:MGI:109272]	-
ENSMUSG00000105708	24.5149	4.08055	2.55131	0.0016487	0.0886126	Gm36070	3	94356507	94360842	-	2768	processed_transcript	predicted gene, 36070 [Source:MGI Symbol;Acc:MGI:5595229]	-
ENSMUSG00000100009	24.5149	4.08055	2.55131	0.0016487	0.0886126	Gm7967	1	98589517	98607384	+	5950	lincRNA	predicted gene 7967 [Source:MGI Symbol;Acc:MGI:3644984]	-
ENSMUSG00000111818	98.0646	262.07	-1.41696	0.00171507	0.091956	Gm17749	9	65521106	65529806	-	690	processed_transcript	predicted gene, 17749 [Source:MGI Symbol;Acc:MGI:5009827]	-
ENSMUSG00000110706	36.2829	8.15942	2.13614	0.00172833	0.0924425	Gm45709	8	124897894	124900130	-	1075	antisense	predicted gene 45709 [Source:MGI Symbol;Acc:MGI:5804824]	-
ENSMUSG00000001270	509.943	198.847	1.35814	0.00180156	0.0961267	Ckb	12	111669361	111672338	-	2895	protein_coding	creatine kinase, brain [Source:MGI Symbol;Acc:MGI:88407]	-
ENSMUSG00000000753	342.249	130.526	1.38988	0.00181821	0.0967813	Serpinf1	11	75409769	75422701	-	2359	protein_coding	serine (or cysteine) peptidase inhibitor, clade F, member 1 [Source:MGI Symbol;Acc:MGI:108080]	-
ENSMUSG00000046768	25.4956	79.5398	-1.63652	0.001945	0.103281	Rhoj	12	75308322	75401456	+	6484	protein_coding	ras homolog family member J [Source:MGI Symbol;Acc:MGI:1931551]	-
ENSMUSG00000002885	46.0895	12.2383	1.90253	0.00195502	0.103564	Adgre5	8	83723251	83741326	-	3757	protein_coding	adhesion G protein-coupled receptor E5 [Source:MGI Symbol;Acc:MGI:1347095]	-
ENSMUSG00000024247	81.3933	216.182	-1.40785	0.00207016	0.109054	Pkdcc	17	83215292	83225070	+	2712	protein_coding	protein kinase domain containing, cytoplasmic [Source:MGI Symbol;Acc:MGI:2147077]	-
ENSMUSG00000001995	696.268	278.385	1.32219	0.0020704	0.109054	Sipa1l2	8	125418063	125569808	-	9617	protein_coding	signal-induced proliferation-associated 1 like 2 [Source:MGI Symbol;Acc:MGI:2676970]	-
ENSMUSG00000085030	65.7027	20.396	1.68174	0.00207346	0.109054	2810455O05Rik	8	123838553	123840785	-	1691	lincRNA	RIKEN cDNA 2810455O05 gene [Source:MGI Symbol;Acc:MGI:1920072]	-
ENSMUSG00000059994	517.788	204.965	1.33647	0.00208115	0.109199	Fcrl1	3	87376387	87402934	+	3560	protein_coding	Fc receptor-like 1 [Source:MGI Symbol;Acc:MGI:2442862]	-
ENSMUSG00000037731	391.283	152.96	1.35436	0.00210405	0.109869	Themis2	4	132781843	132796387	-	3079	protein_coding	thymocyte selection associated family member 2 [Source:MGI Symbol;Acc:MGI:2446213]	-
ENSMUSG00000043079	102.968	34.6721	1.567	0.00212585	0.109869	Synpo	18	60593973	60660142	-	9533	protein_coding	synaptopodin [Source:MGI Symbol;Acc:MGI:1099446]	-
ENSMUSG00000062232	352.056	873.901	-1.31135	0.00212786	0.109869	Rapgef2	3	79062516	79286517	-	14051	protein_coding	Rap guanine nucleotide exchange factor (GEF) 2 [Source:MGI Symbol;Acc:MGI:2659071]	-
ENSMUSG00000047735	212.802	79.5398	1.41839	0.00212872	0.109869	Samd9l	6	3372257	3399572	-	5427	protein_coding	sterile alpha motif domain containing 9-like [Source:MGI Symbol;Acc:MGI:1343184]	-
ENSMUSG00000037966	1170.91	2860.31	-1.28845	0.00213193	0.109869	Ninj1	13	49187485	49196244	+	1570	protein_coding	ninjurin 1 [Source:MGI Symbol;Acc:MGI:1196617]	-
ENSMUSG00000110863	0.978978	15.2974	-3.80192	0.00213372	0.109869	Gm34655	9	121277775	121286000	+	1294	bidirectional_promoter_lncRNA	predicted gene, 34655 [Source:MGI Symbol;Acc:MGI:5593814]	-
ENSMUSG00000103238	14.7083	1.02142	3.69596	0.00213372	0.109869	Gm36527	1	151496557	151499585	-	3029	TEC	predicted gene, 36527 [Source:MGI Symbol;Acc:MGI:5595686]	-
ENSMUSG00000115428	14.7083	1.02142	3.69596	0.00213372	0.109869	Gm41290	15	34021995	34037780	-	1859	lincRNA	predicted gene, 41290 [Source:MGI Symbol;Acc:MGI:5624175]	-
ENSMUSG00000105139	26.4762	5.10027	2.34847	0.00214237	0.110058	Gm19391	3	109120533	109122895	-	2363	processed_transcript	predicted gene, 19391 [Source:MGI Symbol;Acc:MGI:5011576]	-
ENSMUSG00000047246	29.4182	87.6975	-1.57166	0.00217445	0.111447	Hist1h2be	13	23583670	23621124	-	4446	protein_coding	histone cluster 1, H2be [Source:MGI Symbol;Acc:MGI:2448380]	-
ENSMUSG00000106361	3.92099	24.4749	-2.60341	0.00227587	0.116375	Gm35066	3	144972124	144982560	+	2074	macro_lncRNA	predicted gene, 35066 [Source:MGI Symbol;Acc:MGI:5594225]	-
ENSMUSG00000075014	147.098	373.219	-1.34248	0.00232227	0.118473	Gm10800	2	98666547	98667301	-	660	protein_coding	predicted gene 10800 [Source:MGI Symbol;Acc:MGI:3641657]	-
ENSMUSG00000041548	1.95965	18.3566	-3.14694	0.00236482	0.119528	Hspb8	5	116408491	116422864	-	1950	protein_coding	heat shock protein 8 [Source:MGI Symbol;Acc:MGI:2135756]	-
ENSMUSG00000035383	17.6503	2.04113	3.03795	0.00236482	0.119528	Pmch	10	88091072	88092375	+	749	protein_coding	pro-melanin-concentrating hormone [Source:MGI Symbol;Acc:MGI:97629]	-
ENSMUSG00000010051	469.735	187.63	1.3234	0.00242455	0.119528	Hyal1	9	107576927	107581710	+	3777	protein_coding	hyaluronoglucosaminidase 1 [Source:MGI Symbol;Acc:MGI:96298]	-
ENSMUSG00000104388	10.7856	1.39e-17	6.44815	0.00243493	0.119528	Gm37033	1	180357649	180364998	+	7350	TEC	predicted gene, 37033 [Source:MGI Symbol;Acc:MGI:5610261]	-
ENSMUSG00000019848	1.39e-17	11.2186	-6.50386	0.00243493	0.119528	Popdc3	10	45178098	45318452	+	2083	protein_coding	popeye domain containing 3 [Source:MGI Symbol;Acc:MGI:1930153]	-
ENSMUSG00000111528	10.7856	1.39e-17	6.44815	0.00243493	0.119528	Gm39460	9	120879697	120881972	-	1266	lincRNA	predicted gene, 39460 [Source:MGI Symbol;Acc:MGI:5622345]	-
ENSMUSG00000027261	1.39e-17	11.2186	-6.50386	0.00243493	0.119528	Hao1	2	134497361	134554368	-	2284	protein_coding	hydroxyacid oxidase 1, liver [Source:MGI Symbol;Acc:MGI:96011]	-
ENSMUSG00000103638	1.39e-17	11.2186	-6.50386	0.00243493	0.119528	Gm38327	9	99241851	99243605	-	1755	TEC	predicted gene, 38327 [Source:MGI Symbol;Acc:MGI:5611555]	-
ENSMUSG00000026442	1.39e-17	11.2186	-6.50386	0.00243493	0.119528	Nfasc	1	132564690	132741797	-	14145	protein_coding	neurofascin [Source:MGI Symbol;Acc:MGI:104753]	-
ENSMUSG00000075569	1.39e-17	11.2186	-6.50386	0.00243493	0.119528	Rsph10b	5	143933035	143985719	+	3101	protein_coding	radial spoke head 10 homolog B (Chlamydomonas) [Source:MGI Symbol;Acc:MGI:1922386]	-
ENSMUSG00000090103	10.7856	1.39e-17	6.44815	0.00243493	0.119528	Gm16094	1	85599286	85599839	+	427	antisense	predicted gene 16094 [Source:MGI Symbol;Acc:MGI:3801967]	-
ENSMUSG00000040694	10.7856	1.39e-17	6.44815	0.00243493	0.119528	Apobec2	17	48419231	48432930	-	1597	protein_coding	apolipoprotein B mRNA editing enzyme, catalytic polypeptide 2 [Source:MGI Symbol;Acc:MGI:1343178]	-
ENSMUSG00000109654	1.39e-17	11.2186	-6.50386	0.00243493	0.119528	Gm3912	7	7362898	7374624	-	2985	transcribed_unprocessed_pseudogene	predicted gene 3912 [Source:MGI Symbol;Acc:MGI:3782085]	-
ENSMUSG00000084098	1.39e-17	11.2186	-6.50386	0.00243493	0.119528	Gm13422	2	23235236	23235739	+	504	processed_pseudogene	predicted gene 13422 [Source:MGI Symbol;Acc:MGI:3650167]	-
ENSMUSG00000054752	1.39e-17	11.2186	-6.50386	0.00243493	0.119528	Fsd1l	4	53631471	53707009	+	9739	protein_coding	fibronectin type III and SPRY domain containing 1-like [Source:MGI Symbol;Acc:MGI:2442443]	-
ENSMUSG00000109205	10.7856	1.39e-17	6.44815	0.00243493	0.119528	Gm44954	7	29764437	29764663	-	227	processed_pseudogene	predicted gene 44954 [Source:MGI Symbol;Acc:MGI:5753530]	-
ENSMUSG00000111846	1.39e-17	11.2186	-6.50386	0.00243493	0.119528	Gm47271	9	58979251	59033856	+	531	antisense	predicted gene, 47271 [Source:MGI Symbol;Acc:MGI:6096109]	-
ENSMUSG00000054452	1730.87	713.805	1.27775	0.00244871	0.119938	Aes	10	81559488	81566362	+	3334	protein_coding	amino-terminal enhancer of split [Source:MGI Symbol;Acc:MGI:95806]	-
ENSMUSG00000028337	1031.65	423.185	1.28536	0.00248059	0.121231	Coro2a	4	46536937	46602202	-	6459	protein_coding	coronin, actin binding protein 2A [Source:MGI Symbol;Acc:MGI:1345966]	-
ENSMUSG00000002900	30.3989	88.7172	-1.5412	0.00255608	0.124644	Lamb1	12	31265234	31329644	+	9917	protein_coding	laminin B1 [Source:MGI Symbol;Acc:MGI:96743]	-
ENSMUSG00000073079	66.6834	21.4158	1.63311	0.00256538	0.124822	Srp54a	12	55080262	55115367	+	5325	protein_coding	signal recognition particle 54A [Source:MGI Symbol;Acc:MGI:1346087]	-
ENSMUSG00000026483	129.446	46.9087	1.46204	0.00257569	0.125048	Fam129a	1	151571186	151721939	+	7380	protein_coding	family with sequence similarity 129, member A [Source:MGI Symbol;Acc:MGI:2137237]	-
ENSMUSG00000053559	42.1668	11.2186	1.89877	0.00261795	0.126719	Smagp	15	100621339	100636940	-	1464	protein_coding	small cell adhesion glycoprotein [Source:MGI Symbol;Acc:MGI:2448476]	-
ENSMUSG00000103400	56.8768	17.3369	1.70698	0.00262157	0.126719	Gm15853	1	166377878	166380493	-	2517	antisense	predicted gene 15853 [Source:MGI Symbol;Acc:MGI:3801970]	-
ENSMUSG00000094475	28.4376	6.11998	2.19383	0.002639	0.126836	Gm11007	2	175643978	175653860	+	1501	protein_coding	predicted gene 11007 [Source:MGI Symbol;Acc:MGI:3779223]	zf-C2H2
ENSMUSG00000024334	78.4513	25.4946	1.61697	0.0026397	0.126836	H2-Oa	17	34092340	34095234	+	1314	protein_coding	histocompatibility 2, O region alpha locus [Source:MGI Symbol;Acc:MGI:95924]	-
ENSMUSG00000043263	47.0702	13.258	1.81847	0.00264123	0.126836	Ifi209	1	173630917	173647928	+	3547	protein_coding	interferon activated gene 209 [Source:MGI Symbol;Acc:MGI:2138243]	-
ENSMUSG00000031712	119.639	42.8299	1.47938	0.00265585	0.126995	Il15	8	82331632	82403222	-	2261	protein_coding	interleukin 15 [Source:MGI Symbol;Acc:MGI:103014]	-
ENSMUSG00000017314	144.156	53.0271	1.44074	0.00265602	0.126995	Mpp2	11	102057015	102088515	-	4807	protein_coding	membrane protein, palmitoylated 2 (MAGUK p55 subfamily member 2) [Source:MGI Symbol;Acc:MGI:1858257]	-
ENSMUSG00000091625	202.995	77.5003	1.38778	0.00276833	0.132079	Lsm5	6	56701063	56704710	-	792	protein_coding	LSM5 homolog, U6 small nuclear RNA and mRNA degradation associated [Source:MGI Symbol;Acc:MGI:1913623]	-
ENSMUSG00000022441	7.84365	33.6524	-2.08329	0.00281747	0.134134	Efcab6	15	83866712	84065379	-	6408	protein_coding	EF-hand calcium binding domain 6 [Source:MGI Symbol;Acc:MGI:1924877]	-
ENSMUSG00000037568	110.813	280.424	-1.33847	0.00292471	0.138939	Vash2	1	190947646	190979296	-	4314	protein_coding	vasohibin 2 [Source:MGI Symbol;Acc:MGI:2444826]	-
ENSMUSG00000016024	112.775	284.503	-1.33401	0.00300461	0.142124	Lbp	2	158306493	158332852	+	4831	protein_coding	lipopolysaccharide binding protein [Source:MGI Symbol;Acc:MGI:1098776]	-
ENSMUSG00000057143	284.39	113.19	1.32819	0.00300461	0.142124	Trim12c	7	104338754	104353362	-	3740	protein_coding	tripartite motif-containing 12C [Source:MGI Symbol;Acc:MGI:4821183]	-
ENSMUSG00000072620	976.738	407.889	1.25954	0.00306225	0.144541	Slfn2	11	83065112	83070678	+	1664	protein_coding	schlafen 2 [Source:MGI Symbol;Acc:MGI:1313258]	-
ENSMUSG00000018865	108.852	274.306	-1.33239	0.0030705	0.144621	Sult4a1	15	84076097	84105754	-	2512	protein_coding	sulfotransferase family 4A, member 1 [Source:MGI Symbol;Acc:MGI:1888971]	-
ENSMUSG00000086236	92.1806	31.613	1.54031	0.0031084	0.146094	5830418P13Rik	9	103423578	103461260	+	2764	antisense	RIKEN cDNA 5830418P13 gene [Source:MGI Symbol;Acc:MGI:3604110]	-
ENSMUSG00000103032	6.86299	30.5932	-2.13573	0.00312822	0.146094	Gm37121	1	62809302	62811857	+	2556	TEC	predicted gene, 37121 [Source:MGI Symbol;Acc:MGI:5610349]	-
ENSMUSG00000078879	31.3796	7.1397	2.11699	0.00312822	0.146094	Zfp973	2	176670522	176719085	+	2709	protein_coding	zinc finger protein 973 [Source:MGI Symbol;Acc:MGI:3615331]	zf-C2H2
ENSMUSG00000026308	6.86299	30.5932	-2.13573	0.00312822	0.146094	Klhl30	1	91351016	91362416	+	3089	protein_coding	kelch-like 30 [Source:MGI Symbol;Acc:MGI:1918038]	-
ENSMUSG00000105679	22.5536	4.08055	2.43165	0.00314942	0.146774	Gm43338	5	140321622	140323844	-	2223	TEC	predicted gene 43338 [Source:MGI Symbol;Acc:MGI:5663475]	-
ENSMUSG00000002227	3065.55	1305.24	1.23175	0.00326947	0.152047	Mov10	3	104794836	104818563	-	5607	protein_coding	Moloney leukemia virus 10 [Source:MGI Symbol;Acc:MGI:97054]	-
ENSMUSG00000097413	0.978978	14.2777	-3.70322	0.00334606	0.153988	A830052D11Rik	18	32359057	32378284	-	1130	lincRNA	RIKEN cDNA A830052D11 gene [Source:MGI Symbol;Acc:MGI:3028074]	-
ENSMUSG00000064871	0.978978	14.2777	-3.70322	0.00334606	0.153988	Snord58b	18	75001058	75001123	+	66	snoRNA	small nucleolar RNA, C/D box 58B [Source:MGI Symbol;Acc:MGI:3819545]	-
ENSMUSG00000022816	0.978978	14.2777	-3.70322	0.00334606	0.153988	Fstl1	16	37776873	37836514	+	4914	protein_coding	follistatin-like 1 [Source:MGI Symbol;Acc:MGI:102793]	-
ENSMUSG00000025270	13.7276	1.02142	3.59729	0.00334606	0.153988	Alas2	X	150547375	150570638	+	2403	protein_coding	aminolevulinic acid synthase 2, erythroid [Source:MGI Symbol;Acc:MGI:87990]	-
ENSMUSG00000021213	0.978978	14.2777	-3.70322	0.00334606	0.153988	Akr1c13	13	4191150	4205596	+	1434	protein_coding	aldo-keto reductase family 1, member C13 [Source:MGI Symbol;Acc:MGI:1351662]	-
ENSMUSG00000001029	26.4762	77.5003	-1.54492	0.00337319	0.154914	Icam2	11	106377656	106388075	-	1904	protein_coding	intercellular adhesion molecule 2 [Source:MGI Symbol;Acc:MGI:96394]	-
ENSMUSG00000041731	15.689	53.0271	-1.74873	0.00338979	0.155354	Pgm5	19	24683016	24861855	-	3611	protein_coding	phosphoglucomutase 5 [Source:MGI Symbol;Acc:MGI:1925668]	-
ENSMUSG00000014602	130.426	48.9482	1.41168	0.00343956	0.157308	Kif1a	1	93015464	93101951	-	9330	protein_coding	kinesin family member 1A [Source:MGI Symbol;Acc:MGI:108391]	-
ENSMUSG00000024669	565.84	235.557	1.26389	0.0034754	0.158619	Cd5	19	10718143	10738974	-	2069	protein_coding	CD5 antigen [Source:MGI Symbol;Acc:MGI:88340]	-
ENSMUSG00000040690	1.95965	17.3369	-3.06505	0.00351516	0.160103	Col16a1	4	130047840	130099283	+	6750	protein_coding	collagen, type XVI, alpha 1 [Source:MGI Symbol;Acc:MGI:1095396]	-
ENSMUSG00000112148	1723.02	4007.5	-1.2177	0.00357841	0.162648	Lilrb4a	10	51490956	51496611	+	5227	protein_coding	leukocyte immunoglobulin-like receptor, subfamily B, member 4A [Source:MGI Symbol;Acc:MGI:102701]	-
ENSMUSG00000110611	38.2442	10.1989	1.89426	0.00360547	0.163542	Gm20163	8	105289678	105291485	+	1218	antisense	predicted gene, 20163 [Source:MGI Symbol;Acc:MGI:5012348]	-
ENSMUSG00000055980	42.1668	114.21	-1.43474	0.00361559	0.163665	Irs1	1	82233101	82291416	-	9144	protein_coding	insulin receptor substrate 1 [Source:MGI Symbol;Acc:MGI:99454]	-
ENSMUSG00000071369	315.772	128.486	1.29646	0.00362651	0.163823	Map3k5	10	19934472	20142753	+	6086	protein_coding	mitogen-activated protein kinase kinase kinase 5 [Source:MGI Symbol;Acc:MGI:1346876]	-
ENSMUSG00000042726	392.263	162.137	1.27398	0.00366834	0.165375	Trafd1	5	121371725	121385632	-	4486	protein_coding	TRAF type zinc finger domain containing 1 [Source:MGI Symbol;Acc:MGI:1923551]	-
ENSMUSG00000036867	40.2055	109.112	-1.43743	0.00372145	0.167427	Smad6	9	63953076	64022059	-	3205	protein_coding	SMAD family member 6 [Source:MGI Symbol;Acc:MGI:1336883]	MH1
ENSMUSG00000026833	1145.41	488.447	1.22939	0.00373344	0.167626	Olfm1	2	28192992	28230736	+	3553	protein_coding	olfactomedin 1 [Source:MGI Symbol;Acc:MGI:1860437]	-
ENSMUSG00000034472	705.094	297.76	1.24333	0.00374864	0.167966	Rasd2	8	75213944	75224113	+	3176	protein_coding	RASD family, member 2 [Source:MGI Symbol;Acc:MGI:1922391]	-
ENSMUSG00000025875	44.1282	118.289	-1.41992	0.00382312	0.170957	Tspan17	13	54789377	54796776	+	1657	protein_coding	tetraspanin 17 [Source:MGI Symbol;Acc:MGI:1921507]	-
ENSMUSG00000114602	56.8768	18.3566	1.62509	0.00386348	0.172413	Gm49223	13	84274844	84280817	+	395	sense_intronic	predicted gene, 49223 [Source:MGI Symbol;Acc:MGI:6118679]	-
ENSMUSG00000028525	295.178	695.45	-1.236	0.00392779	0.174929	Pde4b	4	102087543	102607259	+	10560	protein_coding	phosphodiesterase 4B, cAMP specific [Source:MGI Symbol;Acc:MGI:99557]	-
ENSMUSG00000020437	235.357	556.768	-1.24177	0.00394085	0.175158	Myo1g	11	6506548	6520965	-	6957	protein_coding	myosin IG [Source:MGI Symbol;Acc:MGI:1927091]	-
ENSMUSG00000078606	85.316	29.5735	1.52465	0.00398057	0.176568	Gm4070	7	105895139	105953967	-	9275	protein_coding	predicted gene 4070 [Source:MGI Symbol;Acc:MGI:3782245]	-
ENSMUSG00000003134	46.0895	122.368	-1.40621	0.00402601	0.178226	Tbc1d8	1	39371492	39478755	-	5239	protein_coding	TBC1 domain family, member 8 [Source:MGI Symbol;Acc:MGI:1927225]	-
ENSMUSG00000051736	8.82432	34.6721	-1.95879	0.00406065	0.178559	Fam229b	10	39118804	39133914	-	3331	protein_coding	family with sequence similarity 229, member B [Source:MGI Symbol;Acc:MGI:1913587]	-
ENSMUSG00000064177	6.86299	29.5735	-2.08703	0.00406587	0.178559	Ghrl	6	113716119	113719880	-	1079	protein_coding	ghrelin [Source:MGI Symbol;Acc:MGI:1930008]	-
ENSMUSG00000048617	30.3989	7.1397	2.07138	0.00406587	0.178559	Rtbdn	8	84946991	84956603	+	3393	protein_coding	retbindin [Source:MGI Symbol;Acc:MGI:2443686]	-
ENSMUSG00000079505	30.3989	7.1397	2.07138	0.00406587	0.178559	Gm11131	17	35377021	35380292	-	3122	antisense	predicted gene 11131 [Source:MGI Symbol;Acc:MGI:3779386]	-
ENSMUSG00000024063	357.94	148.881	1.26488	0.00410865	0.178796	Lbh	17	72918305	72941947	+	3212	protein_coding	limb-bud and heart [Source:MGI Symbol;Acc:MGI:1925139]	-
ENSMUSG00000024397	72.5674	24.4749	1.56328	0.00413993	0.178796	Aif1	17	35170991	35176068	-	1532	protein_coding	allograft inflammatory factor 1 [Source:MGI Symbol;Acc:MGI:1343098]	-
ENSMUSG00000046317	1.39e-17	10.1989	-6.36795	0.00417417	0.178796	BC107364	3	96433788	96452306	-	1159	protein_coding	cDNA sequence BC107364 [Source:MGI Symbol;Acc:MGI:3618860]	-
ENSMUSG00000042532	1.39e-17	10.1989	-6.36795	0.00417417	0.178796	Golga7b	19	42247574	42270348	+	2988	protein_coding	golgi autoantigen, golgin subfamily a, 7B [Source:MGI Symbol;Acc:MGI:1918396]	-
ENSMUSG00000015222	1.39e-17	10.1989	-6.36795	0.00417417	0.178796	Map2	1	66175273	66442583	+	16449	protein_coding	microtubule-associated protein 2 [Source:MGI Symbol;Acc:MGI:97175]	-
ENSMUSG00000035509	1.39e-17	10.1989	-6.36795	0.00417417	0.178796	Fbxl21	13	56522472	56537898	+	4795	protein_coding	F-box and leucine-rich repeat protein 21 [Source:MGI Symbol;Acc:MGI:2442921]	-
ENSMUSG00000022836	1.39e-17	10.1989	-6.36795	0.00417417	0.178796	Mylk	16	34745210	35002420	+	11263	protein_coding	myosin, light polypeptide kinase [Source:MGI Symbol;Acc:MGI:894806]	-
ENSMUSG00000108345	1.39e-17	10.1989	-6.36795	0.00417417	0.178796	4933435G04Rik	7	73124451	73126558	+	2108	lincRNA	RIKEN cDNA 4933435G04 gene [Source:MGI Symbol;Acc:MGI:1918487]	-
ENSMUSG00000024266	1.39e-17	10.1989	-6.36795	0.00417417	0.178796	Adad2	8	119612747	119616924	+	1926	protein_coding	adenosine deaminase domain containing 2 [Source:MGI Symbol;Acc:MGI:1923023]	-
ENSMUSG00000112854	1.39e-17	10.1989	-6.36795	0.00417417	0.178796	Gm38403	10	118920381	118927143	-	2357	lincRNA	predicted gene, 38403 [Source:MGI Symbol;Acc:MGI:5621288]	-
ENSMUSG00000030598	1.39e-17	10.1989	-6.36795	0.00417417	0.178796	Fbxo17	7	28716804	28738144	+	2497	protein_coding	F-box protein 17 [Source:MGI Symbol;Acc:MGI:1354707]	-
ENSMUSG00000044912	1.39e-17	10.1989	-6.36795	0.00417417	0.178796	Syt16	12	73997661	74273267	+	9144	protein_coding	synaptotagmin XVI [Source:MGI Symbol;Acc:MGI:2673872]	-
ENSMUSG00000026610	13.7276	46.9087	-1.76332	0.0041765	0.178796	Esrrg	1	187608791	188214885	+	6208	protein_coding	estrogen-related receptor gamma [Source:MGI Symbol;Acc:MGI:1347056]	ESR-like
ENSMUSG00000020871	58.8381	150.92	-1.35704	0.00429658	0.183581	Dlx4	11	95140447	95146263	-	3269	protein_coding	distal-less homeobox 4 [Source:MGI Symbol;Acc:MGI:94904]	Homeobox
ENSMUSG00000097242	19.6116	61.1848	-1.63509	0.00431373	0.183958	Gm16907	13	63289601	63297147	-	2317	lincRNA	predicted gene, 16907 [Source:MGI Symbol;Acc:MGI:4439831]	-
ENSMUSG00000049401	3656.89	1604.02	1.18886	0.00444741	0.189294	Ogfr	2	180589245	180595836	+	2580	protein_coding	opioid growth factor receptor [Source:MGI Symbol;Acc:MGI:1919325]	-
ENSMUSG00000039878	37.2635	10.1989	1.85691	0.00449772	0.191066	Slc39a5	10	128395931	128401229	-	2225	protein_coding	solute carrier family 39 (metal ion transporter), member 5 [Source:MGI Symbol;Acc:MGI:1919336]	-
ENSMUSG00000020660	17.6503	56.0862	-1.66081	0.00452276	0.191492	Pomc	12	3954951	3960642	+	1318	protein_coding	pro-opiomelanocortin-alpha [Source:MGI Symbol;Acc:MGI:97742]	-
ENSMUSG00000028497	365.785	153.979	1.24761	0.00452508	0.191492	Hacd4	4	88396144	88438928	-	6756	protein_coding	3-hydroxyacyl-CoA dehydratase 4 [Source:MGI Symbol;Acc:MGI:1914025]	-
ENSMUSG00000028121	345.191	144.802	1.25262	0.00460413	0.194067	Bcar3	3	122294136	122530191	+	5604	protein_coding	breast cancer anti-estrogen resistance 3 [Source:MGI Symbol;Acc:MGI:1352501]	-
ENSMUSG00000107509	7.84365	31.613	-1.99343	0.00461337	0.194067	Gm44941	6	86372538	86375285	-	627	antisense	predicted gene 44941 [Source:MGI Symbol;Acc:MGI:5753517]	-
ENSMUSG00000009731	5.88232	27.5341	-2.20248	0.00462106	0.194067	Kcnd1	X	7822289	7838280	+	5287	protein_coding	potassium voltage-gated channel, Shal-related family, member 1 [Source:MGI Symbol;Acc:MGI:96671]	-
ENSMUSG00000096233	5.88232	27.5341	-2.20248	0.00462106	0.194067	Gm13238	4	145837219	145837998	+	780	processed_pseudogene	predicted gene 13238 [Source:MGI Symbol;Acc:MGI:3652104]	-
ENSMUSG00000114827	145.136	57.1059	1.34384	0.00472736	0.198154	Gm46432	13	84281179	84281816	-	638	processed_pseudogene	predicted gene, 46432 [Source:MGI Symbol;Acc:MGI:5826069]	-
ENSMUSG00000107810	2.94032	19.3763	-2.66857	0.00484911	0.202489	Gm18609	6	128185277	128188877	+	3601	processed_pseudogene	predicted gene, 18609 [Source:MGI Symbol;Acc:MGI:5010794]	-
ENSMUSG00000073716	2.94032	19.3763	-2.66857	0.00484911	0.202489	Gm13241	4	146475332	146476111	+	780	processed_pseudogene	predicted gene 13241 [Source:MGI Symbol;Acc:MGI:3649920]	-
ENSMUSG00000084797	59.8188	20.396	1.54666	0.00499868	0.208341	Gm14321	2	167777467	167782569	+	852	lincRNA	predicted gene 14321 [Source:MGI Symbol;Acc:MGI:3701951]	-
ENSMUSG00000080050	13.7276	45.889	-1.73169	0.00501982	0.208436	Gm14864	X	9046087	9047173	-	1087	processed_pseudogene	predicted gene 14864 [Source:MGI Symbol;Acc:MGI:3705681]	-
ENSMUSG00000082938	46.0895	14.2777	1.68222	0.00501982	0.208436	Gm2810	5	40328438	40329427	+	990	processed_pseudogene	predicted pseudogene 2810 [Source:MGI Symbol;Acc:MGI:3780980]	-
ENSMUSG00000105429	15.689	2.04113	2.8693	0.0052473	0.211939	Gm43692	5	32799904	32800965	-	1062	TEC	predicted gene 43692 [Source:MGI Symbol;Acc:MGI:5663829]	-
ENSMUSG00000031790	1.95965	16.3172	-2.97823	0.0052473	0.211939	Mmp15	8	95352268	95375080	+	5397	protein_coding	matrix metallopeptidase 15 [Source:MGI Symbol;Acc:MGI:109320]	-
ENSMUSG00000026837	1.95965	16.3172	-2.97823	0.0052473	0.211939	Col5a1	2	27886425	28039514	+	8490	protein_coding	collagen, type V, alpha 1 [Source:MGI Symbol;Acc:MGI:88457]	-
ENSMUSG00000031995	1.95965	16.3172	-2.97823	0.0052473	0.211939	St14	9	31089402	31131853	-	7637	protein_coding	suppression of tumorigenicity 14 (colon carcinoma) [Source:MGI Symbol;Acc:MGI:1338881]	-
ENSMUSG00000113601	15.689	2.04113	2.8693	0.0052473	0.211939	Gm48735	13	62681192	62682501	-	1310	TEC	predicted gene, 48735 [Source:MGI Symbol;Acc:MGI:6098399]	-
ENSMUSG00000086513	15.689	2.04113	2.8693	0.0052473	0.211939	9130208D14Rik	7	105824223	105831515	-	7293	unprocessed_pseudogene	RIKEN cDNA 9130208D14 gene [Source:MGI Symbol;Acc:MGI:1924950]	-
ENSMUSG00000102423	1.95965	16.3172	-2.97823	0.0052473	0.211939	Gm37465	3	52000736	52004025	-	3290	TEC	predicted gene, 37465 [Source:MGI Symbol;Acc:MGI:5610693]	-
ENSMUSG00000037989	0.978978	13.258	-3.59727	0.00528154	0.211939	Wnk2	13	49036303	49148014	-	8481	protein_coding	WNK lysine deficient protein kinase 2 [Source:MGI Symbol;Acc:MGI:1922857]	-
ENSMUSG00000086477	12.747	1.02142	3.49138	0.00528154	0.211939	Gm15506	7	98682336	98702928	-	4791	processed_transcript	predicted gene 15506 [Source:MGI Symbol;Acc:MGI:3782954]	-
ENSMUSG00000108382	12.747	1.02142	3.49138	0.00528154	0.211939	4930448A20Rik	7	126740629	126742181	+	1034	lincRNA	RIKEN cDNA 4930448A20 gene [Source:MGI Symbol;Acc:MGI:1921243]	-
ENSMUSG00000035875	12.747	1.02142	3.49138	0.00528154	0.211939	AI182371	2	35081861	35101543	-	3050	protein_coding	expressed sequence AI182371 [Source:MGI Symbol;Acc:MGI:2138853]	-
ENSMUSG00000101365	0.978978	13.258	-3.59727	0.00528154	0.211939	Gm19325	9	97047444	97067307	-	3382	lincRNA	predicted gene, 19325 [Source:MGI Symbol;Acc:MGI:5011510]	-
ENSMUSG00000094248	0.978978	13.258	-3.59727	0.00528154	0.211939	Hist1h2ao	13	21810465	21810944	+	480	protein_coding	histone cluster 1, H2ao [Source:MGI Symbol;Acc:MGI:2448302]	-
ENSMUSG00000078897	12.747	1.02142	3.49138	0.00528154	0.211939	Gm4724	2	175422300	175435807	-	2631	protein_coding	predicted gene 4724 [Source:MGI Symbol;Acc:MGI:3782904]	zf-C2H2
ENSMUSG00000083235	0.978978	13.258	-3.59727	0.00528154	0.211939	Gm13246	4	145844404	145844718	-	315	processed_pseudogene	predicted gene 13246 [Source:MGI Symbol;Acc:MGI:3649657]	-
ENSMUSG00000042035	152.001	355.884	-1.22662	0.00528446	0.211939	Igsf3	3	101377083	101463059	+	8479	protein_coding	immunoglobulin superfamily, member 3 [Source:MGI Symbol;Acc:MGI:1926158]	-
ENSMUSG00000085087	4.90166	24.4749	-2.29042	0.00528628	0.211939	Gm13528	2	33177902	33181881	+	410	antisense	predicted gene 13528 [Source:MGI Symbol;Acc:MGI:3651630]	-
ENSMUSG00000115518	28.4376	7.1397	1.97557	0.00529072	0.211939	Gm10791	16	84972214	84979451	+	1651	antisense	predicted gene 10791 [Source:MGI Symbol;Acc:MGI:3641949]	-
ENSMUSG00000065939	28.4376	7.1397	1.97557	0.00529072	0.211939	Snora2b	15	98526346	98526482	-	137	snoRNA	small nucleolar RNA, H/ACA box 2B [Source:MGI Symbol;Acc:MGI:3819497]	-
ENSMUSG00000105871	17.6503	55.0665	-1.6344	0.00529608	0.211939	Gm43147	5	96912700	96913241	-	542	TEC	predicted gene 43147 [Source:MGI Symbol;Acc:MGI:5663284]	-
ENSMUSG00000028575	25.4956	71.382	-1.48066	0.00533402	0.213071	Eqtn	4	94907267	94928843	-	1287	protein_coding	equatorin, sperm acrosome associated [Source:MGI Symbol;Acc:MGI:1915003]	-
ENSMUSG00000053835	526.614	228.419	1.20463	0.00539249	0.215018	H2-T24	17	36005695	36020560	-	2182	protein_coding	histocompatibility 2, T region locus 24 [Source:MGI Symbol;Acc:MGI:95958]	-
ENSMUSG00000064147	22.5536	64.244	-1.50489	0.00544357	0.216664	Rab44	17	29114145	29148980	+	5065	protein_coding	RAB44, member RAS oncogene family [Source:MGI Symbol;Acc:MGI:3045302]	-
ENSMUSG00000027078	1331.74	590.419	1.17333	0.0054699	0.217191	Ube2l6	2	84798828	84810335	+	1996	protein_coding	ubiquitin-conjugating enzyme E2L 6 [Source:MGI Symbol;Acc:MGI:1914500]	-
ENSMUSG00000073490	2473.23	1104.36	1.1631	0.00547648	0.217191	Ifi207	1	173723427	173741747	-	3422	protein_coding	interferon activated gene 207 [Source:MGI Symbol;Acc:MGI:2138302]	-
ENSMUSG00000026072	43.1475	13.258	1.69328	0.0056822	0.224946	Il1r1	1	40225080	40317257	+	6363	protein_coding	interleukin 1 receptor, type I [Source:MGI Symbol;Acc:MGI:96545]	-
ENSMUSG00000105565	48.0508	122.368	-1.34625	0.00576053	0.227639	Gm43566	5	23674739	23675546	-	808	sense_intronic	predicted gene 43566 [Source:MGI Symbol;Acc:MGI:5663703]	-
ENSMUSG00000062980	246.145	559.828	-1.18505	0.00589246	0.232437	Cped1	6	21985916	22256404	+	8279	protein_coding	cadherin-like and PC-esterase domain containing 1 [Source:MGI Symbol;Acc:MGI:2444814]	-
ENSMUSG00000097567	31.3796	8.15942	1.92746	0.00591186	0.232786	Gm26637	17	78882042	78892500	+	2289	lincRNA	predicted gene, 26637 [Source:MGI Symbol;Acc:MGI:5477131]	-
ENSMUSG00000031722	134.349	312.036	-1.21494	0.00595877	0.234216	Hp	8	109575128	109579172	-	1606	protein_coding	haptoglobin [Source:MGI Symbol;Acc:MGI:96211]	-
ENSMUSG00000007783	3.92099	21.4158	-2.41181	0.00607288	0.237854	Cpt1c	7	44959372	44974851	-	5605	protein_coding	carnitine palmitoyltransferase 1c [Source:MGI Symbol;Acc:MGI:2446526]	-
ENSMUSG00000069272	3.92099	21.4158	-2.41181	0.00607288	0.237854	Hist1h2ae	13	23570517	23571220	-	704	protein_coding	histone cluster 1, H2ae [Source:MGI Symbol;Acc:MGI:2448290]	-
ENSMUSG00000030084	2998.86	6608.8	-1.13994	0.00619999	0.242403	Plxna1	6	89316314	89362620	-	9054	protein_coding	plexin A1 [Source:MGI Symbol;Acc:MGI:107685]	-
ENSMUSG00000070605	83.3546	197.827	-1.24562	0.00632138	0.246713	Zfp992	4	146449023	146470292	+	4550	protein_coding	zinc finger protein 992 [Source:MGI Symbol;Acc:MGI:3700963]	zf-C2H2
ENSMUSG00000032377	8.82432	32.6327	-1.87165	0.00648527	0.252218	Plscr4	9	92457373	92492456	+	3590	protein_coding	phospholipid scramblase 4 [Source:MGI Symbol;Acc:MGI:2143267]	-
ENSMUSG00000031618	8.82432	32.6327	-1.87165	0.00648527	0.252218	Nr3c2	8	76899442	77245012	+	6474	protein_coding	nuclear receptor subfamily 3, group C, member 2 [Source:MGI Symbol;Acc:MGI:99459]	ESR-like
ENSMUSG00000000078	181.421	411.968	-1.18262	0.00653848	0.25384	Klf6	13	5861482	5870394	+	4391	protein_coding	Kruppel-like factor 6 [Source:MGI Symbol;Acc:MGI:1346318]	zf-C2H2
ENSMUSG00000066442	28.4376	76.4806	-1.42321	0.00660823	0.256098	Mthfs	9	89210676	89377713	+	7638	protein_coding	5, 10-methenyltetrahydrofolate synthetase [Source:MGI Symbol;Acc:MGI:1340032]	-
ENSMUSG00000035517	517.788	229.439	1.17383	0.00669715	0.259089	Tdrd7	4	45965334	46034761	+	3958	protein_coding	tudor domain containing 7 [Source:MGI Symbol;Acc:MGI:2140279]	-
ENSMUSG00000054966	19.6116	58.1257	-1.56124	0.00671652	0.259384	Lmntd1	6	145365134	145614319	-	7749	protein_coding	lamin tail domain containing 1 [Source:MGI Symbol;Acc:MGI:1921321]	-
ENSMUSG00000031227	89.2386	33.6524	1.40373	0.00682681	0.263184	Magee1	X	105120378	105123927	+	3550	protein_coding	melanoma antigen, family E, 1 [Source:MGI Symbol;Acc:MGI:2148149]	-
ENSMUSG00000030742	64.7221	157.038	-1.2771	0.00685691	0.263884	Lat	7	126363824	126369570	-	2767	protein_coding	linker for activation of T cells [Source:MGI Symbol;Acc:MGI:1342293]	-
ENSMUSG00000009248	6.86299	28.5538	-2.03662	0.00689176	0.264764	Ascl2	7	142966829	142969264	-	1623	protein_coding	achaete-scute family bHLH transcription factor 2 [Source:MGI Symbol;Acc:MGI:96920]	bHLH
ENSMUSG00000092312	2.94032	18.3566	-2.59108	0.00696616	0.265352	Zfp419	7	9058360	9062754	-	916	unprocessed_pseudogene	zinc finger protein 419 [Source:MGI Symbol;Acc:MGI:3643847]	-
ENSMUSG00000050315	2.94032	18.3566	-2.59108	0.00696616	0.265352	Synpo2	3	123076519	123236149	-	13138	protein_coding	synaptopodin 2 [Source:MGI Symbol;Acc:MGI:2153070]	-
ENSMUSG00000058385	9.80498	34.6721	-1.8088	0.00701327	0.265352	Hist1h2bg	13	23571396	23572013	+	618	protein_coding	histone cluster 1, H2bg [Source:MGI Symbol;Acc:MGI:2448386]	-
ENSMUSG00000078427	539.362	240.655	1.16389	0.00708074	0.265352	Sarnp	10	128817333	128877629	+	1360	protein_coding	SAP domain containing ribonucleoprotein [Source:MGI Symbol;Acc:MGI:1913368]	-
ENSMUSG00000113841	22.5536	5.10027	2.11832	0.00716778	0.265352	Gm48701	13	62449317	62451609	-	2293	TEC	predicted gene, 48701 [Source:MGI Symbol;Acc:MGI:6098338]	-
ENSMUSG00000025407	61.7801	22.4355	1.4564	0.00718394	0.265352	Gli1	10	127329882	127341974	-	4995	protein_coding	GLI-Kruppel family member GLI1 [Source:MGI Symbol;Acc:MGI:95727]	zf-C2H2
ENSMUSG00000044468	486.407	1068.67	-1.13537	0.00720409	0.265352	Tent5c	3	100451628	100489324	-	6097	protein_coding	terminal nucleotidyltransferase 5C [Source:MGI Symbol;Acc:MGI:1921895]	-
ENSMUSG00000047867	1.39e-17	9.17914	-6.21789	0.00724341	0.265352	Gimap6	6	48701582	48708225	-	3496	protein_coding	GTPase, IMAP family member 6 [Source:MGI Symbol;Acc:MGI:1918876]	-
ENSMUSG00000087163	8.82432	1.39e-17	6.16231	0.00724341	0.265352	Gm16230	10	127671604	127676724	-	521	antisense	predicted gene 16230 [Source:MGI Symbol;Acc:MGI:3802022]	-
ENSMUSG00000111968	1.39e-17	9.17914	-6.21789	0.00724341	0.265352	Gm8873	10	111156216	111157654	+	1439	processed_pseudogene	predicted gene 8873 [Source:MGI Symbol;Acc:MGI:3645638]	-
ENSMUSG00000061637	1.39e-17	9.17914	-6.21789	0.00724341	0.265352	Olfr1457	19	13093379	13097891	-	2549	protein_coding	olfactory receptor 1457 [Source:MGI Symbol;Acc:MGI:3031291]	-
ENSMUSG00000107411	1.39e-17	9.17914	-6.21789	0.00724341	0.265352	Gm19040	6	114738534	114743259	+	4726	processed_pseudogene	predicted gene, 19040 [Source:MGI Symbol;Acc:MGI:5011225]	-
ENSMUSG00000002489	1.39e-17	9.17914	-6.21789	0.00724341	0.265352	Tiam1	16	89787111	90143769	-	10048	protein_coding	T cell lymphoma invasion and metastasis 1 [Source:MGI Symbol;Acc:MGI:103306]	-
ENSMUSG00000096177	1.39e-17	9.17914	-6.21789	0.00724341	0.265352	Gm5070	3	95410346	95411207	-	862	processed_pseudogene	predicted gene 5070 [Source:MGI Symbol;Acc:MGI:3643219]	-
ENSMUSG00000037185	1.39e-17	9.17914	-6.21789	0.00724341	0.265352	Krt80	15	101347444	101370162	-	6393	protein_coding	keratin 80 [Source:MGI Symbol;Acc:MGI:1921377]	-
ENSMUSG00000016494	1.39e-17	9.17914	-6.21789	0.00724341	0.265352	Cd34	1	194938819	194961279	+	7290	protein_coding	CD34 antigen [Source:MGI Symbol;Acc:MGI:88329]	-
ENSMUSG00000045467	1.39e-17	9.17914	-6.21789	0.00724341	0.265352	Ttll13	7	80246376	80260821	+	4321	protein_coding	tubulin tyrosine ligase-like family, member 13 [Source:MGI Symbol;Acc:MGI:1920845]	-
ENSMUSG00000098184	8.82432	1.39e-17	6.16231	0.00724341	0.265352	Gm27011	8	121949674	121950645	-	972	bidirectional_promoter_lncRNA	predicted gene, 27011 [Source:MGI Symbol;Acc:MGI:5504126]	-
ENSMUSG00000023914	1.39e-17	9.17914	-6.21789	0.00724341	0.265352	Mep1a	17	43474324	43502812	-	3452	protein_coding	meprin 1 alpha [Source:MGI Symbol;Acc:MGI:96963]	-
ENSMUSG00000100794	8.82432	1.39e-17	6.16231	0.00724341	0.265352	Gm29667	1	100282791	100283280	+	490	processed_pseudogene	predicted gene 29667 [Source:MGI Symbol;Acc:MGI:5580373]	-
ENSMUSG00000056900	1.39e-17	9.17914	-6.21789	0.00724341	0.265352	Usp13	3	32817546	32938071	+	7599	protein_coding	ubiquitin specific peptidase 13 (isopeptidase T-3) [Source:MGI Symbol;Acc:MGI:1919857]	-
ENSMUSG00000105378	1.39e-17	9.17914	-6.21789	0.00724341	0.265352	Gm42515	3	126737497	126741079	+	3583	TEC	predicted gene 42515 [Source:MGI Symbol;Acc:MGI:5662652]	-
ENSMUSG00000021879	1.39e-17	9.17914	-6.21789	0.00724341	0.265352	Dnah12	14	26693274	26891703	+	12009	protein_coding	dynein, axonemal, heavy chain 12 [Source:MGI Symbol;Acc:MGI:107720]	-
ENSMUSG00000105701	1.39e-17	9.17914	-6.21789	0.00724341	0.265352	Gm42587	3	127717206	127719186	-	1981	TEC	predicted gene 42587 [Source:MGI Symbol;Acc:MGI:5662724]	-
ENSMUSG00000095872	1.39e-17	9.17914	-6.21789	0.00724341	0.265352	Gm15128	X	147765991	147833456	+	2043	protein_coding	predicted gene 15128 [Source:MGI Symbol;Acc:MGI:3712219]	-
ENSMUSG00000019789	8.82432	1.39e-17	6.16231	0.00724341	0.265352	Hey2	10	30832359	30842801	-	4593	protein_coding	hairy/enhancer-of-split related with YRPW motif 2 [Source:MGI Symbol;Acc:MGI:1341884]	bHLH
ENSMUSG00000116884	8.82432	1.39e-17	6.16231	0.00724341	0.265352	AC127341.5	17	27565112	27566222	+	1111	antisense	novel transcript	-
ENSMUSG00000117318	8.82432	1.39e-17	6.16231	0.00724341	0.265352	AC241601.2	17	48238211	48240641	-	1766	processed_pseudogene	Ewing sarcoma breakpoint region 1 (Ewsr1) pseudogene	-
ENSMUSG00000001930	544.266	1192.05	-1.13088	0.00736824	0.269477	Vwf	6	125546774	125686679	+	16064	protein_coding	Von Willebrand factor [Source:MGI Symbol;Acc:MGI:98941]	-
ENSMUSG00000020264	18.6309	55.0665	-1.55693	0.00753465	0.275108	Slc36a2	11	55158470	55185077	-	3255	protein_coding	solute carrier family 36 (proton/amino acid symporter), member 2 [Source:MGI Symbol;Acc:MGI:1891430]	-
ENSMUSG00000001166	88.258	33.6524	1.38781	0.0075579	0.275502	Oas1c	5	120800194	120812514	-	2405	protein_coding	2'-5' oligoadenylate synthetase 1C [Source:MGI Symbol;Acc:MGI:2149633]	-
ENSMUSG00000079808	40.2055	100.954	-1.32546	0.00762297	0.277416	AC168977.1	GL456212.1	128555	150452	-	1910	protein_coding	sp110 nuclear body protein-like [Source:NCBI gene;Acc:102638047]	SAND
ENSMUSG00000032012	469.735	211.084	1.15358	0.00767718	0.278929	Nectin1	9	43743984	43807461	+	5653	protein_coding	nectin cell adhesion molecule 1 [Source:MGI Symbol;Acc:MGI:1926483]	-
ENSMUSG00000031628	1977.99	912.65	1.1158	0.00775922	0.281447	Casp3	8	46617291	46639689	+	3357	protein_coding	caspase 3 [Source:MGI Symbol;Acc:MGI:107739]	-
ENSMUSG00000027636	1.95965	15.2974	-2.88586	0.00786477	0.283877	Sla2	2	156872457	156887192	-	3099	protein_coding	Src-like-adaptor 2 [Source:MGI Symbol;Acc:MGI:1925049]	-
ENSMUSG00000025909	1.95965	15.2974	-2.88586	0.00786477	0.283877	Sntg1	1	8361475	9299878	-	10908	protein_coding	syntrophin, gamma 1 [Source:MGI Symbol;Acc:MGI:1918346]	-
ENSMUSG00000051579	1.95965	15.2974	-2.88586	0.00786477	0.283877	Tceal8	X	136168984	136172342	-	2563	protein_coding	transcription elongation factor A (SII)-like 8 [Source:MGI Symbol;Acc:MGI:1913934]	-
ENSMUSG00000058046	165.73	372.199	-1.16661	0.00789042	0.284338	4933430I17Rik	4	62525369	62547993	+	1783	protein_coding	RIKEN cDNA 4933430I17 gene [Source:MGI Symbol;Acc:MGI:3045314]	-
ENSMUSG00000083708	11.7663	38.751	-1.70871	0.00794554	0.285393	Gm13123	4	144247777	144248268	+	492	processed_pseudogene	predicted gene 13123 [Source:MGI Symbol;Acc:MGI:3651473]	-
ENSMUSG00000020193	11.7663	38.751	-1.70871	0.00794554	0.285393	Zpbp	11	11279626	11462408	-	4248	protein_coding	zona pellucida binding protein [Source:MGI Symbol;Acc:MGI:1855701]	-
ENSMUSG00000033209	26.4762	70.3623	-1.40575	0.00799988	0.286879	Ttc28	5	110879803	111289780	+	12315	protein_coding	tetratricopeptide repeat domain 28 [Source:MGI Symbol;Acc:MGI:2140873]	-
ENSMUSG00000110245	5.88232	25.4946	-2.09197	0.00813533	0.290711	Gm20100	8	11457471	11459742	-	2272	TEC	predicted gene, 20100 [Source:MGI Symbol;Acc:MGI:5012285]	-
ENSMUSG00000030148	24.5149	6.11998	1.98071	0.00813533	0.290711	Clec4a2	6	123106428	123143999	+	2926	protein_coding	C-type lectin domain family 4, member a2 [Source:MGI Symbol;Acc:MGI:1349412]	-
ENSMUSG00000028965	315.772	692.391	-1.13238	0.00814623	0.290711	Tnfrsf9	4	150914562	150946102	+	2722	protein_coding	tumor necrosis factor receptor superfamily, member 9 [Source:MGI Symbol;Acc:MGI:1101059]	-
ENSMUSG00000046312	27.4569	72.4017	-1.39467	0.00818219	0.291524	AI464131	4	41495604	41503076	-	4701	protein_coding	expressed sequence AI464131 [Source:MGI Symbol;Acc:MGI:2140300]	-
ENSMUSG00000090622	50.0121	17.3369	1.52186	0.00823221	0.292833	A930033H14Rik	10	69209762	69213098	-	2969	protein_coding	RIKEN cDNA A930033H14 gene [Source:MGI Symbol;Acc:MGI:2444562]	-
ENSMUSG00000032845	0.978978	12.2383	-3.48292	0.00839028	0.295129	Alpk2	18	65265529	65393888	-	7782	protein_coding	alpha-kinase 2 [Source:MGI Symbol;Acc:MGI:2449492]	-
ENSMUSG00000019935	0.978978	12.2383	-3.48292	0.00839028	0.295129	Slc17a8	10	89574020	89621253	-	4720	protein_coding	solute carrier family 17 (sodium-dependent inorganic phosphate cotransporter), member 8 [Source:MGI Symbol;Acc:MGI:3039629]	-
ENSMUSG00000102425	11.7663	1.02142	3.37707	0.00839028	0.295129	Gm26616	1	133128676	133131782	-	3107	TEC	predicted gene, 26616 [Source:MGI Symbol;Acc:MGI:5477110]	-
ENSMUSG00000089015	11.7663	1.02142	3.37707	0.00839028	0.295129	Gm24996	2	75686740	75686838	-	99	snRNA	predicted gene, 24996 [Source:MGI Symbol;Acc:MGI:5454773]	-
ENSMUSG00000068601	11.7663	1.02142	3.37707	0.00839028	0.295129	Gm10244	6	39419887	39421294	+	1141	antisense	predicted gene 10244 [Source:MGI Symbol;Acc:MGI:3642504]	-
ENSMUSG00000043925	11.7663	1.02142	3.37707	0.00839028	0.295129	Olfr544	7	102482031	102488313	-	3270	protein_coding	olfactory receptor 544 [Source:MGI Symbol;Acc:MGI:3030378]	-
ENSMUSG00000047953	11.7663	1.02142	3.37707	0.00839028	0.295129	Gp5	16	30307685	30310779	-	2197	protein_coding	glycoprotein 5 (platelet) [Source:MGI Symbol;Acc:MGI:1096363]	-
ENSMUSG00000043501	19.6116	4.08055	2.23121	0.00845893	0.295661	Lgals2	15	78850860	78855529	-	592	protein_coding	lectin, galactose-binding, soluble 2 [Source:MGI Symbol;Acc:MGI:895068]	-
ENSMUSG00000114554	19.6116	4.08055	2.23121	0.00845893	0.295661	5430425K12Rik	13	80940411	80948597	+	1526	lincRNA	RIKEN cDNA 5430425K12 gene [Source:MGI Symbol;Acc:MGI:1918666]	-
ENSMUSG00000031714	3.92099	20.396	-2.34184	0.00845893	0.295661	Gab1	8	80764438	80880519	-	5082	protein_coding	growth factor receptor bound protein 2-associated protein 1 [Source:MGI Symbol;Acc:MGI:108088]	-
ENSMUSG00000097525	19.6116	4.08055	2.23121	0.00845893	0.295661	Platr31	6	127100297	127110467	+	1466	antisense	pluripotency associated transcript 31 [Source:MGI Symbol;Acc:MGI:5477339]	-
ENSMUSG00000003341	29.4182	76.4806	-1.37451	0.00852412	0.297469	Atp8b3	10	80519584	80539124	-	4713	protein_coding	ATPase, class I, type 8B, member 3 [Source:MGI Symbol;Acc:MGI:1914581]	-
ENSMUSG00000111533	84.3353	193.748	-1.19873	0.00854335	0.29767	Gm39458	9	120674405	120682399	+	1369	processed_transcript	predicted gene, 39458 [Source:MGI Symbol;Acc:MGI:5622343]	-
ENSMUSG00000059495	368.727	800.481	-1.11804	0.0087123	0.303078	Arhgef12	9	42963842	43107239	-	13620	protein_coding	Rho guanine nucleotide exchange factor (GEF) 12 [Source:MGI Symbol;Acc:MGI:1916882]	-
ENSMUSG00000000682	708.036	326.312	1.11728	0.00877997	0.304952	Cd52	4	134082448	134095082	-	1187	protein_coding	CD52 antigen [Source:MGI Symbol;Acc:MGI:1346088]	-
ENSMUSG00000018411	6.86299	27.5341	-1.98438	0.00898543	0.310623	Mapt	11	104231390	104332090	+	7531	protein_coding	microtubule-associated protein tau [Source:MGI Symbol;Acc:MGI:97180]	-
ENSMUSG00000035498	26.4762	7.1397	1.87294	0.00898543	0.310623	Cdcp1	9	123170824	123216038	-	6765	protein_coding	CUB domain containing protein 1 [Source:MGI Symbol;Acc:MGI:2442010]	-
ENSMUSG00000060985	6.86299	27.5341	-1.98438	0.00898543	0.310623	Tdrd5	1	156255296	156303664	-	6937	protein_coding	tudor domain containing 5 [Source:MGI Symbol;Acc:MGI:2684949]	-
ENSMUSG00000024940	45.1088	15.2974	1.55258	0.00908383	0.313534	Ltbp3	19	5740904	5758532	+	5190	protein_coding	latent transforming growth factor beta binding protein 3 [Source:MGI Symbol;Acc:MGI:1101355]	-
ENSMUSG00000102224	150.04	64.244	1.22216	0.00921272	0.317487	4930447F24Rik	9	108133718	108138567	+	1503	processed_transcript	RIKEN cDNA 4930447F24 gene [Source:MGI Symbol;Acc:MGI:1924123]	-
ENSMUSG00000006519	7978.66	3768.88	1.08199	0.00926044	0.318111	Cyba	8	122424776	122432930	-	1039	protein_coding	cytochrome b-245, alpha polypeptide [Source:MGI Symbol;Acc:MGI:1316658]	-
ENSMUSG00000042182	73.548	169.275	-1.20118	0.00926918	0.318111	Bend6	1	33852052	33907816	-	3421	protein_coding	BEN domain containing 6 [Source:MGI Symbol;Acc:MGI:2444572]	-
ENSMUSG00000047905	56.8768	134.605	-1.24093	0.0092881	0.318111	Gm8566	6	67205619	67206083	+	465	processed_pseudogene	predicted pseudogene 8566 [Source:MGI Symbol;Acc:MGI:3647296]	-
ENSMUSG00000074364	296.158	132.565	1.15894	0.00928842	0.318111	Ehd2	7	15946958	15967567	-	5119	protein_coding	EH-domain containing 2 [Source:MGI Symbol;Acc:MGI:2154274]	-
ENSMUSG00000051978	637.429	294.701	1.1127	0.00934988	0.31972	Erich1	8	14027561	14090301	-	1590	protein_coding	glutamate rich 1 [Source:MGI Symbol;Acc:MGI:3588201]	-
ENSMUSG00000014361	245.164	109.112	1.16706	0.00936748	0.319826	Mertk	2	128698956	128802894	+	4336	protein_coding	c-mer proto-oncogene tyrosine kinase [Source:MGI Symbol;Acc:MGI:96965]	-
ENSMUSG00000104168	92.1806	36.7115	1.32537	0.00964408	0.328762	Gm38250	8	105566324	105578109	+	1108	antisense	predicted gene, 38250 [Source:MGI Symbol;Acc:MGI:5611478]	-
ENSMUSG00000026208	16.6696	48.9482	-1.54675	0.00970392	0.329747	Des	1	75360329	75368579	+	3754	protein_coding	desmin [Source:MGI Symbol;Acc:MGI:94885]	-
ENSMUSG00000024338	2394.77	1131.89	1.08108	0.00971571	0.329747	Psmb8	17	34197721	34201454	+	2736	protein_coding	proteasome (prosome, macropain) subunit, beta type 8 (large multifunctional peptidase 7) [Source:MGI Symbol;Acc:MGI:1346527]	-
ENSMUSG00000100486	4.90166	22.4355	-2.16555	0.00973269	0.329747	Gm4131	14	62463414	62566921	-	1878	protein_coding	predicted gene 4131 [Source:MGI Symbol;Acc:MGI:3782307]	-
ENSMUSG00000038756	4.90166	22.4355	-2.16555	0.00973269	0.329747	Ttll6	11	96133786	96165451	+	3857	protein_coding	tubulin tyrosine ligase-like family, member 6 [Source:MGI Symbol;Acc:MGI:2683461]	-
ENSMUSG00000060288	409.915	187.63	1.12693	0.00980102	0.331554	Ppih	4	119300010	119320546	-	1894	protein_coding	peptidyl prolyl isomerase H [Source:MGI Symbol;Acc:MGI:106499]	-
ENSMUSG00000081534	1572.98	3314.09	-1.07505	0.00995158	0.336059	Slc48a1	15	97778520	97792692	+	2751	protein_coding	solute carrier family 48 (heme transporter), member 1 [Source:MGI Symbol;Acc:MGI:1914989]	-
ENSMUSG00000039217	50.9928	18.3566	1.46791	0.00997985	0.336059	Il18	9	50554827	50581840	+	1031	protein_coding	interleukin 18 [Source:MGI Symbol;Acc:MGI:107936]	-
ENSMUSG00000084910	50.9928	18.3566	1.46791	0.00997985	0.336059	C630043F03Rik	4	72201348	72215352	+	2581	processed_transcript	RIKEN cDNA C630043F03 gene [Source:MGI Symbol;Acc:MGI:1915535]	-
ENSMUSG00000039765	2.94032	17.3369	-2.50919	0.0100337	0.336335	Cc2d2a	5	43662346	43740972	+	6809	protein_coding	coiled-coil and C2 domain containing 2A [Source:MGI Symbol;Acc:MGI:1924487]	-
ENSMUSG00000090039	2.94032	17.3369	-2.50919	0.0100337	0.336335	Gm15894	8	110754992	110758970	+	2067	antisense	predicted gene 15894 [Source:MGI Symbol;Acc:MGI:3801859]	-
ENSMUSG00000026639	2.94032	17.3369	-2.50919	0.0100337	0.336335	Lamb3	1	193207699	193343878	+	6612	protein_coding	laminin, beta 3 [Source:MGI Symbol;Acc:MGI:99915]	-
ENSMUSG00000026104	350.095	160.098	1.1282	0.010105	0.338211	Stat1	1	52119440	52161865	+	7105	protein_coding	signal transducer and activator of transcription 1 [Source:MGI Symbol;Acc:MGI:103063]	STAT
ENSMUSG00000026712	2419.29	1149.23	1.07384	0.0101964	0.340756	Mrc1	2	14229392	14332057	+	6371	protein_coding	mannose receptor, C type 1 [Source:MGI Symbol;Acc:MGI:97142]	-
ENSMUSG00000073242	43.1475	104.013	-1.2669	0.0102884	0.342812	Dnmt3aos	12	3859293	3862244	-	1385	antisense	DNA methyltransferase 3A, opposite strand [Source:MGI Symbol;Acc:MGI:3641689]	-
ENSMUSG00000027602	178.479	387.495	-1.11786	0.010289	0.342812	Map1lc3a	2	155276297	155278073	+	1181	protein_coding	microtubule-associated protein 1 light chain 3 alpha [Source:MGI Symbol;Acc:MGI:1915661]	-
ENSMUSG00000022453	940.453	442.56	1.08728	0.0103103	0.343005	Naga	15	82329532	82338925	-	2577	protein_coding	N-acetyl galactosaminidase, alpha [Source:MGI Symbol;Acc:MGI:1261422]	-
ENSMUSG00000031451	4764.05	2272.96	1.06758	0.0103387	0.343432	Gas6	8	13465374	13494490	-	2548	protein_coding	growth arrest specific 6 [Source:MGI Symbol;Acc:MGI:95660]	-
ENSMUSG00000047591	8.82432	30.5932	-1.77891	0.0103844	0.343917	Mafa	15	75745490	75748228	-	2739	protein_coding	v-maf musculoaponeurotic fibrosarcoma oncogene family, protein A (avian) [Source:MGI Symbol;Acc:MGI:2673307]	TF_bZIP
ENSMUSG00000089791	31.3796	9.17914	1.75995	0.0103844	0.343917	Gm3555	1	98457768	98459162	+	1395	processed_pseudogene	predicted pseudogene 3555 [Source:MGI Symbol;Acc:MGI:3781732]	-
ENSMUSG00000079049	69.6254	26.5144	1.38877	0.0104142	0.344384	Serpinb1c	13	32881434	32898211	-	1633	protein_coding	serine (or cysteine) peptidase inhibitor, clade B, member 1c [Source:MGI Symbol;Acc:MGI:2445363]	-
ENSMUSG00000044229	36.2829	88.7172	-1.2869	0.0104982	0.346646	Nxpe4	9	48162023	48400025	+	5911	protein_coding	neurexophilin and PC-esterase domain family, member 4 [Source:MGI Symbol;Acc:MGI:1924792]	-
ENSMUSG00000032740	929.666	1950.72	-1.06912	0.0106628	0.351555	Ccdc88a	11	29373658	29510808	+	10891	protein_coding	coiled coil domain containing 88A [Source:MGI Symbol;Acc:MGI:1925177]	-
ENSMUSG00000027380	20.5923	57.1059	-1.46581	0.010695	0.351567	Acoxl	2	127838876	128123873	+	3179	protein_coding	acyl-Coenzyme A oxidase-like [Source:MGI Symbol;Acc:MGI:1921371]	-
ENSMUSG00000032988	20.5923	57.1059	-1.46581	0.010695	0.351567	Slc16a8	15	79251014	79254761	-	2276	protein_coding	solute carrier family 16 (monocarboxylic acid transporters), member 8 [Source:MGI Symbol;Acc:MGI:1929519]	-
ENSMUSG00000032128	5.88232	24.4749	-2.03337	0.0108117	0.354875	Robo3	9	37415669	37433246	-	6848	protein_coding	roundabout guidance receptor 3 [Source:MGI Symbol;Acc:MGI:1343102]	-
ENSMUSG00000014599	5256.35	2521.77	1.05959	0.010882	0.356652	Csf1	3	107741048	107760469	-	5281	protein_coding	colony stimulating factor 1 (macrophage) [Source:MGI Symbol;Acc:MGI:1339753]	-
ENSMUSG00000080115	58.8381	22.4355	1.38616	0.0109014	0.356758	Eef1akmt3	10	127031004	127041513	-	2719	protein_coding	EEF1A lysine methyltransferase 3 [Source:MGI Symbol;Acc:MGI:3645330]	-
ENSMUSG00000035929	721.766	340.588	1.08323	0.0111294	0.36358	H2-Q4	17	35379617	35385290	+	2596	protein_coding	histocompatibility 2, Q region locus 4 [Source:MGI Symbol;Acc:MGI:95933]	-
ENSMUSG00000002204	528.575	247.793	1.0926	0.0111428	0.36358	Napsa	7	44572380	44586862	+	2660	protein_coding	napsin A aspartic peptidase [Source:MGI Symbol;Acc:MGI:109365]	-
ENSMUSG00000097680	48.0508	17.3369	1.46429	0.0114402	0.372733	Gm26642	1	135248561	135266443	+	2782	antisense	predicted gene, 26642 [Source:MGI Symbol;Acc:MGI:5477136]	-
ENSMUSG00000040026	130.426	283.484	-1.11926	0.0115615	0.376132	Saa3	7	46711998	46715700	-	2606	protein_coding	serum amyloid A 3 [Source:MGI Symbol;Acc:MGI:98223]	-
ENSMUSG00000082082	206.918	442.56	-1.09633	0.0116136	0.376626	Gm13230	4	145446740	145450888	+	1575	transcribed_unprocessed_pseudogene	predicted gene 13230 [Source:MGI Symbol;Acc:MGI:3651934]	-
ENSMUSG00000026023	27.4569	69.3426	-1.3325	0.0117497	0.376626	Cdk15	1	59256906	59352993	+	2507	protein_coding	cyclin-dependent kinase 15 [Source:MGI Symbol;Acc:MGI:3583944]	-
ENSMUSG00000029828	18.6309	4.08055	2.15769	0.011803	0.376626	4921507P07Rik	6	50573302	50596632	-	2378	protein_coding	RIKEN cDNA 4921507P07 gene [Source:MGI Symbol;Acc:MGI:1918071]	-
ENSMUSG00000022108	2996.9	1446.98	1.05036	0.0118043	0.376626	Itm2b	14	73362226	73385289	-	2732	protein_coding	integral membrane protein 2B [Source:MGI Symbol;Acc:MGI:1309517]	-
ENSMUSG00000008028	13.7276	2.04113	2.67828	0.0118324	0.376626	1700008O03Rik	7	44360043	44385820	-	3675	protein_coding	RIKEN cDNA 1700008O03 gene [Source:MGI Symbol;Acc:MGI:1916599]	-
ENSMUSG00000051159	1.95965	14.2777	-2.78716	0.0118324	0.376626	Cited1	X	102247381	102252181	-	1754	protein_coding	Cbp/p300-interacting transactivator with Glu/Asp-rich carboxy-terminal domain 1 [Source:MGI Symbol;Acc:MGI:108023]	-
ENSMUSG00000052105	1.95965	14.2777	-2.78716	0.0118324	0.376626	Mtcl1	17	66336982	66449750	-	9226	protein_coding	microtubule crosslinking factor 1 [Source:MGI Symbol;Acc:MGI:1915867]	-
ENSMUSG00000002980	13.7276	2.04113	2.67828	0.0118324	0.376626	Bcam	7	19756131	19771016	-	3199	protein_coding	basal cell adhesion molecule [Source:MGI Symbol;Acc:MGI:1929940]	-
ENSMUSG00000065904	1.95965	14.2777	-2.78716	0.0118324	0.376626	Gm26109	18	34942644	34942713	-	70	snoRNA	predicted gene, 26109 [Source:MGI Symbol;Acc:MGI:5455886]	-
ENSMUSG00000116725	1.95965	14.2777	-2.78716	0.0118324	0.376626	AC154478.1	16	51980376	52005495	-	1789	processed_transcript	novel transcript	-
ENSMUSG00000097230	13.7276	2.04113	2.67828	0.0118324	0.376626	Gm26853	8	19789798	19798548	+	4010	lincRNA	predicted gene, 26853 [Source:MGI Symbol;Acc:MGI:5477347]	-
ENSMUSG00000109585	13.7276	2.04113	2.67828	0.0118324	0.376626	Gm45358	8	57641518	57643822	-	2305	TEC	predicted gene 45358 [Source:MGI Symbol;Acc:MGI:5791194]	-
ENSMUSG00000104822	1.95965	14.2777	-2.78716	0.0118324	0.376626	Gm42967	3	152380857	152383168	-	2312	TEC	predicted gene 42967 [Source:MGI Symbol;Acc:MGI:5663104]	-
ENSMUSG00000088108	1.95965	14.2777	-2.78716	0.0118324	0.376626	Snora47	13	95330600	95330737	+	138	snoRNA	small nucleolar RNA, H/ACA box 47 [Source:MGI Symbol;Acc:MGI:3819507]	-
ENSMUSG00000080237	13.7276	2.04113	2.67828	0.0118324	0.376626	Gm14239	2	155459501	155460892	-	685	processed_pseudogene	predicted gene 14239 [Source:MGI Symbol;Acc:MGI:3651698]	-
ENSMUSG00000079334	754.127	358.943	1.0708	0.0119054	0.377427	Nat6	9	107578887	107584050	+	3154	protein_coding	N-acetyltransferase 6 [Source:MGI Symbol;Acc:MGI:1888902]	-
ENSMUSG00000003849	11.7663	36.7115	-1.63097	0.0119088	0.377427	Nqo1	8	107388225	107403206	-	1553	protein_coding	NAD(P)H dehydrogenase, quinone 1 [Source:MGI Symbol;Acc:MGI:103187]	-
ENSMUSG00000058743	37.2635	12.2383	1.59679	0.0119088	0.377427	Kcnj14	7	45816460	45824782	-	2717	protein_coding	potassium inwardly-rectifying channel, subfamily J, member 14 [Source:MGI Symbol;Acc:MGI:2384820]	-
ENSMUSG00000046982	82.374	183.551	-1.15467	0.0119306	0.377576	Tshz1	18	84011627	84086404	-	5656	protein_coding	teashirt zinc finger family member 1 [Source:MGI Symbol;Acc:MGI:1346031]	zf-C2H2
ENSMUSG00000022026	116.697	254.931	-1.12647	0.0120327	0.380262	Olfm4	14	79984081	80023139	+	2962	protein_coding	olfactomedin 4 [Source:MGI Symbol;Acc:MGI:2685142]	-
ENSMUSG00000078864	19.6116	54.0468	-1.45651	0.0121478	0.381617	Gm14322	2	177759288	177770472	+	1254	protein_coding	predicted gene 14322 [Source:MGI Symbol;Acc:MGI:3652185]	zf-C2H2
ENSMUSG00000022637	178.479	380.357	-1.09105	0.0122233	0.381617	Cblb	16	52031225	52208048	+	10475	protein_coding	Casitas B-lineage lymphoma b [Source:MGI Symbol;Acc:MGI:2146430]	-
ENSMUSG00000040093	319.694	148.881	1.10191	0.0123592	0.381617	Bmf	2	118528757	118549687	-	5253	protein_coding	BCL2 modifying factor [Source:MGI Symbol;Acc:MGI:2176433]	-
ENSMUSG00000026579	443.258	209.044	1.0839	0.0124096	0.381617	F5	1	164151838	164220277	+	7430	protein_coding	coagulation factor V [Source:MGI Symbol;Acc:MGI:88382]	-
ENSMUSG00000021250	175.537	78.52	1.15942	0.0124319	0.381617	Fos	12	85473890	85477273	+	2352	protein_coding	FBJ osteosarcoma oncogene [Source:MGI Symbol;Acc:MGI:95574]	TF_bZIP
ENSMUSG00000042349	801.199	1653.99	-1.04559	0.0126422	0.381617	Ikbke	1	131254343	131279606	-	9018	protein_coding	inhibitor of kappaB kinase epsilon [Source:MGI Symbol;Acc:MGI:1929612]	-
ENSMUSG00000047671	7.84365	1.39e-17	5.9949	0.0127308	0.381617	Tctex1d4	4	117126794	117128738	+	1111	protein_coding	Tctex1 domain containing 4 [Source:MGI Symbol;Acc:MGI:3045358]	-
ENSMUSG00000038602	1.39e-17	8.15942	-6.05038	0.0127308	0.381617	Slc35f1	10	52690533	53111622	+	4941	protein_coding	solute carrier family 35, member F1 [Source:MGI Symbol;Acc:MGI:2139810]	-
ENSMUSG00000009876	7.84365	1.39e-17	5.9949	0.0127308	0.381617	Cox4i2	2	152754173	152765037	+	788	protein_coding	cytochrome c oxidase subunit 4I2 [Source:MGI Symbol;Acc:MGI:2135755]	-
ENSMUSG00000076271	7.84365	1.39e-17	5.9949	0.0127308	0.381617	Mir697	4	124731694	124731802	+	109	miRNA	microRNA 697 [Source:MGI Symbol;Acc:MGI:3629652]	-
ENSMUSG00000114344	7.84365	1.39e-17	5.9949	0.0127308	0.381617	Gm17941	14	63095338	63097115	+	1071	processed_pseudogene	predicted gene, 17941 [Source:MGI Symbol;Acc:MGI:5010126]	-
ENSMUSG00000105868	1.39e-17	8.15942	-6.05038	0.0127308	0.381617	Gm43766	14	52258811	52264227	+	5417	TEC	predicted gene 43766 [Source:MGI Symbol;Acc:MGI:5663903]	-
ENSMUSG00000052281	1.39e-17	8.15942	-6.05038	0.0127308	0.381617	Tspan32os	7	142988969	143008033	-	995	antisense	tetraspanin 32, opposite strand [Source:MGI Symbol;Acc:MGI:3705185]	-
ENSMUSG00000110747	7.84365	1.39e-17	5.9949	0.0127308	0.381617	Gm35657	9	41159424	41188862	+	989	lincRNA	predicted gene, 35657 [Source:MGI Symbol;Acc:MGI:5594816]	-
ENSMUSG00000005640	1.39e-17	8.15942	-6.05038	0.0127308	0.381617	Insrr	3	87796951	87816101	+	5714	protein_coding	insulin receptor-related receptor [Source:MGI Symbol;Acc:MGI:1346037]	-
ENSMUSG00000113780	1.39e-17	8.15942	-6.05038	0.0127308	0.381617	Gm33195	13	43864669	43868589	+	2337	lincRNA	predicted gene, 33195 [Source:MGI Symbol;Acc:MGI:5592354]	-
ENSMUSG00000021223	1.39e-17	8.15942	-6.05038	0.0127308	0.381617	Papln	12	83763634	83792382	+	5635	protein_coding	papilin, proteoglycan-like sulfated glycoprotein [Source:MGI Symbol;Acc:MGI:2386139]	-
ENSMUSG00000107075	7.84365	1.39e-17	5.9949	0.0127308	0.381617	Gm43068	5	120746036	120747308	+	1273	TEC	predicted gene 43068 [Source:MGI Symbol;Acc:MGI:5663205]	-
ENSMUSG00000106341	1.39e-17	8.15942	-6.05038	0.0127308	0.381617	Gm43330	3	105782875	105785027	-	2153	sense_intronic	predicted gene 43330 [Source:MGI Symbol;Acc:MGI:5663467]	-
ENSMUSG00000028195	1.39e-17	8.15942	-6.05038	0.0127308	0.381617	Cyr61	3	145646976	145649981	-	2019	protein_coding	cysteine rich protein 61 [Source:MGI Symbol;Acc:MGI:88613]	-
ENSMUSG00000106902	1.39e-17	8.15942	-6.05038	0.0127308	0.381617	4930557J02Rik	5	34118740	34135339	+	1075	antisense	RIKEN cDNA 4930557J02 gene [Source:MGI Symbol;Acc:MGI:1922607]	-
ENSMUSG00000110559	7.84365	1.39e-17	5.9949	0.0127308	0.381617	Gm26843	8	93646386	93687958	-	2859	lincRNA	predicted gene, 26843 [Source:MGI Symbol;Acc:MGI:5477337]	-
ENSMUSG00000021209	1.39e-17	8.15942	-6.05038	0.0127308	0.381617	Ppp4r4	12	103532283	103613831	+	4192	protein_coding	protein phosphatase 4, regulatory subunit 4 [Source:MGI Symbol;Acc:MGI:1921771]	-
ENSMUSG00000109255	7.84365	1.39e-17	5.9949	0.0127308	0.381617	Gm7407	8	4039854	4040421	-	568	processed_pseudogene	predicted gene 7407 [Source:MGI Symbol;Acc:MGI:3647246]	-
ENSMUSG00000099891	1.39e-17	8.15942	-6.05038	0.0127308	0.381617	Gm5575	5	24209327	24209724	-	398	processed_pseudogene	predicted gene 5575 [Source:MGI Symbol;Acc:MGI:3647974]	-
ENSMUSG00000038770	1.39e-17	8.15942	-6.05038	0.0127308	0.381617	Kpna7	5	144983519	145084030	-	3135	protein_coding	karyopherin alpha 7 (importin alpha 8) [Source:MGI Symbol;Acc:MGI:2141165]	-
ENSMUSG00000039013	7.84365	1.39e-17	5.9949	0.0127308	0.381617	Siglecf	7	43351341	43359531	+	2790	protein_coding	sialic acid binding Ig-like lectin F [Source:MGI Symbol;Acc:MGI:2681107]	-
ENSMUSG00000104704	7.84365	1.39e-17	5.9949	0.0127308	0.381617	Gm43133	5	123561525	123561987	-	463	TEC	predicted gene 43133 [Source:MGI Symbol;Acc:MGI:5663270]	-
ENSMUSG00000056078	1.39e-17	8.15942	-6.05038	0.0127308	0.381617	Lipm	19	34100943	34122687	+	2701	protein_coding	lipase, family member M [Source:MGI Symbol;Acc:MGI:1926003]	-
ENSMUSG00000039883	1.39e-17	8.15942	-6.05038	0.0127308	0.381617	Lrrc17	5	21543559	21575904	+	3608	protein_coding	leucine rich repeat containing 17 [Source:MGI Symbol;Acc:MGI:1921761]	-
ENSMUSG00000109688	1.39e-17	8.15942	-6.05038	0.0127308	0.381617	Gm34597	8	35233303	35245479	-	633	lincRNA	predicted gene, 34597 [Source:MGI Symbol;Acc:MGI:5593756]	-
ENSMUSG00000100701	7.84365	1.39e-17	5.9949	0.0127308	0.381617	Gm19587	1	43888051	43888595	+	545	processed_pseudogene	predicted gene, 19587 [Source:MGI Symbol;Acc:MGI:5011772]	-
ENSMUSG00000080983	7.84365	1.39e-17	5.9949	0.0127308	0.381617	Gm5419	X	161272237	161272840	-	527	processed_pseudogene	predicted gene 5419 [Source:MGI Symbol;Acc:MGI:3645208]	-
ENSMUSG00000090057	1.39e-17	8.15942	-6.05038	0.0127308	0.381617	Gm16333	4	152410800	152411262	+	318	antisense	predicted gene 16333 [Source:MGI Symbol;Acc:MGI:3840150]	-
ENSMUSG00000106951	1.39e-17	8.15942	-6.05038	0.0127308	0.381617	5930430L01Rik	5	148990056	148995223	-	3994	lincRNA	RIKEN cDNA 5930430L01 gene [Source:MGI Symbol;Acc:MGI:2443110]	-
ENSMUSG00000112138	7.84365	1.39e-17	5.9949	0.0127308	0.381617	Gm47526	12	76277386	76277716	-	331	processed_pseudogene	predicted gene, 47526 [Source:MGI Symbol;Acc:MGI:6096528]	-
ENSMUSG00000092014	1.39e-17	8.15942	-6.05038	0.0127308	0.381617	Gm4468	15	99810289	99810582	-	294	processed_pseudogene	predicted gene 4468 [Source:MGI Symbol;Acc:MGI:3782652]	-
ENSMUSG00000074785	1618.09	784.166	1.04495	0.0127321	0.381617	Plxnc1	10	94790866	94944835	-	8349	protein_coding	plexin C1 [Source:MGI Symbol;Acc:MGI:1890127]	-
ENSMUSG00000031669	854.155	410.949	1.05532	0.0128816	0.385576	Gins3	8	95633453	95645060	+	2709	protein_coding	GINS complex subunit 3 (Psf3 homolog) [Source:MGI Symbol;Acc:MGI:1926083]	-
ENSMUSG00000036526	3336.21	1627.47	1.03552	0.0129654	0.387414	Card11	5	140872990	141000582	-	4866	protein_coding	caspase recruitment domain family, member 11 [Source:MGI Symbol;Acc:MGI:1916978]	-
ENSMUSG00000071350	256.932	119.309	1.10591	0.0129781	0.387414	Setdb2	14	59402009	59440884	-	4047	protein_coding	SET domain, bifurcated 2 [Source:MGI Symbol;Acc:MGI:2685139]	MBD
ENSMUSG00000064354	1115.01	2289.27	-1.03774	0.0130004	0.387554	mt-Co2	MT	7013	7696	+	684	protein_coding	mitochondrially encoded cytochrome c oxidase II [Source:MGI Symbol;Acc:MGI:102503]	-
ENSMUSG00000031844	8.82432	29.5735	-1.7302	0.0131493	0.389524	Hsd17b2	8	117701904	117759027	+	1924	protein_coding	hydroxysteroid (17-beta) dehydrogenase 2 [Source:MGI Symbol;Acc:MGI:1096386]	-
ENSMUSG00000100954	8.82432	29.5735	-1.7302	0.0131493	0.389524	Gm10138	1	151339604	151345231	-	2843	antisense	predicted gene 10138 [Source:MGI Symbol;Acc:MGI:3708522]	-
ENSMUSG00000079190	60.7994	137.664	-1.17731	0.0132006	0.389524	AC133103.1	GL456211.1	167446	196478	+	1473	protein_coding	sp110 nuclear body protein-like [Source:NCBI gene;Acc:100041057]	-
ENSMUSG00000044268	20.5923	5.10027	1.98784	0.013231	0.389524	Gm4895	10	22153280	22154416	-	1137	processed_pseudogene	predicted gene 4895 [Source:MGI Symbol;Acc:MGI:3648582]	-
ENSMUSG00000038486	4.90166	21.4158	-2.09882	0.013231	0.389524	Sv2a	3	96181151	96195521	+	4636	protein_coding	synaptic vesicle glycoprotein 2 a [Source:MGI Symbol;Acc:MGI:1927139]	-
ENSMUSG00000082507	20.5923	5.10027	1.98784	0.013231	0.389524	Gm9378	11	87078787	87079257	+	471	processed_pseudogene	predicted gene 9378 [Source:MGI Symbol;Acc:MGI:3643021]	-
ENSMUSG00000069270	15.689	44.8693	-1.50834	0.0132402	0.389524	Hist1h2ac	13	23681467	23683948	-	2482	protein_coding	histone cluster 1, H2ac [Source:MGI Symbol;Acc:MGI:2448287]	-
ENSMUSG00000089929	63.7414	143.782	-1.17196	0.0133174	0.389524	Bcl2a1b	9	89199209	89207827	+	817	protein_coding	B cell leukemia/lymphoma 2 related protein A1b [Source:MGI Symbol;Acc:MGI:1278326]	-
ENSMUSG00000102704	10.7856	1.02142	3.25291	0.0134121	0.389524	Gm38309	2	23492931	23494448	+	1518	TEC	predicted gene, 38309 [Source:MGI Symbol;Acc:MGI:5611537]	-
ENSMUSG00000086145	0.978978	11.2186	-3.35871	0.0134121	0.389524	Gm15479	1	152684026	152687501	-	1133	sense_intronic	predicted gene 15479 [Source:MGI Symbol;Acc:MGI:3705129]	-
ENSMUSG00000074415	0.978978	11.2186	-3.35871	0.0134121	0.389524	3110039I08Rik	9	41327077	41716994	+	23898	processed_transcript	RIKEN cDNA 3110039I08 gene [Source:MGI Symbol;Acc:MGI:1920394]	-
ENSMUSG00000051627	0.978978	11.2186	-3.35871	0.0134121	0.389524	Hist1h1e	13	23620629	23622558	-	1930	protein_coding	histone cluster 1, H1e [Source:MGI Symbol;Acc:MGI:1931527]	-
ENSMUSG00000102927	10.7856	1.02142	3.25291	0.0134121	0.389524	Gm37152	1	86580058	86581232	+	1175	TEC	predicted gene, 37152 [Source:MGI Symbol;Acc:MGI:5610380]	-
ENSMUSG00000097176	0.978978	11.2186	-3.35871	0.0134121	0.389524	Gm26830	11	95669952	95672719	+	993	lincRNA	predicted gene, 26830 [Source:MGI Symbol;Acc:MGI:5477324]	-
ENSMUSG00000098766	0.978978	11.2186	-3.35871	0.0134121	0.389524	Mir6386	9	92267258	92267361	-	104	miRNA	microRNA 6386 [Source:MGI Symbol;Acc:MGI:5531224]	-
ENSMUSG00000110010	0.978978	11.2186	-3.35871	0.0134121	0.389524	Gm45629	7	46682838	46685383	-	2546	TEC	predicted gene 45629 [Source:MGI Symbol;Acc:MGI:5791465]	-
ENSMUSG00000108820	0.978978	11.2186	-3.35871	0.0134121	0.389524	Gm44620	8	24447097	24449983	+	2887	TEC	predicted gene 44620 [Source:MGI Symbol;Acc:MGI:5753196]	-
ENSMUSG00000116571	10.7856	1.02142	3.25291	0.0134121	0.389524	AC131800.1	17	27623497	27624265	+	769	bidirectional_promoter_lncRNA	novel transcript	-
ENSMUSG00000022324	0.978978	11.2186	-3.35871	0.0134121	0.389524	Matn2	15	34306677	34436273	+	6263	protein_coding	matrilin 2 [Source:MGI Symbol;Acc:MGI:109613]	-
ENSMUSG00000024480	903.188	1850.79	-1.03494	0.0134191	0.389524	Ap3s1	18	46741876	46790826	+	2011	protein_coding	adaptor-related protein complex 3, sigma 1 subunit [Source:MGI Symbol;Acc:MGI:1337062]	-
ENSMUSG00000037887	47.0702	17.3369	1.43462	0.013488	0.391012	Dusp8	7	142079490	142095843	-	4870	protein_coding	dual specificity phosphatase 8 [Source:MGI Symbol;Acc:MGI:106626]	-
ENSMUSG00000034612	1057.15	512.92	1.0432	0.0135164	0.391319	Chst11	10	82985498	83195900	+	5527	protein_coding	carbohydrate sulfotransferase 11 [Source:MGI Symbol;Acc:MGI:1927166]	-
ENSMUSG00000026303	31.3796	76.4806	-1.28178	0.0136766	0.39544	Mlph	1	90915085	90951142	+	5357	protein_coding	melanophilin [Source:MGI Symbol;Acc:MGI:2176380]	-
ENSMUSG00000029231	9.80498	31.613	-1.67604	0.013705	0.395744	Pdgfra	5	75152292	75198215	+	10024	protein_coding	platelet derived growth factor receptor, alpha polypeptide [Source:MGI Symbol;Acc:MGI:97530]	-
ENSMUSG00000037318	122.581	54.0468	1.17966	0.0138259	0.398714	Traf3ip3	1	193175453	193201703	-	5756	protein_coding	TRAF3 interacting protein 3 [Source:MGI Symbol;Acc:MGI:2441706]	-
ENSMUSG00000033405	50.9928	19.3763	1.39042	0.01391	0.400615	Nudt15	14	73518877	73548242	-	3579	protein_coding	nudix (nucleoside diphosphate linked moiety X)-type motif 15 [Source:MGI Symbol;Acc:MGI:2443366]	-
ENSMUSG00000072769	197.111	412.988	-1.06659	0.0139959	0.402564	Gm10419	5	108367769	108378239	+	6859	lincRNA	predicted gene 10419 [Source:MGI Symbol;Acc:MGI:3642823]	-
ENSMUSG00000046814	141.214	63.2243	1.15781	0.0141322	0.405955	Gchfr	2	119167773	119172390	+	645	protein_coding	GTP cyclohydrolase I feedback regulator [Source:MGI Symbol;Acc:MGI:2443977]	-
ENSMUSG00000025537	10.7856	33.6524	-1.63004	0.0141787	0.406236	Phkg1	5	129863421	129898549	-	6509	protein_coding	phosphorylase kinase gamma 1 [Source:MGI Symbol;Acc:MGI:97579]	-
ENSMUSG00000034391	34.3215	11.2186	1.60277	0.0141787	0.406236	Fbxo15	18	84934782	84981472	+	3359	protein_coding	F-box protein 15 [Source:MGI Symbol;Acc:MGI:1354755]	-
ENSMUSG00000010154	484.445	232.498	1.05873	0.0142502	0.407754	Spire2	8	123332713	123369515	+	2510	protein_coding	spire type actin nucleation factor 2 [Source:MGI Symbol;Acc:MGI:2446256]	-
ENSMUSG00000020399	68.6447	152.96	-1.15443	0.0142908	0.408306	Havcr2	11	46454935	46481255	+	2721	protein_coding	hepatitis A virus cellular receptor 2 [Source:MGI Symbol;Acc:MGI:2159682]	-
ENSMUSG00000026131	3206.76	6492.55	-1.01764	0.0143064	0.408306	Dst	1	33908225	34308661	+	41155	protein_coding	dystonin [Source:MGI Symbol;Acc:MGI:104627]	-
ENSMUSG00000051116	41.1862	95.8553	-1.21612	0.0143592	0.408663	Gm8121	5	57608569	57609067	+	499	processed_pseudogene	predicted pseudogene 8121 [Source:MGI Symbol;Acc:MGI:3645325]	-
ENSMUSG00000028071	5.88232	23.4552	-1.97229	0.0143802	0.408663	Sh2d2a	3	87846755	87855722	+	5939	protein_coding	SH2 domain containing 2A [Source:MGI Symbol;Acc:MGI:1351596]	-
ENSMUSG00000020689	2.94032	16.3172	-2.42237	0.0144854	0.408663	Itgb3	11	104608000	104670476	+	5901	protein_coding	integrin beta 3 [Source:MGI Symbol;Acc:MGI:96612]	-
ENSMUSG00000115955	15.689	3.06084	2.31237	0.0144854	0.408663	9530056E24Rik	2	130523995	130527284	+	3290	TEC	RIKEN cDNA 9530056E24 gene [Source:MGI Symbol;Acc:MGI:2441750]	-
ENSMUSG00000085126	15.689	3.06084	2.31237	0.0144854	0.408663	Gm12589	11	121803107	121810319	+	638	lincRNA	predicted gene 12589 [Source:MGI Symbol;Acc:MGI:3650371]	-
ENSMUSG00000097214	15.689	3.06084	2.31237	0.0144854	0.408663	Gm19791	10	22110621	22113345	+	859	unprocessed_pseudogene	predicted gene, 19791 [Source:MGI Symbol;Acc:MGI:5011976]	-
ENSMUSG00000097390	2.94032	16.3172	-2.42237	0.0144854	0.408663	Gm26785	17	46273479	46280060	+	2914	lincRNA	predicted gene, 26785 [Source:MGI Symbol;Acc:MGI:5477279]	-
ENSMUSG00000104069	15.689	3.06084	2.31237	0.0144854	0.408663	Gm37198	1	60779352	60781461	+	2110	TEC	predicted gene, 37198 [Source:MGI Symbol;Acc:MGI:5610426]	-
ENSMUSG00000083298	2.94032	16.3172	-2.42237	0.0144854	0.408663	Gm12085	11	29333383	29334322	-	940	processed_pseudogene	predicted gene 12085 [Source:MGI Symbol;Acc:MGI:3650335]	-
ENSMUSG00000022102	273.603	128.486	1.08975	0.0145457	0.409839	Dok2	14	70766036	70778495	+	2902	protein_coding	docking protein 2 [Source:MGI Symbol;Acc:MGI:1332623]	-
ENSMUSG00000047656	24.5149	61.1848	-1.31499	0.014654	0.412365	Trpt1	19	6996131	6999044	+	1142	protein_coding	tRNA phosphotransferase 1 [Source:MGI Symbol;Acc:MGI:1333115]	-
ENSMUSG00000001472	7473.62	3704.64	1.01245	0.0147652	0.414579	Tcf25	8	123373753	123403835	+	5390	protein_coding	transcription factor 25 (basic helix-loop-helix) [Source:MGI Symbol;Acc:MGI:1914105]	-
ENSMUSG00000022519	157.885	332.43	-1.07356	0.0147702	0.414579	Srl	16	4480216	4541816	-	5325	protein_coding	sarcalumenin [Source:MGI Symbol;Acc:MGI:2146620]	-
ENSMUSG00000083123	6.86299	25.4946	-1.87387	0.0153054	0.428512	Fthl17-ps2	X	9080044	9080571	+	528	unprocessed_pseudogene	ferritin, heavy polypeptide-like 17, pseudogene 2 [Source:MGI Symbol;Acc:MGI:3648159]	-
ENSMUSG00000084917	6.86299	25.4946	-1.87387	0.0153054	0.428512	Gm17477	9	80118895	80121937	-	2581	antisense	predicted gene, 17477 [Source:MGI Symbol;Acc:MGI:4937111]	-
ENSMUSG00000034265	231.435	109.112	1.08396	0.0154697	0.431832	Zdhhc14	17	5492557	5753811	+	3078	protein_coding	zinc finger, DHHC domain containing 14 [Source:MGI Symbol;Acc:MGI:2653229]	-
ENSMUSG00000025647	1622.99	802.521	1.01594	0.0154697	0.431832	Shisa5	9	109038565	109057777	+	3297	protein_coding	shisa family member 5 [Source:MGI Symbol;Acc:MGI:1915044]	-
ENSMUSG00000046169	42.1668	15.2974	1.45556	0.0154873	0.431832	Adamts6	13	104287835	104496695	+	7798	protein_coding	a disintegrin-like and metallopeptidase (reprolysin type) with thrombospondin type 1 motif, 6 [Source:MGI Symbol;Acc:MGI:1347348]	-
ENSMUSG00000105572	85.316	35.6918	1.25438	0.0155099	0.431832	Gm43300	3	119727748	119729790	-	2043	TEC	predicted gene 43300 [Source:MGI Symbol;Acc:MGI:5663437]	-
ENSMUSG00000029915	1821.09	902.453	1.01278	0.0155217	0.431832	Clec5a	6	40574894	40585821	-	3840	protein_coding	C-type lectin domain family 5, member a [Source:MGI Symbol;Acc:MGI:1345151]	-
ENSMUSG00000045092	44.1282	16.3172	1.42858	0.0157099	0.436201	S1pr1	3	115710433	115715072	-	3046	protein_coding	sphingosine-1-phosphate receptor 1 [Source:MGI Symbol;Acc:MGI:1096355]	-
ENSMUSG00000078889	99.0452	42.8299	1.20717	0.0157367	0.436201	Gm14288	2	175789357	175801093	-	3438	protein_coding	predicted gene 14288 [Source:MGI Symbol;Acc:MGI:3706570]	-
ENSMUSG00000028124	1064.02	2141.41	-1.00895	0.015738	0.436201	Gclm	3	122245557	122270732	+	6291	protein_coding	glutamate-cysteine ligase, modifier subunit [Source:MGI Symbol;Acc:MGI:104995]	-
ENSMUSG00000029923	48.0508	18.3566	1.3824	0.0160701	0.444292	Rab19	6	39381175	39390380	+	1575	protein_coding	RAB19, member RAS oncogene family [Source:MGI Symbol;Acc:MGI:103292]	-
ENSMUSG00000039131	17.6503	47.9285	-1.43459	0.0160701	0.444292	Gipc2	3	152093533	152166230	-	3839	protein_coding	GIPC PDZ domain containing family, member 2 [Source:MGI Symbol;Acc:MGI:1889209]	-
ENSMUSG00000031897	1607.3	798.442	1.00927	0.0161999	0.447321	Psmb10	8	105935735	105938444	-	1705	protein_coding	proteasome (prosome, macropain) subunit, beta type 10 [Source:MGI Symbol;Acc:MGI:1096380]	-
ENSMUSG00000006418	1877.97	936.104	1.00434	0.016352	0.450957	Rnf114	2	167492645	167516173	+	3356	protein_coding	ring finger protein 114 [Source:MGI Symbol;Acc:MGI:1933159]	-
ENSMUSG00000036986	1109.13	549.63	1.01273	0.0164012	0.451749	Pml	9	58218076	58249786	-	5571	protein_coding	promyelocytic leukemia [Source:MGI Symbol;Acc:MGI:104662]	-
ENSMUSG00000089744	3.92099	18.3566	-2.19081	0.0164929	0.452291	Gm16146	18	84858636	84859547	-	439	antisense	predicted gene 16146 [Source:MGI Symbol;Acc:MGI:3801801]	-
ENSMUSG00000074497	17.6503	4.08055	2.08022	0.0164929	0.452291	A430078G23Rik	8	3353415	3390299	+	4755	protein_coding	RIKEN cDNA A430078G23 gene [Source:MGI Symbol;Acc:MGI:2442135]	-
ENSMUSG00000106110	3.92099	18.3566	-2.19081	0.0164929	0.452291	Gm43571	5	121715109	121718206	+	3098	TEC	predicted gene 43571 [Source:MGI Symbol;Acc:MGI:5663708]	-
ENSMUSG00000078153	725.688	357.923	1.01945	0.0165305	0.452291	Psme2b	11	48945354	48946190	-	837	protein_coding	protease (prosome, macropain) activator subunit 2B [Source:MGI Symbol;Acc:MGI:1341073]	-
ENSMUSG00000031824	709.998	349.765	1.02118	0.0165475	0.452291	6430548M08Rik	8	120114152	120165306	+	6626	protein_coding	RIKEN cDNA 6430548M08 gene [Source:MGI Symbol;Acc:MGI:2443793]	-
ENSMUSG00000019987	21.5729	56.0862	-1.37315	0.0165489	0.452291	Arg1	10	24915221	24927484	-	2228	protein_coding	arginase, liver [Source:MGI Symbol;Acc:MGI:88070]	-
ENSMUSG00000052160	2013.3	1005.44	1.00164	0.0165642	0.452291	Pld4	12	112760655	112768990	+	3462	protein_coding	phospholipase D family, member 4 [Source:MGI Symbol;Acc:MGI:2144765]	-
ENSMUSG00000031502	257.912	123.388	1.06295	0.0166345	0.453649	Col4a1	8	11198423	11312826	-	7464	protein_coding	collagen, type IV, alpha 1 [Source:MGI Symbol;Acc:MGI:88454]	-
ENSMUSG00000024308	3324.44	1666.22	0.996479	0.0167171	0.455058	Tapbp	17	33915899	33929288	+	3296	protein_coding	TAP binding protein [Source:MGI Symbol;Acc:MGI:1201689]	-
ENSMUSG00000041707	223.589	106.052	1.07521	0.0167274	0.455058	Tmem273	14	32785963	32817984	+	1604	protein_coding	transmembrane protein 273 [Source:MGI Symbol;Acc:MGI:1916319]	-
ENSMUSG00000026450	91.1999	193.748	-1.086	0.0168232	0.456541	Chit1	1	134111242	134151540	+	1815	protein_coding	chitinase 1 (chitotriosidase) [Source:MGI Symbol;Acc:MGI:1919134]	-
ENSMUSG00000064366	91.1999	193.748	-1.086	0.0168232	0.456541	mt-Tl2	MT	11671	11741	+	71	Mt_tRNA	mitochondrially encoded tRNA leucine 2 [Source:MGI Symbol;Acc:MGI:102481]	-
ENSMUSG00000024232	28.4376	68.3228	-1.26076	0.0169166	0.45824	Bambi	18	3507957	3516404	+	5040	protein_coding	BMP and activin membrane-bound inhibitor [Source:MGI Symbol;Acc:MGI:1915260]	-
ENSMUSG00000022656	29.4182	70.3623	-1.25442	0.0169532	0.45824	Nectin3	16	46387706	46498525	-	12747	protein_coding	nectin cell adhesion molecule 3 [Source:MGI Symbol;Acc:MGI:1930171]	-
ENSMUSG00000086370	73.548	30.5932	1.26215	0.0170121	0.45824	Ftx	X	103560907	103623754	-	7598	lincRNA	Ftx transcript, Xist regulator (non-protein coding) [Source:MGI Symbol;Acc:MGI:1926128]	-
ENSMUSG00000001062	431.49	211.084	1.03109	0.0170326	0.45824	Vps9d1	8	123242356	123254348	-	5153	protein_coding	VPS9 domain containing 1 [Source:MGI Symbol;Acc:MGI:1914143]	-
ENSMUSG00000079685	1203.27	2399.4	-0.995636	0.0170369	0.45824	Ulbp1	10	7440362	7473638	-	6726	protein_coding	UL16 binding protein 1 [Source:MGI Symbol;Acc:MGI:1925027]	-
ENSMUSG00000022372	136.31	62.2045	1.13029	0.0170385	0.45824	Sla	15	66780819	66831829	-	9186	protein_coding	src-like adaptor [Source:MGI Symbol;Acc:MGI:104295]	-
ENSMUSG00000031970	132.388	60.1651	1.1362	0.017053	0.45824	Dbndd1	8	123504718	123515463	-	2645	protein_coding	dysbindin (dystrobrevin binding protein 1) domain containing 1 [Source:MGI Symbol;Acc:MGI:1919435]	-
ENSMUSG00000049502	541.324	266.148	1.02393	0.0170688	0.45824	Dtx3l	16	35926511	35939151	-	5725	protein_coding	deltex 3-like, E3 ubiquitin ligase [Source:MGI Symbol;Acc:MGI:2656973]	-
ENSMUSG00000032204	79.432	33.6524	1.23603	0.0170725	0.45824	Aqp9	9	71110659	71168682	-	4143	protein_coding	aquaporin 9 [Source:MGI Symbol;Acc:MGI:1891066]	-
ENSMUSG00000079192	9.80498	30.5932	-1.62892	0.017143	0.459574	AC125149.1	GL456210.1	123792	124928	+	255	protein_coding		-
ENSMUSG00000056091	1307.22	653.642	0.999798	0.017486	0.468201	St3gal5	6	72097592	72154571	+	2618	protein_coding	ST3 beta-galactoside alpha-2,3-sialyltransferase 5 [Source:MGI Symbol;Acc:MGI:1339963]	-
ENSMUSG00000110935	1.95965	13.258	-2.6812	0.0178622	0.471981	Gm8834	10	34898256	34898820	+	565	processed_pseudogene	predicted gene 8834 [Source:MGI Symbol;Acc:MGI:3646859]	-
ENSMUSG00000058153	1.95965	13.258	-2.6812	0.0178622	0.471981	Sez6l	5	112419151	112577185	-	6070	protein_coding	seizure related 6 homolog like [Source:MGI Symbol;Acc:MGI:1935121]	-
ENSMUSG00000074417	1.95965	13.258	-2.6812	0.0178622	0.471981	Gm14548	7	3884242	3898120	-	2128	protein_coding	predicted gene 14548 [Source:MGI Symbol;Acc:MGI:3709645]	-
ENSMUSG00000102202	1.95965	13.258	-2.6812	0.0178622	0.471981	Gm33280	1	36132042	36138746	+	4340	lincRNA	predicted gene, 33280 [Source:MGI Symbol;Acc:MGI:5592439]	-
ENSMUSG00000098206	12.747	2.04113	2.57236	0.0178622	0.471981	A430106G13Rik	1	137966531	137969918	+	3388	lincRNA	RIKEN cDNA A430106G13 gene [Source:MGI Symbol;Acc:MGI:2443823]	-
ENSMUSG00000062488	12.747	2.04113	2.57236	0.0178622	0.471981	Ifit3b	19	34607970	34613401	+	2000	protein_coding	interferon-induced protein with tetratricopeptide repeats 3B [Source:MGI Symbol;Acc:MGI:3698419]	-
ENSMUSG00000025401	1.95965	13.258	-2.6812	0.0178622	0.471981	Myo1a	10	127705170	127720940	+	3714	protein_coding	myosin IA [Source:MGI Symbol;Acc:MGI:107732]	-
ENSMUSG00000112441	1.95965	13.258	-2.6812	0.0178622	0.471981	Gm48898	12	8291024	8293694	-	2671	lincRNA	predicted gene, 48898 [Source:MGI Symbol;Acc:MGI:6098663]	-
ENSMUSG00000059237	1.95965	13.258	-2.6812	0.0178622	0.471981	Ppp1r2-ps4	9	66805306	66805938	-	633	processed_pseudogene	protein phosphatase 1, regulatory (inhibitor) subunit 2, pseudogene 4 [Source:MGI Symbol;Acc:MGI:3645199]	-
ENSMUSG00000108125	1.95965	13.258	-2.6812	0.0178622	0.471981	Gm17812	6	120908673	120908990	+	318	processed_pseudogene	predicted gene, 17812 [Source:MGI Symbol;Acc:MGI:5009997]	-
ENSMUSG00000053388	1.95965	13.258	-2.6812	0.0178622	0.471981	Trim50	5	135353295	135368005	+	1807	protein_coding	tripartite motif-containing 50 [Source:MGI Symbol;Acc:MGI:2664992]	-
ENSMUSG00000104245	4.90166	20.396	-2.02885	0.0180032	0.474005	Gm38155	1	187344970	187377469	-	2763	antisense	predicted gene, 38155 [Source:MGI Symbol;Acc:MGI:5611383]	-
ENSMUSG00000053687	19.6116	5.10027	1.91788	0.0180032	0.474005	Dpep2	8	105984944	105991759	-	4247	protein_coding	dipeptidase 2 [Source:MGI Symbol;Acc:MGI:2442042]	-
ENSMUSG00000108371	19.6116	5.10027	1.91788	0.0180032	0.474005	Gm38832	6	72162849	72167707	+	400	lincRNA	predicted gene, 38832 [Source:MGI Symbol;Acc:MGI:5621717]	-
ENSMUSG00000029581	12.747	36.7115	-1.51666	0.0181211	0.476542	Fscn1	5	142960343	142973185	+	3012	protein_coding	fascin actin-bundling protein 1 [Source:MGI Symbol;Acc:MGI:1352745]	-
ENSMUSG00000031788	860.039	430.323	0.99878	0.018236	0.478993	Kifc3	8	95099828	95202812	-	5298	protein_coding	kinesin family member C3 [Source:MGI Symbol;Acc:MGI:109202]	-
ENSMUSG00000071454	443.258	883.079	-0.994186	0.0187292	0.491363	Dtnb	12	3572381	3781796	+	9603	protein_coding	dystrobrevin, beta [Source:MGI Symbol;Acc:MGI:1203728]	-
ENSMUSG00000055865	85.316	36.7115	1.21388	0.0188214	0.493198	Fam19a3	3	104767406	104781840	-	4484	protein_coding	family with sequence similarity 19, member A3 [Source:MGI Symbol;Acc:MGI:3046463]	-
ENSMUSG00000045868	83.3546	35.6918	1.22088	0.0188489	0.493332	Gvin1	7	106156556	106215326	-	9005	protein_coding	GTPase, very large interferon inducible 1 [Source:MGI Symbol;Acc:MGI:1921808]	-
ENSMUSG00000051502	34.3215	79.5398	-1.20949	0.0189017	0.493564	Ufsp1	5	137294629	137295665	+	1037	protein_coding	UFM1-specific peptidase 1 [Source:MGI Symbol;Acc:MGI:1917490]	-
ENSMUSG00000005983	18.6309	48.9482	-1.38741	0.0189024	0.493564	1700037C18Rik	16	3895179	3908689	-	3227	protein_coding	RIKEN cDNA 1700037C18 gene [Source:MGI Symbol;Acc:MGI:1920511]	-
ENSMUSG00000066687	50.9928	20.396	1.31688	0.0189536	0.494316	Zbtb16	9	48654297	48836222	-	5283	protein_coding	zinc finger and BTB domain containing 16 [Source:MGI Symbol;Acc:MGI:103222]	ZBTB
ENSMUSG00000056055	20.5923	53.0271	-1.35913	0.0189915	0.494425	Sag	1	87803680	87845158	+	8904	protein_coding	S-antigen, retina and pineal gland (arrestin) [Source:MGI Symbol;Acc:MGI:98227]	-
ENSMUSG00000038594	22.5536	55.0665	-1.28297	0.0190181	0.494425	Cep85l	10	53273443	53379947	-	7986	protein_coding	centrosomal protein 85-like [Source:MGI Symbol;Acc:MGI:3642684]	-
ENSMUSG00000021061	66.6834	27.5341	1.2724	0.0190249	0.494425	Sptb	12	76580488	76710547	-	12147	protein_coding	spectrin beta, erythrocytic [Source:MGI Symbol;Acc:MGI:98387]	-
ENSMUSG00000108555	5.88232	22.4355	-1.90851	0.0191374	0.496762	Gm18310	7	80344082	80347993	-	3912	TEC	predicted gene, 18310 [Source:MGI Symbol;Acc:MGI:5010495]	-
ENSMUSG00000022389	450.122	894.296	-0.990228	0.0192564	0.499264	Tef	15	81802421	81826863	+	7867	protein_coding	thyrotroph embryonic factor [Source:MGI Symbol;Acc:MGI:98663]	TF_bZIP
ENSMUSG00000103847	202.015	407.889	-1.01325	0.0194744	0.504326	Gm20056	16	32408536	32409054	+	519	processed_pseudogene	predicted gene, 20056 [Source:MGI Symbol;Acc:MGI:5012241]	-
ENSMUSG00000027187	1552.39	3044.88	-0.97184	0.0196073	0.507173	Cat	2	103453849	103485160	-	2613	protein_coding	catalase [Source:MGI Symbol;Acc:MGI:88271]	-
ENSMUSG00000066258	168.672	79.5398	1.08332	0.0196754	0.508339	Trim12a	7	104299894	104315466	-	5781	protein_coding	tripartite motif-containing 12A [Source:MGI Symbol;Acc:MGI:1923931]	-
ENSMUSG00000039568	314.791	628.149	-0.996416	0.0197438	0.50907	Ubald1	16	4874778	4880315	-	5538	protein_coding	UBA-like domain containing 1 [Source:MGI Symbol;Acc:MGI:1916255]	-
ENSMUSG00000022216	1599.46	812.718	0.976652	0.0197498	0.50907	Psme1	14	55578123	55581529	+	2209	protein_coding	proteasome (prosome, macropain) activator subunit 1 (PA28 alpha) [Source:MGI Symbol;Acc:MGI:1096367]	-
ENSMUSG00000002083	270.661	542.492	-1.00277	0.0197761	0.509154	Bbc3	7	16308393	16318205	+	2124	protein_coding	BCL2 binding component 3 [Source:MGI Symbol;Acc:MGI:2181667]	-
ENSMUSG00000055210	23.5343	7.1397	1.70386	0.0199879	0.512813	Foxd2	4	114906282	114908873	-	2592	protein_coding	forkhead box D2 [Source:MGI Symbol;Acc:MGI:1347471]	Fork
ENSMUSG00000099681	6.86299	24.4749	-1.81527	0.0199879	0.512813	1700052K11Rik	11	105177726	105181433	-	3708	antisense	RIKEN cDNA 1700052K11 gene [Source:MGI Symbol;Acc:MGI:1920681]	-
ENSMUSG00000033213	6.86299	24.4749	-1.81527	0.0199879	0.512813	AA467197	2	122636986	122641191	+	1203	protein_coding	expressed sequence AA467197 [Source:MGI Symbol;Acc:MGI:3034182]	-
ENSMUSG00000047798	764.915	385.456	0.988512	0.0201184	0.515563	Cd300lf	11	115116214	115133992	-	5149	protein_coding	CD300 molecule like family member F [Source:MGI Symbol;Acc:MGI:2442359]	-
ENSMUSG00000036879	718.824	363.022	0.985346	0.02042	0.522686	Phkb	8	85840959	86061376	+	7417	protein_coding	phosphorylase kinase beta [Source:MGI Symbol;Acc:MGI:97578]	-
ENSMUSG00000110730	7.84365	26.5144	-1.74077	0.0206238	0.52426	Gm19385	9	120861615	120866756	-	1813	lincRNA	predicted gene, 19385 [Source:MGI Symbol;Acc:MGI:5011570]	-
ENSMUSG00000060802	18519.8	9534.38	0.957849	0.0207517	0.52426	B2m	2	122147686	122153083	+	860	protein_coding	beta-2 microglobulin [Source:MGI Symbol;Acc:MGI:88127]	-
ENSMUSG00000022126	1789.71	3483.36	-0.960707	0.0209272	0.52426	Acod1	14	103046977	103056573	+	2623	protein_coding	aconitate decarboxylase 1 [Source:MGI Symbol;Acc:MGI:103206]	-
ENSMUSG00000055202	2.94032	15.2974	-2.32999	0.0209521	0.52426	Zfp811	17	32795676	32809853	-	3458	protein_coding	zinc finger protein 811 [Source:MGI Symbol;Acc:MGI:2682944]	zf-C2H2
ENSMUSG00000005470	1908.37	977.913	0.964475	0.0210055	0.52426	Asf1b	8	83955507	83970197	+	2338	protein_coding	anti-silencing function 1B histone chaperone [Source:MGI Symbol;Acc:MGI:1914179]	-
ENSMUSG00000095280	8.82432	28.5538	-1.67979	0.0210963	0.52426	Gm21738	14	19415857	19418930	-	681	protein_coding	predicted gene, 21738 [Source:MGI Symbol;Acc:MGI:5433902]	-
ENSMUSG00000005580	85.316	177.433	-1.05525	0.0214426	0.52426	Adcy9	16	4287529	4420498	-	5197	protein_coding	adenylate cyclase 9 [Source:MGI Symbol;Acc:MGI:108450]	-
ENSMUSG00000096351	9.80498	29.5735	-1.58021	0.0214439	0.52426	Samd11	4	156246966	156255657	-	3588	protein_coding	sterile alpha motif domain containing 11 [Source:MGI Symbol;Acc:MGI:2446220]	-
ENSMUSG00000084350	133.368	270.227	-1.01805	0.0214527	0.52426	Znf41-ps	4	145825237	145829942	+	2413	unprocessed_pseudogene	ZNF41, pseudogene [Source:MGI Symbol;Acc:MGI:1917255]	-
ENSMUSG00000027951	2734.08	1407.21	0.958156	0.0214604	0.52426	Adar	3	89715022	89753446	+	8118	protein_coding	adenosine deaminase, RNA-specific [Source:MGI Symbol;Acc:MGI:1889575]	-
ENSMUSG00000039518	61.7801	25.4946	1.27294	0.0215532	0.52426	Cdsn	17	35552128	35557180	+	2678	protein_coding	corneodesmosin [Source:MGI Symbol;Acc:MGI:3505689]	-
ENSMUSG00000096100	0.978978	10.1989	-3.2228	0.0215665	0.52426	AC133103.7	GL456211.1	66955	67326	+	372	protein_coding		-
ENSMUSG00000028801	0.978978	10.1989	-3.2228	0.0215665	0.52426	Stpg1	4	135494790	135537803	+	3054	protein_coding	sperm tail PG rich repeat containing 1 [Source:MGI Symbol;Acc:MGI:1926056]	-
ENSMUSG00000002475	0.978978	10.1989	-3.2228	0.0215665	0.52426	Abhd3	18	10644411	10706771	-	1962	protein_coding	abhydrolase domain containing 3 [Source:MGI Symbol;Acc:MGI:2147183]	-
ENSMUSG00000105556	0.978978	10.1989	-3.2228	0.0215665	0.52426	Gm43080	3	35969384	35972026	-	2643	TEC	predicted gene 43080 [Source:MGI Symbol;Acc:MGI:5663217]	-
ENSMUSG00000114388	0.978978	10.1989	-3.2228	0.0215665	0.52426	Gm48510	13	41176888	41179030	+	906	lincRNA	predicted gene, 48510 [Source:MGI Symbol;Acc:MGI:6098042]	-
ENSMUSG00000050747	0.978978	10.1989	-3.2228	0.0215665	0.52426	Trim15	17	36860691	36867210	-	1961	protein_coding	tripartite motif-containing 15 [Source:MGI Symbol;Acc:MGI:1916347]	-
ENSMUSG00000102457	0.978978	10.1989	-3.2228	0.0215665	0.52426	Gm38342	1	16618560	16621539	+	2980	TEC	predicted gene, 38342 [Source:MGI Symbol;Acc:MGI:5611570]	-
ENSMUSG00000078263	9.80498	1.02142	3.11706	0.0215665	0.52426	Gm14188	11	99763933	99764100	-	168	processed_pseudogene	predicted gene 14188 [Source:MGI Symbol;Acc:MGI:3651817]	-
ENSMUSG00000109045	0.978978	10.1989	-3.2228	0.0215665	0.52426	Gm45084	7	118229401	118231357	-	1957	TEC	predicted gene 45084 [Source:MGI Symbol;Acc:MGI:5753660]	-
ENSMUSG00000112379	0.978978	10.1989	-3.2228	0.0215665	0.52426	Gm47900	10	66837597	66839501	+	1603	lincRNA	predicted gene, 47900 [Source:MGI Symbol;Acc:MGI:6097137]	-
ENSMUSG00000071036	9.80498	1.02142	3.11706	0.0215665	0.52426	Gm10309	17	86497732	86505232	-	2005	protein_coding	predicted gene 10309 [Source:MGI Symbol;Acc:MGI:3641941]	-
ENSMUSG00000054412	9.80498	1.02142	3.11706	0.0215665	0.52426	Gm4793	1	135584773	135599948	+	2616	antisense	predicted gene 4793 [Source:MGI Symbol;Acc:MGI:3646955]	-
ENSMUSG00000040189	0.978978	10.1989	-3.2228	0.0215665	0.52426	Ccdc114	7	45924072	45948963	+	6086	protein_coding	coiled-coil domain containing 114 [Source:MGI Symbol;Acc:MGI:2446120]	-
ENSMUSG00000087667	9.80498	1.02142	3.11706	0.0215665	0.52426	Gm13381	2	28562197	28576698	+	922	antisense	predicted gene 13381 [Source:MGI Symbol;Acc:MGI:3649650]	-
ENSMUSG00000021200	9.80498	1.02142	3.11706	0.0215665	0.52426	Asb2	12	103321142	103356001	-	3542	protein_coding	ankyrin repeat and SOCS box-containing 2 [Source:MGI Symbol;Acc:MGI:1929743]	-
ENSMUSG00000049608	9.80498	1.02142	3.11706	0.0215665	0.52426	Gpr55	1	85938318	85961007	-	3721	protein_coding	G protein-coupled receptor 55 [Source:MGI Symbol;Acc:MGI:2685064]	-
ENSMUSG00000114755	9.80498	1.02142	3.11706	0.0215665	0.52426	Galr3	15	79041885	79043558	+	1245	protein_coding	galanin receptor 3 [Source:MGI Symbol;Acc:MGI:1329003]	-
ENSMUSG00000113603	9.80498	1.02142	3.11706	0.0215665	0.52426	Gm47004	13	64262114	64264374	+	2261	TEC	predicted gene, 47004 [Source:MGI Symbol;Acc:MGI:6095681]	-
ENSMUSG00000039457	0.978978	10.1989	-3.2228	0.0215665	0.52426	Ppl	16	5086291	5132421	-	6893	protein_coding	periplakin [Source:MGI Symbol;Acc:MGI:1194898]	-
ENSMUSG00000112517	0.978978	10.1989	-3.2228	0.0215665	0.52426	Gm48001	12	3984665	3985422	+	411	antisense	predicted gene, 48001 [Source:MGI Symbol;Acc:MGI:6097301]	-
ENSMUSG00000085523	9.80498	1.02142	3.11706	0.0215665	0.52426	Gm15945	15	75661407	75663529	+	810	antisense	predicted gene 15945 [Source:MGI Symbol;Acc:MGI:3801876]	-
ENSMUSG00000110605	349.114	174.374	1.00102	0.0216541	0.52426	Gm32856	8	129263641	129282844	+	4824	lincRNA	predicted gene, 32856 [Source:MGI Symbol;Acc:MGI:5592015]	-
ENSMUSG00000030844	259.874	127.467	1.027	0.0216802	0.52426	Rgs10	7	128373621	128418758	-	1711	protein_coding	regulator of G-protein signalling 10 [Source:MGI Symbol;Acc:MGI:1915115]	-
ENSMUSG00000028804	10.7856	31.613	-1.54018	0.0216953	0.52426	Csmd2	4	127987857	128567656	+	17077	protein_coding	CUB and Sushi multiple domains 2 [Source:MGI Symbol;Acc:MGI:2386401]	-
ENSMUSG00000087366	24.5149	58.1257	-1.24114	0.0217082	0.52426	Junos	4	95051534	95167318	+	4117	antisense	jun proto-oncogene, opposite strand [Source:MGI Symbol;Acc:MGI:2652837]	-
ENSMUSG00000091845	57.8574	23.4552	1.29818	0.0217082	0.52426	Rpl36-ps12	6	108140120	108140509	-	390	processed_pseudogene	ribosomal protein L36, pseudogene 12 [Source:MGI Symbol;Acc:MGI:3782787]	-
ENSMUSG00000031976	3887.34	2006.81	0.953839	0.0217769	0.52426	Urb2	8	124021508	124048505	+	6153	protein_coding	URB2 ribosome biogenesis 2 homolog (S. cerevisiae) [Source:MGI Symbol;Acc:MGI:2681124]	-
ENSMUSG00000115856	53.9348	22.4355	1.26091	0.0218534	0.52426	Gm18095	15	99880199	99881216	+	746	processed_pseudogene	predicted gene, 18095 [Source:MGI Symbol;Acc:MGI:5010280]	-
ENSMUSG00000048416	21.5729	54.0468	-1.31983	0.0218534	0.52426	Mlf1	3	67374097	67400003	+	1719	protein_coding	myeloid leukemia factor 1 [Source:MGI Symbol;Acc:MGI:1341819]	-
ENSMUSG00000110594	34.3215	12.2383	1.47856	0.0218722	0.52426	Gm33103	8	68971145	69001683	-	527	lincRNA	predicted gene, 33103 [Source:MGI Symbol;Acc:MGI:5592262]	-
ENSMUSG00000085701	20.5923	52.0073	-1.33119	0.0219197	0.52426	Gm12968	4	128846197	128873698	+	1454	lincRNA	predicted gene 12968 [Source:MGI Symbol;Acc:MGI:3649345]	-
ENSMUSG00000026923	36.2829	13.258	1.44409	0.0219911	0.52426	Notch1	2	26457903	26516663	-	14232	protein_coding	notch 1 [Source:MGI Symbol;Acc:MGI:97363]	-
ENSMUSG00000039934	316.752	624.07	-0.978062	0.0220874	0.52426	Gsap	5	21186255	21315132	+	10425	protein_coding	gamma-secretase activating protein [Source:MGI Symbol;Acc:MGI:2442259]	-
ENSMUSG00000080006	44.1282	17.3369	1.34176	0.0221021	0.52426	Rps19-ps7	2	140073032	140073469	-	438	processed_pseudogene	ribosomal protein S19, pseudogene 7 [Source:MGI Symbol;Acc:MGI:3652235]	-
ENSMUSG00000035164	677.636	1319.52	-0.961295	0.0222378	0.52426	Zc3h12c	9	52111344	52168572	-	6845	protein_coding	zinc finger CCCH type containing 12C [Source:MGI Symbol;Acc:MGI:3026959]	-
ENSMUSG00000041202	1.39e-17	7.1397	-5.86084	0.0226768	0.52426	Pla2g2d	4	138775735	138782046	+	2243	protein_coding	phospholipase A2, group IID [Source:MGI Symbol;Acc:MGI:1341796]	-
ENSMUSG00000021091	1.39e-17	7.1397	-5.86084	0.0226768	0.52426	Serpina3n	12	104406729	104414329	+	2064	protein_coding	serine (or cysteine) peptidase inhibitor, clade A, member 3N [Source:MGI Symbol;Acc:MGI:105045]	-
ENSMUSG00000087485	6.86299	1.39e-17	5.80549	0.0226768	0.52426	Gm13383	2	6255946	6257266	-	1171	lincRNA	predicted gene 13383 [Source:MGI Symbol;Acc:MGI:3650825]	-
ENSMUSG00000087444	1.39e-17	7.1397	-5.86084	0.0226768	0.52426	Gm5475	15	100422147	100428150	+	3366	protein_coding	predicted gene 5475 [Source:MGI Symbol;Acc:MGI:3646320]	-
ENSMUSG00000028341	6.86299	1.39e-17	5.80549	0.0226768	0.52426	Nr4a3	4	48045153	48086447	+	5987	protein_coding	nuclear receptor subfamily 4, group A, member 3 [Source:MGI Symbol;Acc:MGI:1352457]	NGFIB-like
ENSMUSG00000107570	1.39e-17	7.1397	-5.86084	0.0226768	0.52426	Gm44207	6	89345140	89346563	+	1424	TEC	predicted gene, 44207 [Source:MGI Symbol;Acc:MGI:5690599]	-
ENSMUSG00000033788	1.39e-17	7.1397	-5.86084	0.0226768	0.52426	Dysf	6	84008590	84211060	+	8328	protein_coding	dysferlin [Source:MGI Symbol;Acc:MGI:1349385]	-
ENSMUSG00000100916	1.39e-17	7.1397	-5.86084	0.0226768	0.52426	Lhb	7	45420820	45421897	+	678	protein_coding	luteinizing hormone beta [Source:MGI Symbol;Acc:MGI:96782]	-
ENSMUSG00000037921	1.39e-17	7.1397	-5.86084	0.0226768	0.52426	Ddx60	8	61928087	62038244	+	8684	protein_coding	DEAD (Asp-Glu-Ala-Asp) box polypeptide 60 [Source:MGI Symbol;Acc:MGI:2384570]	-
ENSMUSG00000045381	6.86299	1.39e-17	5.80549	0.0226768	0.52426	Olfr433	1	174040705	174044411	+	3707	protein_coding	olfactory receptor 433 [Source:MGI Symbol;Acc:MGI:3030267]	-
ENSMUSG00000028845	6.86299	1.39e-17	5.80549	0.0226768	0.52426	Tekt2	4	126322121	126325688	-	1900	protein_coding	tektin 2 [Source:MGI Symbol;Acc:MGI:1346335]	-
ENSMUSG00000029168	1.39e-17	7.1397	-5.86084	0.0226768	0.52426	Dpysl5	5	30711564	30799375	+	7376	protein_coding	dihydropyrimidinase-like 5 [Source:MGI Symbol;Acc:MGI:1929772]	-
ENSMUSG00000106980	1.39e-17	7.1397	-5.86084	0.0226768	0.52426	Gm43690	5	150570833	150571098	-	266	lincRNA	predicted gene 43690 [Source:MGI Symbol;Acc:MGI:5663827]	-
ENSMUSG00000098067	6.86299	1.39e-17	5.80549	0.0226768	0.52426	Gm26943	13	112884226	112885182	+	957	processed_pseudogene	predicted gene, 26943 [Source:MGI Symbol;Acc:MGI:5504058]	-
ENSMUSG00000045608	1.39e-17	7.1397	-5.86084	0.0226768	0.52426	Dbx2	15	95623563	95655960	-	3469	protein_coding	developing brain homeobox 2 [Source:MGI Symbol;Acc:MGI:107445]	Homeobox
ENSMUSG00000056214	1.39e-17	7.1397	-5.86084	0.0226768	0.52426	Pard6g	18	80046895	80119640	+	3143	protein_coding	par-6 family cell polarity regulator gamma [Source:MGI Symbol;Acc:MGI:2135606]	-
ENSMUSG00000082315	6.86299	1.39e-17	5.80549	0.0226768	0.52426	Gm16523	2	39157486	39162235	-	4750	transcribed_processed_pseudogene	predicted gene, 16523 [Source:MGI Symbol;Acc:MGI:4360990]	-
ENSMUSG00000093390	1.39e-17	7.1397	-5.86084	0.0226768	0.52426	Gm20652	3	88616457	88621061	-	383	antisense	predicted gene 20652 [Source:MGI Symbol;Acc:MGI:5313099]	-
ENSMUSG00000111079	1.39e-17	7.1397	-5.86084	0.0226768	0.52426	Gm47112	9	121857680	121859209	+	1530	antisense	predicted gene, 47112 [Source:MGI Symbol;Acc:MGI:6095853]	-
ENSMUSG00000058441	1.39e-17	7.1397	-5.86084	0.0226768	0.52426	Panx2	15	89059734	89073567	+	3599	protein_coding	pannexin 2 [Source:MGI Symbol;Acc:MGI:1890615]	-
ENSMUSG00000098880	1.39e-17	7.1397	-5.86084	0.0226768	0.52426	Gm27238	18	80978913	80987869	-	417	sense_overlapping	predicted gene 27238 [Source:MGI Symbol;Acc:MGI:5521081]	-
ENSMUSG00000030731	6.86299	1.39e-17	5.80549	0.0226768	0.52426	Syt3	7	44384102	44400187	+	3118	protein_coding	synaptotagmin III [Source:MGI Symbol;Acc:MGI:99665]	-
ENSMUSG00000065236	1.39e-17	7.1397	-5.86084	0.0226768	0.52426	n-R5s197	3	88906510	88906628	+	119	rRNA	nuclear encoded rRNA 5S 197 [Source:MGI Symbol;Acc:MGI:4422062]	-
ENSMUSG00000039215	6.86299	1.39e-17	5.80549	0.0226768	0.52426	Svs1	6	48986861	48991722	+	2775	protein_coding	seminal vesicle secretory protein 1 [Source:MGI Symbol;Acc:MGI:2682321]	-
ENSMUSG00000026969	6.86299	1.39e-17	5.80549	0.0226768	0.52426	Fam166a	2	25218745	25222280	+	1125	protein_coding	family with sequence similarity 166, member A [Source:MGI Symbol;Acc:MGI:3605773]	-
ENSMUSG00000081480	1.39e-17	7.1397	-5.86084	0.0226768	0.52426	Gm13608	2	31985059	31986464	+	1406	processed_pseudogene	predicted gene 13608 [Source:MGI Symbol;Acc:MGI:3651499]	-
ENSMUSG00000085596	6.86299	1.39e-17	5.80549	0.0226768	0.52426	Gm11476	2	167553314	167607845	+	2019	processed_transcript	predicted gene 11476 [Source:MGI Symbol;Acc:MGI:3705135]	-
ENSMUSG00000083006	1.39e-17	7.1397	-5.86084	0.0226768	0.52426	Gm15715	5	21748231	21748513	-	283	processed_pseudogene	predicted gene 15715 [Source:MGI Symbol;Acc:MGI:3783157]	-
ENSMUSG00000114937	6.86299	1.39e-17	5.80549	0.0226768	0.52426	Gm30054	14	20364567	20378876	-	1899	antisense	predicted gene, 30054 [Source:MGI Symbol;Acc:MGI:5589213]	-
ENSMUSG00000117114	1.39e-17	7.1397	-5.86084	0.0226768	0.52426	AC166058.1	17	65661327	65661578	-	252	processed_pseudogene	ariadne RBR E3 ubiquitin protein ligase 2 (Arih2) pseudogene	-
ENSMUSG00000054690	6.86299	1.39e-17	5.80549	0.0226768	0.52426	Emcn	3	137341067	137432185	+	5409	protein_coding	endomucin [Source:MGI Symbol;Acc:MGI:1891716]	-
ENSMUSG00000040752	1.39e-17	7.1397	-5.86084	0.0226768	0.52426	Myh6	14	54941921	54966927	-	6726	protein_coding	myosin, heavy polypeptide 6, cardiac muscle, alpha [Source:MGI Symbol;Acc:MGI:97255]	-
ENSMUSG00000000263	1.39e-17	7.1397	-5.86084	0.0226768	0.52426	Glra1	11	55514238	55608198	-	2414	protein_coding	glycine receptor, alpha 1 subunit [Source:MGI Symbol;Acc:MGI:95747]	-
ENSMUSG00000025964	1.39e-17	7.1397	-5.86084	0.0226768	0.52426	Adam23	1	63445891	63596276	+	17907	protein_coding	a disintegrin and metallopeptidase domain 23 [Source:MGI Symbol;Acc:MGI:1345162]	-
ENSMUSG00000078875	6.86299	1.39e-17	5.80549	0.0226768	0.52426	Gm14419	2	177000956	177012787	+	2680	protein_coding	predicted gene 14419 [Source:MGI Symbol;Acc:MGI:3702410]	zf-C2H2
ENSMUSG00000037211	1.39e-17	7.1397	-5.86084	0.0226768	0.52426	Spry1	3	37639947	37644598	+	2906	protein_coding	sprouty RTK signaling antagonist 1 [Source:MGI Symbol;Acc:MGI:1345139]	-
ENSMUSG00000083473	6.86299	1.39e-17	5.80549	0.0226768	0.52426	Gm13207	4	148031554	148032326	+	773	processed_pseudogene	predicted gene 13207 [Source:MGI Symbol;Acc:MGI:3651232]	-
ENSMUSG00000106868	1.39e-17	7.1397	-5.86084	0.0226768	0.52426	Gm19798	5	34060761	34061217	-	457	processed_pseudogene	predicted gene, 19798 [Source:MGI Symbol;Acc:MGI:5011983]	-
ENSMUSG00000020566	1.39e-17	7.1397	-5.86084	0.0226768	0.52426	Atp6v1c2	12	17284721	17329359	-	2174	protein_coding	ATPase, H+ transporting, lysosomal V1 subunit C2 [Source:MGI Symbol;Acc:MGI:1916025]	-
ENSMUSG00000097391	1.39e-17	7.1397	-5.86084	0.0226768	0.52426	Mirg	12	109729764	109749460	+	7292	lincRNA	miRNA containing gene [Source:MGI Symbol;Acc:MGI:3781106]	-
ENSMUSG00000087207	1.39e-17	7.1397	-5.86084	0.0226768	0.52426	Gm13147	4	147230284	147259338	+	1418	transcribed_unprocessed_pseudogene	predicted gene 13147 [Source:MGI Symbol;Acc:MGI:3651740]	-
ENSMUSG00000107112	1.39e-17	7.1397	-5.86084	0.0226768	0.52426	Gm36241	5	149903197	149911114	+	753	processed_transcript	predicted gene, 36241 [Source:MGI Symbol;Acc:MGI:5595400]	-
ENSMUSG00000039070	6.86299	1.39e-17	5.80549	0.0226768	0.52426	Cpa4	6	30568369	30592418	+	2739	protein_coding	carboxypeptidase A4 [Source:MGI Symbol;Acc:MGI:1919041]	-
ENSMUSG00000062794	1.39e-17	7.1397	-5.86084	0.0226768	0.52426	Zfp599	9	22247430	22259895	-	3574	protein_coding	zinc finger protein 599 [Source:MGI Symbol;Acc:MGI:2679006]	zf-C2H2
ENSMUSG00000079029	1.39e-17	7.1397	-5.86084	0.0226768	0.52426	Gm5662	12	88270640	88274500	-	1840	protein_coding	predicted gene 5662 [Source:MGI Symbol;Acc:MGI:3648257]	-
ENSMUSG00000022661	1.39e-17	7.1397	-5.86084	0.0226768	0.52426	Cd200	16	45382135	45409053	-	3321	protein_coding	CD200 antigen [Source:MGI Symbol;Acc:MGI:1196990]	-
ENSMUSG00000005583	1686.74	870.842	0.953656	0.0226887	0.52426	Mef2c	13	83504034	83667080	+	15715	protein_coding	myocyte enhancer factor 2C [Source:MGI Symbol;Acc:MGI:99458]	SRF
ENSMUSG00000031983	1360.18	700.549	0.957117	0.0227249	0.52455	2310022B05Rik	8	124635756	124663369	-	3307	protein_coding	RIKEN cDNA 2310022B05 gene [Source:MGI Symbol;Acc:MGI:1916801]	-
ENSMUSG00000026455	209.86	416.047	-0.986877	0.0228677	0.527294	Klhl12	1	134455531	134491018	+	11395	protein_coding	kelch-like 12 [Source:MGI Symbol;Acc:MGI:2385619]	-
ENSMUSG00000074361	78.4513	34.6721	1.17523	0.0230304	0.529766	C5ar2	7	16234585	16244154	-	3561	protein_coding	complement component 5a receptor 2 [Source:MGI Symbol;Acc:MGI:2442013]	-
ENSMUSG00000056735	16.6696	4.08055	1.99835	0.0230709	0.529766	A930024E05Rik	5	122989354	122998345	+	1896	antisense	RIKEN cDNA A930024E05 gene [Source:MGI Symbol;Acc:MGI:1924414]	-
ENSMUSG00000053963	3.92099	17.3369	-2.10892	0.0230709	0.529766	Stum	1	180432387	180483504	-	7375	protein_coding	mechanosensory transduction mediator [Source:MGI Symbol;Acc:MGI:2138735]	-
ENSMUSG00000089129	3.92099	17.3369	-2.10892	0.0230709	0.529766	Gm26407	18	12961499	12961805	+	307	misc_RNA	predicted gene, 26407 [Source:MGI Symbol;Acc:MGI:5456184]	-
ENSMUSG00000051043	74.5287	32.6327	1.18849	0.0233015	0.534508	Gprc5c	11	114851152	114872617	+	5245	protein_coding	G protein-coupled receptor, family C, group 5, member C [Source:MGI Symbol;Acc:MGI:1917605]	-
ENSMUSG00000034226	122.581	247.793	-1.01463	0.0234915	0.537774	Rhov	2	119269201	119271272	-	1703	protein_coding	ras homolog family member V [Source:MGI Symbol;Acc:MGI:2444227]	-
ENSMUSG00000044005	101.987	46.9087	1.11846	0.0234926	0.537774	Gls2	10	128194457	128210004	+	3474	protein_coding	glutaminase 2 (liver, mitochondrial) [Source:MGI Symbol;Acc:MGI:2143539]	-
ENSMUSG00000070047	297.139	581.242	-0.967692	0.0236163	0.540045	Fat1	8	44935447	45052257	+	15655	protein_coding	FAT atypical cadherin 1 [Source:MGI Symbol;Acc:MGI:109168]	-
ENSMUSG00000026390	242.222	120.329	1.00863	0.0236974	0.54134	Marco	1	120474538	120505024	-	1925	protein_coding	macrophage receptor with collagenous structure [Source:MGI Symbol;Acc:MGI:1309998]	-
ENSMUSG00000098183	68.6447	29.5735	1.2115	0.0237407	0.541598	Gm27010	14	61625926	61627337	-	863	lincRNA	predicted gene, 27010 [Source:MGI Symbol;Acc:MGI:5504125]	-
ENSMUSG00000039095	45.1088	97.8947	-1.11559	0.023763	0.541598	En2	5	28165694	28172166	+	3539	protein_coding	engrailed 2 [Source:MGI Symbol;Acc:MGI:95390]	Homeobox
ENSMUSG00000060600	371.669	187.63	0.985672	0.0238061	0.541598	Eno3	11	70657202	70662513	+	1739	protein_coding	enolase 3, beta muscle [Source:MGI Symbol;Acc:MGI:95395]	-
ENSMUSG00000058672	743.34	382.396	0.958734	0.0238068	0.541598	Tubb2a	13	34074274	34078007	-	1610	protein_coding	tubulin, beta 2A class IIA [Source:MGI Symbol;Acc:MGI:107861]	-
ENSMUSG00000073411	11650.3	6092.82	0.935166	0.0239892	0.545186	H2-D1	17	35262730	35267499	+	2579	protein_coding	histocompatibility 2, D region locus 1 [Source:MGI Symbol;Acc:MGI:95896]	-
ENSMUSG00000044583	1823.05	948.341	0.942789	0.024075	0.546573	Tlr7	X	167304929	167330558	-	4082	protein_coding	toll-like receptor 7 [Source:MGI Symbol;Acc:MGI:2176882]	-
ENSMUSG00000026946	376.573	190.689	0.981257	0.0242131	0.548752	Nmi	2	51948487	51973494	-	2001	protein_coding	N-myc (and STAT) interactor [Source:MGI Symbol;Acc:MGI:1928368]	-
ENSMUSG00000013418	62.7607	26.5144	1.2393	0.0242206	0.548752	B4galnt2	11	95865943	95914891	-	1722	protein_coding	beta-1,4-N-acetyl-galactosaminyl transferase 2 [Source:MGI Symbol;Acc:MGI:1342058]	-
ENSMUSG00000035385	2740.95	1430.67	0.937929	0.0243133	0.550287	Ccl2	11	82035571	82037453	+	1138	protein_coding	chemokine (C-C motif) ligand 2 [Source:MGI Symbol;Acc:MGI:98259]	-
ENSMUSG00000096992	4.90166	19.3763	-1.95531	0.0245106	0.554185	Gm26788	1	34165856	34178446	-	4782	processed_transcript	predicted gene, 26788 [Source:MGI Symbol;Acc:MGI:5477282]	-
ENSMUSG00000026785	572.705	1104.36	-0.947186	0.0246143	0.555874	Pkn3	2	30077684	30091022	+	4255	protein_coding	protein kinase N3 [Source:MGI Symbol;Acc:MGI:2388285]	-
ENSMUSG00000048458	75.5094	154.999	-1.03626	0.0246356	0.555874	Inka2	3	105704599	105720842	+	4781	protein_coding	inka box actin regulator 2 [Source:MGI Symbol;Acc:MGI:1923497]	-
ENSMUSG00000027573	965.95	500.684	0.947883	0.0248069	0.559168	Gid8	2	180710117	180718733	+	2464	protein_coding	GID complex subunit 8 [Source:MGI Symbol;Acc:MGI:1923675]	-
ENSMUSG00000071078	84.3353	37.7313	1.15783	0.0248689	0.559994	Nr2c2ap	8	70131333	70133749	+	1627	protein_coding	nuclear receptor 2C2-associated protein [Source:MGI Symbol;Acc:MGI:1922942]	-
ENSMUSG00000079671	23.5343	55.0665	-1.2219	0.0249226	0.560631	2610203C22Rik	1	9560832	9631175	-	4910	processed_transcript	RIKEN cDNA 2610203C22 gene [Source:MGI Symbol;Acc:MGI:1919731]	-
ENSMUSG00000038860	21.5729	53.0271	-1.29242	0.0251076	0.564219	Garnl3	2	32986224	33131654	-	12352	protein_coding	GTPase activating RANGAP domain-like 3 [Source:MGI Symbol;Acc:MGI:2139309]	-
ENSMUSG00000020773	315.772	160.098	0.979397	0.0254233	0.570161	Trim47	11	116105752	116127210	-	2735	protein_coding	tripartite motif-containing 47 [Source:MGI Symbol;Acc:MGI:1917374]	-
ENSMUSG00000039891	5.88232	21.4158	-1.84177	0.0254753	0.570161	Txlnb	10	17796226	17845665	+	5504	protein_coding	taxilin beta [Source:MGI Symbol;Acc:MGI:2671945]	-
ENSMUSG00000023781	20.5923	6.11998	1.73057	0.0254753	0.570161	Hes7	11	69120404	69124055	+	1809	protein_coding	hes family bHLH transcription factor 7 [Source:MGI Symbol;Acc:MGI:2135679]	bHLH
ENSMUSG00000024391	20.5923	6.11998	1.73057	0.0254753	0.570161	Apom	17	35128997	35132050	-	1013	protein_coding	apolipoprotein M [Source:MGI Symbol;Acc:MGI:1930124]	-
ENSMUSG00000034127	47.0702	19.3763	1.27524	0.0256753	0.574057	Tspan8	10	115816832	115849893	+	1702	protein_coding	tetraspanin 8 [Source:MGI Symbol;Acc:MGI:2384918]	-
ENSMUSG00000037148	1688.7	885.118	0.931877	0.0258291	0.576911	Arhgap10	8	77250366	77517953	-	3084	protein_coding	Rho GTPase activating protein 10 [Source:MGI Symbol;Acc:MGI:1925764]	-
ENSMUSG00000063714	16.6696	42.8299	-1.35463	0.0260503	0.579565	Sp3os	2	72979424	72988677	+	892	antisense	trans-acting transcription factor 3, opposite strand [Source:MGI Symbol;Acc:MGI:1914936]	-
ENSMUSG00000034308	43.1475	17.3369	1.30943	0.0260503	0.579565	Sdr42e1	8	117661399	117673689	-	2957	protein_coding	short chain dehydrogenase/reductase family 42E, member 1 [Source:MGI Symbol;Acc:MGI:1921282]	-
ENSMUSG00000025194	53.9348	114.21	-1.08058	0.0261015	0.579565	Abcc2	19	43782192	43840740	+	8532	protein_coding	ATP-binding cassette, sub-family C (CFTR/MRP), member 2 [Source:MGI Symbol;Acc:MGI:1352447]	-
ENSMUSG00000061578	113.755	54.0468	1.07197	0.0261015	0.579565	Ksr2	5	117414000	117775003	+	13590	protein_coding	kinase suppressor of ras 2 [Source:MGI Symbol;Acc:MGI:3610315]	-
ENSMUSG00000097397	6.86299	23.4552	-1.75419	0.0261053	0.579565	Gm16861	16	4935049	4939633	-	1694	antisense	predicted gene, 16861 [Source:MGI Symbol;Acc:MGI:4439785]	-
ENSMUSG00000103569	6.86299	23.4552	-1.75419	0.0261053	0.579565	Gm38067	1	131914529	131916439	+	1911	TEC	predicted gene, 38067 [Source:MGI Symbol;Acc:MGI:5611295]	-
ENSMUSG00000045775	14.7083	38.751	-1.38982	0.0263988	0.584904	Slc16a5	11	115462474	115474398	+	3699	protein_coding	solute carrier family 16 (monocarboxylic acid transporters), member 5 [Source:MGI Symbol;Acc:MGI:2443515]	-
ENSMUSG00000042607	39.2249	15.2974	1.35154	0.0263988	0.584904	Asb4	6	5383386	5433022	+	3932	protein_coding	ankyrin repeat and SOCS box-containing 4 [Source:MGI Symbol;Acc:MGI:1929751]	-
ENSMUSG00000063445	128.465	253.912	-0.98223	0.0264627	0.585634	Nmral1	16	4710059	4719356	-	3891	protein_coding	NmrA-like family domain containing 1 [Source:MGI Symbol;Acc:MGI:1915074]	-
ENSMUSG00000052920	7.84365	25.4946	-1.68445	0.0264977	0.585634	Prkg1	19	30567551	31765033	-	7799	protein_coding	protein kinase, cGMP-dependent, type I [Source:MGI Symbol;Acc:MGI:108174]	-
ENSMUSG00000032802	1344.49	2551.34	-0.924134	0.0265113	0.585634	Srxn1	2	152105516	152111376	+	2820	protein_coding	sulfiredoxin 1 homolog (S. cerevisiae) [Source:MGI Symbol;Acc:MGI:104971]	-
ENSMUSG00000000275	7163.73	3787.24	0.919544	0.0265549	0.586013	Trim25	11	88999376	89020293	+	5754	protein_coding	tripartite motif-containing 25 [Source:MGI Symbol;Acc:MGI:102749]	-
ENSMUSG00000045912	26.4762	9.17914	1.5159	0.02672	0.586144	C2cd4c	10	79606854	79614025	-	6754	protein_coding	C2 calcium-dependent domain containing 4C [Source:MGI Symbol;Acc:MGI:2685084]	-
ENSMUSG00000099470	26.4762	9.17914	1.5159	0.02672	0.586144	Gm29340	2	116972575	116976428	-	3854	lincRNA	predicted gene 29340 [Source:MGI Symbol;Acc:MGI:5580046]	-
ENSMUSG00000099137	26.4762	9.17914	1.5159	0.02672	0.586144	Gm10603	7	100446737	100474846	-	6938	antisense	predicted gene 10603 [Source:MGI Symbol;Acc:MGI:3642592]	-
ENSMUSG00000082630	33.3409	12.2383	1.43689	0.02678	0.586144	Gm14834	X	107174610	107175494	-	795	processed_pseudogene	predicted gene 14834 [Source:MGI Symbol;Acc:MGI:3801979]	-
ENSMUSG00000024205	29.4182	10.1989	1.51716	0.0268201	0.586144	Rpl36-ps2	11	76601319	76601629	+	311	processed_pseudogene	ribosomal protein L36, pseudogene 2 [Source:MGI Symbol;Acc:MGI:3650081]	-
ENSMUSG00000056144	31.3796	11.2186	1.47397	0.0268319	0.586144	Trim34a	7	104244457	104262234	+	2592	protein_coding	tripartite motif-containing 34A [Source:MGI Symbol;Acc:MGI:2137359]	-
ENSMUSG00000061972	31.3796	11.2186	1.47397	0.0268319	0.586144	Olfr99	17	37279043	37283460	-	1778	protein_coding	olfactory receptor 99 [Source:MGI Symbol;Acc:MGI:2177482]	-
ENSMUSG00000091329	10.7856	30.5932	-1.49307	0.0268319	0.586144	1700112D23Rik	3	28702667	28781108	-	723	antisense	RIKEN cDNA 1700112D23 gene [Source:MGI Symbol;Acc:MGI:1920861]	-
ENSMUSG00000031986	1521.99	800.481	0.926913	0.0270224	0.586144	Sprtn	8	124897886	124906161	+	4711	protein_coding	SprT-like N-terminal domain [Source:MGI Symbol;Acc:MGI:2685351]	-
ENSMUSG00000068877	1.95965	12.2383	-2.56685	0.0270427	0.586144	Selenbp2	3	94693556	94704413	+	2271	protein_coding	selenium binding protein 2 [Source:MGI Symbol;Acc:MGI:104859]	-
ENSMUSG00000051246	11.7663	2.04113	2.45805	0.0270427	0.586144	Msantd1	5	34908012	34923839	+	2905	protein_coding	Myb/SANT-like DNA-binding domain containing 1 [Source:MGI Symbol;Acc:MGI:2684990]	-
ENSMUSG00000038729	1.95965	12.2383	-2.56685	0.0270427	0.586144	Akap2	4	57717657	57896984	+	8163	protein_coding	A kinase (PRKA) anchor protein 2 [Source:MGI Symbol;Acc:MGI:1306795]	-
ENSMUSG00000057262	11.7663	2.04113	2.45805	0.0270427	0.586144	Gm10020	15	52477617	52478228	-	612	processed_pseudogene	predicted pseudogene 10020 [Source:MGI Symbol;Acc:MGI:3642192]	-
ENSMUSG00000006386	1.95965	12.2383	-2.56685	0.0270427	0.586144	Tek	4	94739289	94874976	+	4712	protein_coding	TEK receptor tyrosine kinase [Source:MGI Symbol;Acc:MGI:98664]	-
ENSMUSG00000087292	1.95965	12.2383	-2.56685	0.0270427	0.586144	Gm13832	5	115359078	115422863	+	612	lincRNA	predicted gene 13832 [Source:MGI Symbol;Acc:MGI:3650708]	-
ENSMUSG00000108185	11.7663	2.04113	2.45805	0.0270427	0.586144	Gm19653	6	97449750	97451486	+	1039	processed_pseudogene	predicted gene, 19653 [Source:MGI Symbol;Acc:MGI:5011838]	-
ENSMUSG00000092556	11.7663	2.04113	2.45805	0.0270427	0.586144	Olfr755-ps1	17	37276648	37278105	+	910	unprocessed_pseudogene	olfactory receptor 755, pseudogene 1 [Source:MGI Symbol;Acc:MGI:3030589]	-
ENSMUSG00000109940	11.7663	2.04113	2.45805	0.0270427	0.586144	Gm45399	7	102458245	102459260	+	1016	TEC	predicted gene 45399 [Source:MGI Symbol;Acc:MGI:5791235]	-
ENSMUSG00000116673	242.222	122.368	0.984404	0.0270651	0.586144	A630089N07Rik	16	98001310	98082450	-	4251	protein_coding	RIKEN cDNA A630089N07 gene [Source:MGI Symbol;Acc:MGI:2444323]	-
ENSMUSG00000031984	1863.26	983.011	0.922463	0.0271997	0.588249	2810004N23Rik	8	124836945	124863120	-	6324	protein_coding	RIKEN cDNA 2810004N23 gene [Source:MGI Symbol;Acc:MGI:1913773]	-
ENSMUSG00000039470	205.937	102.993	0.998815	0.0272155	0.588249	Zdhhc2	8	40423815	40510268	+	5528	protein_coding	zinc finger, DHHC domain containing 2 [Source:MGI Symbol;Acc:MGI:1923452]	-
ENSMUSG00000025420	47.0702	99.9341	-1.08407	0.0275048	0.59392	Katnal2	18	76977148	77047308	-	4061	protein_coding	katanin p60 subunit A-like 2 [Source:MGI Symbol;Acc:MGI:1924234]	-
ENSMUSG00000040213	99.0452	197.827	-0.997138	0.0277347	0.598301	Kyat3	3	142701051	142746870	+	9518	protein_coding	kynurenine aminotransferase 3 [Source:MGI Symbol;Acc:MGI:2677849]	-
ENSMUSG00000029162	272.622	138.683	0.974496	0.0279743	0.602881	Khk	5	30921431	30931248	+	1797	protein_coding	ketohexokinase [Source:MGI Symbol;Acc:MGI:1096353]	-
ENSMUSG00000020099	96.1033	191.709	-0.995289	0.0281554	0.606192	Unc5b	10	60762593	60831581	-	6258	protein_coding	unc-5 netrin receptor B [Source:MGI Symbol;Acc:MGI:894703]	-
ENSMUSG00000079965	159.846	78.52	1.02443	0.0281921	0.606391	Gm14853	X	105844465	105845013	-	549	processed_pseudogene	predicted gene 14853 [Source:MGI Symbol;Acc:MGI:3708095]	-
ENSMUSG00000031971	313.81	161.117	0.961259	0.0282307	0.60663	Ccsap	8	123840831	123860209	-	2767	protein_coding	centriole, cilia and spindle associated protein [Source:MGI Symbol;Acc:MGI:1920670]	-
ENSMUSG00000004846	3539.21	1881.38	0.911589	0.0282854	0.607216	Plod3	5	136987019	136996648	+	4519	protein_coding	procollagen-lysine, 2-oxoglutarate 5-dioxygenase 3 [Source:MGI Symbol;Acc:MGI:1347008]	-
ENSMUSG00000046794	396.186	204.965	0.950391	0.0285761	0.61286	Ppp1r3b	8	35375739	35388139	+	6216	protein_coding	protein phosphatase 1, regulatory subunit 3B [Source:MGI Symbol;Acc:MGI:2177268]	-
ENSMUSG00000078126	658.023	1243.04	-0.917529	0.0288651	0.618459	Rpl23a-ps3	14	34170655	34171122	+	468	processed_pseudogene	ribosomal protein L23A, pseudogene 3 [Source:MGI Symbol;Acc:MGI:3781353]	-
ENSMUSG00000044864	253.99	487.427	-0.940063	0.0289784	0.620284	Ankrd50	3	38449259	38484844	-	8490	protein_coding	ankyrin repeat domain 50 [Source:MGI Symbol;Acc:MGI:2139777]	-
ENSMUSG00000021451	4541.44	2425.91	0.90459	0.0293129	0.626837	Sema4d	13	51685529	51793747	-	7679	protein_coding	sema domain, immunoglobulin domain (Ig), transmembrane domain (TM) and short cytoplasmic domain, (semaphorin) 4D [Source:MGI Symbol;Acc:MGI:109244]	-
ENSMUSG00000028266	500.136	945.281	-0.918247	0.0295138	0.630521	Lmo4	3	144188530	144205220	-	3530	protein_coding	LIM domain only 4 [Source:MGI Symbol;Acc:MGI:109360]	-
ENSMUSG00000022111	886.517	469.073	0.918164	0.0295587	0.630872	Uchl3	14	101653967	101696125	+	3831	protein_coding	ubiquitin carboxyl-terminal esterase L3 (ubiquitin thiolesterase) [Source:MGI Symbol;Acc:MGI:1355274]	-
ENSMUSG00000032398	101.987	201.906	-0.984387	0.0296589	0.6324	Snapc5	9	64179274	64183132	+	1228	protein_coding	small nuclear RNA activating complex, polypeptide 5 [Source:MGI Symbol;Acc:MGI:1914282]	-
ENSMUSG00000049124	78.4513	157.038	-1.00005	0.0298639	0.636155	Gm8186	17	26098872	26099257	-	386	protein_coding	predicted gene 8186 [Source:MGI Symbol;Acc:MGI:3643110]	-
ENSMUSG00000072618	29.4182	65.2637	-1.1461	0.030022	0.638907	Gm10384	15	36870501	36879816	-	2046	lincRNA	predicted gene 10384 [Source:MGI Symbol;Acc:MGI:3641812]	-
ENSMUSG00000035773	13.7276	3.06084	2.12135	0.0303481	0.643987	Kiss1r	10	79916971	79922273	+	3856	protein_coding	KISS1 receptor [Source:MGI Symbol;Acc:MGI:2148793]	-
ENSMUSG00000061039	2.94032	14.2777	-2.23129	0.0303481	0.643987	Olfr920	9	38752299	38760117	+	5711	protein_coding	olfactory receptor 920 [Source:MGI Symbol;Acc:MGI:3030754]	-
ENSMUSG00000110830	13.7276	3.06084	2.12135	0.0303481	0.643987	Gm46218	10	29297934	29313825	-	2586	antisense	predicted gene, 46218 [Source:MGI Symbol;Acc:MGI:5825855]	-
ENSMUSG00000115338	489.349	256.971	0.928939	0.0308427	0.653853	Pnp	14	50931082	50965237	+	3979	protein_coding	purine-nucleoside phosphorylase [Source:MGI Symbol;Acc:MGI:97365]	-
ENSMUSG00000026315	639.39	337.529	0.921444	0.0310055	0.656226	Serpinb8	1	107590006	107610484	+	4795	protein_coding	serine (or cysteine) peptidase inhibitor, clade B, member 8 [Source:MGI Symbol;Acc:MGI:894657]	-
ENSMUSG00000044244	75.5094	34.6721	1.12017	0.031014	0.656226	Il20rb	9	100457719	100486788	-	4206	protein_coding	interleukin 20 receptor beta [Source:MGI Symbol;Acc:MGI:2143266]	-
ENSMUSG00000022144	15.689	39.7707	-1.33483	0.0311037	0.657493	Gdnf	15	7810846	7837575	+	3674	protein_coding	glial cell line derived neurotrophic factor [Source:MGI Symbol;Acc:MGI:107430]	-
ENSMUSG00000055866	71.5867	144.802	-1.015	0.03118	0.658476	Per2	1	91415982	91459324	-	5856	protein_coding	period circadian clock 2 [Source:MGI Symbol;Acc:MGI:1195265]	-
ENSMUSG00000023348	129.446	64.244	1.00936	0.0313853	0.662179	Trip6	5	137309654	137314404	-	2429	protein_coding	thyroid hormone receptor interactor 6 [Source:MGI Symbol;Acc:MGI:1343458]	-
ENSMUSG00000052387	14.7083	37.7313	-1.35147	0.0315204	0.664168	Trpm3	19	22139119	22989884	+	8061	protein_coding	transient receptor potential cation channel, subfamily M, member 3 [Source:MGI Symbol;Acc:MGI:2443101]	-
ENSMUSG00000066682	307.926	160.098	0.943115	0.0315515	0.664168	Pilrb2	5	137865827	137871815	-	1957	protein_coding	paired immunoglobin-like type 2 receptor beta 2 [Source:MGI Symbol;Acc:MGI:2450535]	-
ENSMUSG00000070031	357.94	186.61	0.939246	0.0315698	0.664168	Sp140	1	85600378	85645037	+	3328	protein_coding	Sp140 nuclear body protein [Source:MGI Symbol;Acc:MGI:3702467]	SAND
ENSMUSG00000026981	1077.75	576.143	0.903379	0.031642	0.665054	Il1rn	2	24336853	24351494	+	5535	protein_coding	interleukin 1 receptor antagonist [Source:MGI Symbol;Acc:MGI:96547]	-
ENSMUSG00000021360	87.2773	40.7904	1.09511	0.0316989	0.665616	Gcnt2	13	40859754	40960892	+	7051	protein_coding	glucosaminyl (N-acetyl) transferase 2, I-branching enzyme [Source:MGI Symbol;Acc:MGI:1100870]	-
ENSMUSG00000095478	211.821	403.811	-0.930409	0.0317717	0.666512	Gm9824	10	29030128	29030688	+	561	processed_pseudogene	predicted pseudogene 9824 [Source:MGI Symbol;Acc:MGI:3641964]	-
ENSMUSG00000030187	33.3409	72.4017	-1.11572	0.0318037	0.666549	Klra2	6	131219223	131247362	-	1898	protein_coding	killer cell lectin-like receptor, subfamily A, member 2 [Source:MGI Symbol;Acc:MGI:101906]	-
ENSMUSG00000089665	32.3602	70.3623	-1.11747	0.0322285	0.672958	Fcor	8	3671188	3672362	-	392	protein_coding	Foxo1 corepressor [Source:MGI Symbol;Acc:MGI:1915484]	-
ENSMUSG00000079071	3.92099	16.3172	-2.02211	0.0322922	0.672958	Gm14085	2	122484941	122528040	+	4996	protein_coding	predicted gene 14085 [Source:MGI Symbol;Acc:MGI:3702173]	-
ENSMUSG00000033032	3.92099	16.3172	-2.02211	0.0322922	0.672958	Afap1l1	18	61730261	61786702	-	3680	protein_coding	actin filament associated protein 1-like 1 [Source:MGI Symbol;Acc:MGI:2147199]	-
ENSMUSG00000089876	15.689	4.08055	1.91156	0.0322922	0.672958	Tmem102	11	69803603	69805624	-	1933	protein_coding	transmembrane protein 102 [Source:MGI Symbol;Acc:MGI:1921591]	-
ENSMUSG00000115593	15.689	4.08055	1.91156	0.0322922	0.672958	Gm4824	15	25840120	25840611	-	492	processed_pseudogene	predicted gene 4824 [Source:MGI Symbol;Acc:MGI:3643521]	-
ENSMUSG00000106940	15.689	4.08055	1.91156	0.0322922	0.672958	Gm42930	5	121181737	121184996	-	3260	TEC	predicted gene 42930 [Source:MGI Symbol;Acc:MGI:5663067]	-
ENSMUSG00000104818	12.747	33.6524	-1.39157	0.0323643	0.67319	Gm43661	5	124035201	124052352	-	687	lincRNA	predicted gene 43661 [Source:MGI Symbol;Acc:MGI:5663798]	-
ENSMUSG00000067455	12.747	33.6524	-1.39157	0.0323643	0.67319	Hist1h4j	13	21735064	21735837	+	774	protein_coding	histone cluster 1, H4j [Source:MGI Symbol;Acc:MGI:2448436]	-
ENSMUSG00000018819	135.33	67.3031	1.00644	0.0324737	0.674196	Lsp1	7	142460809	142494867	+	5174	protein_coding	lymphocyte specific 1 [Source:MGI Symbol;Acc:MGI:96832]	-
ENSMUSG00000116657	66.6834	134.605	-1.01191	0.0324737	0.674196	AC127341.3	17	27545707	27556518	-	10812	antisense	novel transcript	-
ENSMUSG00000112023	3424.47	6324.3	-0.885	0.0327358	0.676709	Lilr4b	10	51480632	51486703	+	5439	protein_coding	leukocyte immunoglobulin-like receptor, subfamily B, member 4B [Source:MGI Symbol;Acc:MGI:102702]	-
ENSMUSG00000035105	579.57	1080.9	-0.899034	0.0327546	0.676709	Egln3	12	54178981	54203860	-	2662	protein_coding	egl-9 family hypoxia-inducible factor 3 [Source:MGI Symbol;Acc:MGI:1932288]	-
ENSMUSG00000001786	290.274	150.92	0.943083	0.0327598	0.676709	Fbxo7	10	86021972	86051873	+	6180	protein_coding	F-box protein 7 [Source:MGI Symbol;Acc:MGI:1917004]	-
ENSMUSG00000004709	32.3602	12.2383	1.39399	0.0327785	0.676709	Cd244a	1	171559193	171609746	+	4876	protein_coding	CD244 molecule A [Source:MGI Symbol;Acc:MGI:109294]	-
ENSMUSG00000081787	32.3602	12.2383	1.39399	0.0327785	0.676709	Gm13991	2	116527843	116528490	-	648	processed_pseudogene	predicted gene 13991 [Source:MGI Symbol;Acc:MGI:3651689]	-
ENSMUSG00000042190	32.3602	12.2383	1.39399	0.0327785	0.676709	Cmklr1	5	113612354	113650426	-	3408	protein_coding	chemokine-like receptor 1 [Source:MGI Symbol;Acc:MGI:109603]	-
ENSMUSG00000000738	1230.73	661.8	0.894927	0.0330178	0.676804	Spg7	8	123062942	123097760	+	4518	protein_coding	SPG7, paraplegin matrix AAA peptidase subunit [Source:MGI Symbol;Acc:MGI:2385906]	-
ENSMUSG00000053318	30.3989	66.2834	-1.12131	0.0331458	0.676804	Slamf8	1	172581758	172590568	-	3079	protein_coding	SLAM family member 8 [Source:MGI Symbol;Acc:MGI:1921998]	-
ENSMUSG00000032978	10.7856	29.5735	-1.44436	0.0331737	0.676804	Guca2b	4	119656607	119658954	-	870	protein_coding	guanylate cyclase activator 2b (retina) [Source:MGI Symbol;Acc:MGI:1270851]	-
ENSMUSG00000104164	102.968	200.886	-0.963298	0.0332903	0.676804	Gm38248	1	127978905	127984687	-	5783	TEC	predicted gene, 38248 [Source:MGI Symbol;Acc:MGI:5611476]	-
ENSMUSG00000090145	4.90166	18.3566	-1.87782	0.0333763	0.676804	Ugt1a6b	1	88103252	88219003	+	2382	protein_coding	UDP glucuronosyltransferase 1 family, polypeptide A6B [Source:MGI Symbol;Acc:MGI:3580629]	-
ENSMUSG00000027931	17.6503	5.10027	1.76689	0.0333763	0.676804	Npr1	3	90450591	90465866	-	4783	protein_coding	natriuretic peptide receptor 1 [Source:MGI Symbol;Acc:MGI:97371]	-
ENSMUSG00000110457	4.90166	18.3566	-1.87782	0.0333763	0.676804	Gm45752	8	105973097	105985879	+	3186	lincRNA	predicted gene 45752 [Source:MGI Symbol;Acc:MGI:5804867]	-
ENSMUSG00000100017	28.4376	10.1989	1.46846	0.0335331	0.676804	2410022M11Rik	14	56811989	56813899	+	1911	bidirectional_promoter_lncRNA	RIKEN cDNA 2410022M11 gene [Source:MGI Symbol;Acc:MGI:1917005]	-
ENSMUSG00000042641	9.80498	28.5538	-1.5298	0.0335331	0.676804	Rgsl1	1	153779381	153844142	-	5219	protein_coding	regulator of G-protein signaling like 1 [Source:MGI Symbol;Acc:MGI:2685048]	-
ENSMUSG00000103409	27.4569	10.1989	1.41806	0.0335331	0.676804	Lsmem2	9	107593841	107597075	-	369	lincRNA	leucine-rich single-pass membrane protein 2 [Source:MGI Symbol;Acc:MGI:3612240]	-
ENSMUSG00000030830	550.15	292.661	0.910318	0.0337113	0.676804	Itgal	7	127296260	127335138	+	6569	protein_coding	integrin alpha L [Source:MGI Symbol;Acc:MGI:96606]	-
ENSMUSG00000038742	8.82432	26.5144	-1.57336	0.0338323	0.676804	Angptl6	9	20873808	20879727	-	1582	protein_coding	angiopoietin-like 6 [Source:MGI Symbol;Acc:MGI:1917976]	-
ENSMUSG00000044177	8.82432	26.5144	-1.57336	0.0338323	0.676804	Wfikkn2	11	94235956	94246005	-	3827	protein_coding	WAP, follistatin/kazal, immunoglobulin, kunitz and netrin domain containing 2 [Source:MGI Symbol;Acc:MGI:2669209]	-
ENSMUSG00000001552	25.4956	9.17914	1.46171	0.0338323	0.676804	Jup	11	100368958	100397763	-	6436	protein_coding	junction plakoglobin [Source:MGI Symbol;Acc:MGI:96650]	-
ENSMUSG00000030703	8.82432	26.5144	-1.57336	0.0338323	0.676804	Gdpd3	7	126766334	126775649	+	2186	protein_coding	glycerophosphodiester phosphodiesterase domain containing 3 [Source:MGI Symbol;Acc:MGI:1915866]	-
ENSMUSG00000112478	25.4956	9.17914	1.46171	0.0338323	0.676804	Gm47761	10	17318085	17323228	-	3449	lincRNA	predicted gene, 47761 [Source:MGI Symbol;Acc:MGI:6096912]	-
ENSMUSG00000115816	25.4956	9.17914	1.46171	0.0338323	0.676804	Gm34589	14	102818164	102834758	-	5658	processed_transcript	predicted gene, 34589 [Source:MGI Symbol;Acc:MGI:5593748]	-
ENSMUSG00000050192	181.421	343.647	-0.921099	0.0338339	0.676804	Eif5a2	3	28781276	28798846	+	5027	protein_coding	eukaryotic translation initiation factor 5A2 [Source:MGI Symbol;Acc:MGI:1933735]	-
ENSMUSG00000039496	5.88232	20.396	-1.7718	0.0339102	0.676804	Cdnf	2	3513030	3526376	+	3111	protein_coding	cerebral dopamine neurotrophic factor [Source:MGI Symbol;Acc:MGI:3606576]	-
ENSMUSG00000106867	19.6116	6.11998	1.66061	0.0339102	0.676804	Gm43800	6	31288963	31291693	+	2731	TEC	predicted gene 43800 [Source:MGI Symbol;Acc:MGI:5663937]	-
ENSMUSG00000104891	5.88232	20.396	-1.7718	0.0339102	0.676804	2510017J16Rik	5	3585112	3586374	+	1263	antisense	RIKEN cDNA 2510017J16 gene [Source:MGI Symbol;Acc:MGI:1913824]	-
ENSMUSG00000074796	7.84365	24.4749	-1.62585	0.0340354	0.676804	Slc4a11	2	130684113	130697519	-	4998	protein_coding	solute carrier family 4, sodium bicarbonate transporter-like, member 11 [Source:MGI Symbol;Acc:MGI:2138987]	-
ENSMUSG00000107480	7.84365	24.4749	-1.62585	0.0340354	0.676804	Gm44165	7	3489611	3491079	-	1469	TEC	predicted gene, 44165 [Source:MGI Symbol;Acc:MGI:5690557]	-
ENSMUSG00000038738	6.86299	22.4355	-1.69041	0.0340884	0.676804	Shank1	7	44310253	44360572	+	10514	protein_coding	SH3 and multiple ankyrin repeat domains 1 [Source:MGI Symbol;Acc:MGI:3613677]	-
ENSMUSG00000104569	6.86299	22.4355	-1.69041	0.0340884	0.676804	Gm43054	5	23790702	23791585	+	884	TEC	predicted gene 43054 [Source:MGI Symbol;Acc:MGI:5663191]	-
ENSMUSG00000020656	6.86299	22.4355	-1.69041	0.0340884	0.676804	Grhl1	12	24572283	24617391	+	5539	protein_coding	grainyhead like transcription factor 1 [Source:MGI Symbol;Acc:MGI:2182540]	CP2
ENSMUSG00000109602	47.0702	20.396	1.2017	0.0342372	0.676804	Gm31597	7	45742049	45750257	+	515	antisense	predicted gene, 31597 [Source:MGI Symbol;Acc:MGI:5590756]	-
ENSMUSG00000008540	376.573	702.588	-0.89952	0.0342591	0.676804	Mgst1	6	138140316	138156755	+	2013	protein_coding	microsomal glutathione S-transferase 1 [Source:MGI Symbol;Acc:MGI:1913850]	-
ENSMUSG00000041135	330.481	615.912	-0.897891	0.0346333	0.676804	Ripk2	4	16122733	16163647	-	2816	protein_coding	receptor (TNFRSF)-interacting serine-threonine kinase 2 [Source:MGI Symbol;Acc:MGI:1891456]	-
ENSMUSG00000030725	59.8188	121.348	-1.0189	0.0346828	0.676804	Lipt2	7	100159277	100161365	+	1663	protein_coding	lipoyl(octanoyl) transferase 2 (putative) [Source:MGI Symbol;Acc:MGI:1914414]	-
ENSMUSG00000063628	72.5674	33.6524	1.10585	0.0347397	0.676804	Gm7665	18	16274648	16274944	-	297	processed_pseudogene	predicted pseudogene 7665 [Source:MGI Symbol;Acc:MGI:3645651]	-
ENSMUSG00000033931	1403.33	759.693	0.885258	0.0347464	0.676804	Rbm34	8	126947172	126971071	-	4970	protein_coding	RNA binding motif protein 34 [Source:MGI Symbol;Acc:MGI:1098653]	-
ENSMUSG00000002032	0.978978	9.17914	-3.07273	0.0348666	0.676804	Tmem25	9	44793769	44799307	-	3212	protein_coding	transmembrane protein 25 [Source:MGI Symbol;Acc:MGI:1918937]	-
ENSMUSG00000025494	0.978978	9.17914	-3.07273	0.0348666	0.676804	Sigirr	7	141091175	141100572	-	3043	protein_coding	single immunoglobulin and toll-interleukin 1 receptor (TIR) domain [Source:MGI Symbol;Acc:MGI:1344402]	-
ENSMUSG00000025450	8.82432	1.02142	2.96707	0.0348666	0.676804	Gm9752	13	119473804	119476761	-	2659	processed_transcript	predicted gene 9752 [Source:MGI Symbol;Acc:MGI:3641896]	-
ENSMUSG00000059022	0.978978	9.17914	-3.07273	0.0348666	0.676804	Kcp	6	29473162	29507952	-	7807	protein_coding	kielin/chordin-like protein [Source:MGI Symbol;Acc:MGI:2141640]	-
ENSMUSG00000087088	0.978978	9.17914	-3.07273	0.0348666	0.676804	Gm16638	7	83597048	83631880	-	9296	antisense	predicted gene, 16638 [Source:MGI Symbol;Acc:MGI:4439562]	-
ENSMUSG00000028978	0.978978	9.17914	-3.07273	0.0348666	0.676804	Nos3	5	24364810	24384474	+	4132	protein_coding	nitric oxide synthase 3, endothelial cell [Source:MGI Symbol;Acc:MGI:97362]	-
ENSMUSG00000087331	8.82432	1.02142	2.96707	0.0348666	0.676804	1810021B22Rik	15	89071196	89075852	-	896	antisense	RIKEN cDNA 1810021B22 gene [Source:MGI Symbol;Acc:MGI:1916370]	-
ENSMUSG00000079227	0.978978	9.17914	-3.07273	0.0348666	0.676804	Ccr5	9	124121543	124147699	+	8434	protein_coding	chemokine (C-C motif) receptor 5 [Source:MGI Symbol;Acc:MGI:107182]	-
ENSMUSG00000021221	0.978978	9.17914	-3.07273	0.0348666	0.676804	Dpf3	12	83213745	83487716	-	4225	protein_coding	D4, zinc and double PHD fingers, family 3 [Source:MGI Symbol;Acc:MGI:1917377]	-
ENSMUSG00000029287	0.978978	9.17914	-3.07273	0.0348666	0.676804	Tgfbr3	5	107106570	107289629	-	6545	protein_coding	transforming growth factor, beta receptor III [Source:MGI Symbol;Acc:MGI:104637]	-
ENSMUSG00000054013	0.978978	9.17914	-3.07273	0.0348666	0.676804	Tmem179	12	112500189	112516747	-	2499	protein_coding	transmembrane protein 179 [Source:MGI Symbol;Acc:MGI:2144891]	-
ENSMUSG00000074899	0.978978	9.17914	-3.07273	0.0348666	0.676804	Sptbn5	2	120041493	120085693	-	11662	processed_transcript	spectrin beta, non-erythrocytic 5 [Source:MGI Symbol;Acc:MGI:2685200]	-
ENSMUSG00000031789	8.82432	1.02142	2.96707	0.0348666	0.676804	Cngb1	8	95239045	95306585	-	9355	protein_coding	cyclic nucleotide gated channel beta 1 [Source:MGI Symbol;Acc:MGI:2664102]	-
ENSMUSG00000033768	0.978978	9.17914	-3.07273	0.0348666	0.676804	Nrxn2	19	6418731	6544169	+	13812	protein_coding	neurexin II [Source:MGI Symbol;Acc:MGI:1096362]	-
ENSMUSG00000103869	8.82432	1.02142	2.96707	0.0348666	0.676804	Gm37420	14	61667220	61670131	-	2912	TEC	predicted gene, 37420 [Source:MGI Symbol;Acc:MGI:5610648]	-
ENSMUSG00000091102	0.978978	9.17914	-3.07273	0.0348666	0.676804	5830462I19Rik	9	110372048	110375430	-	3383	TEC	RIKEN cDNA 5830462I19 gene [Source:MGI Symbol;Acc:MGI:3642105]	-
ENSMUSG00000104016	0.978978	9.17914	-3.07273	0.0348666	0.676804	Gm37362	1	161030582	161031456	+	634	antisense	predicted gene, 37362 [Source:MGI Symbol;Acc:MGI:5610590]	-
ENSMUSG00000097811	8.82432	1.02142	2.96707	0.0348666	0.676804	2810425M01Rik	10	77486664	77516430	+	1850	lincRNA	RIKEN cDNA 2810425M01 gene [Source:MGI Symbol;Acc:MGI:1917222]	-
ENSMUSG00000032009	0.978978	9.17914	-3.07273	0.0348666	0.676804	Sesn3	9	14275067	14333101	+	15269	protein_coding	sestrin 3 [Source:MGI Symbol;Acc:MGI:1922997]	-
ENSMUSG00000081769	0.978978	9.17914	-3.07273	0.0348666	0.676804	Gm12216	11	53783418	53859256	-	2647	protein_coding	predicted gene 12216 [Source:MGI Symbol;Acc:MGI:3650088]	-
ENSMUSG00000086527	8.82432	1.02142	2.96707	0.0348666	0.676804	Gm15856	6	121223692	121226153	-	1162	antisense	predicted gene 15856 [Source:MGI Symbol;Acc:MGI:3801888]	-
ENSMUSG00000106416	0.978978	9.17914	-3.07273	0.0348666	0.676804	Gm5857	3	144427180	144427672	-	493	processed_pseudogene	predicted gene 5857 [Source:MGI Symbol;Acc:MGI:3644956]	-
ENSMUSG00000042096	0.978978	9.17914	-3.07273	0.0348666	0.676804	Dao	5	114003703	114025682	+	2952	protein_coding	D-amino acid oxidase [Source:MGI Symbol;Acc:MGI:94859]	-
ENSMUSG00000107145	0.978978	9.17914	-3.07273	0.0348666	0.676804	Gm43442	6	35926711	35927124	+	414	processed_pseudogene	predicted gene 43442 [Source:MGI Symbol;Acc:MGI:5663579]	-
ENSMUSG00000097683	8.82432	1.02142	2.96707	0.0348666	0.676804	Gm26644	19	44692367	44695275	-	958	lincRNA	predicted gene, 26644 [Source:MGI Symbol;Acc:MGI:5477138]	-
ENSMUSG00000040584	0.978978	9.17914	-3.07273	0.0348666	0.676804	Abcb1a	5	8660077	8748575	+	5480	protein_coding	ATP-binding cassette, sub-family B (MDR/TAP), member 1A [Source:MGI Symbol;Acc:MGI:97570]	-
ENSMUSG00000108049	0.978978	9.17914	-3.07273	0.0348666	0.676804	Gm44168	6	87986191	87989729	+	3539	TEC	predicted gene, 44168 [Source:MGI Symbol;Acc:MGI:5690560]	-
ENSMUSG00000102573	0.978978	9.17914	-3.07273	0.0348666	0.676804	Gm7265	9	72691549	72695050	+	3502	TEC	predicted gene 7265 [Source:MGI Symbol;Acc:MGI:3648991]	-
ENSMUSG00000113341	0.978978	9.17914	-3.07273	0.0348666	0.676804	9430031K09Rik	12	98762048	98762972	+	925	TEC	RIKEN cDNA 9430031K09 gene [Source:MGI Symbol;Acc:MGI:1924503]	-
ENSMUSG00000053965	0.978978	9.17914	-3.07273	0.0348666	0.676804	Pde5a	3	122728947	122859374	+	9831	protein_coding	phosphodiesterase 5A, cGMP-specific [Source:MGI Symbol;Acc:MGI:2651499]	-
ENSMUSG00000066438	0.978978	9.17914	-3.07273	0.0348666	0.676804	Plekhd1	12	80692591	80724214	+	3939	protein_coding	pleckstrin homology domain containing, family D (with coiled-coil domains) member 1 [Source:MGI Symbol;Acc:MGI:3036228]	-
ENSMUSG00000070687	8.82432	1.02142	2.96707	0.0348666	0.676804	Htr1d	4	136423524	136444398	+	3201	protein_coding	5-hydroxytryptamine (serotonin) receptor 1D [Source:MGI Symbol;Acc:MGI:96276]	-
ENSMUSG00000074547	8.82432	1.02142	2.96707	0.0348666	0.676804	Rps8-ps4	7	13332646	13333257	-	612	processed_pseudogene	ribosomal protein S8, pseudogene 4 [Source:MGI Symbol;Acc:MGI:3809043]	-
ENSMUSG00000086296	0.978978	9.17914	-3.07273	0.0348666	0.676804	D030055H07Rik	9	106148687	106160201	+	5167	antisense	RIKEN cDNA D030055H07 gene [Source:MGI Symbol;Acc:MGI:3605036]	-
ENSMUSG00000112347	8.82432	1.02142	2.96707	0.0348666	0.676804	Gm47257	10	62602350	62604128	+	1779	bidirectional_promoter_lncRNA	predicted gene, 47257 [Source:MGI Symbol;Acc:MGI:6096087]	-
ENSMUSG00000001507	0.978978	9.17914	-3.07273	0.0348666	0.676804	Itga3	11	95044474	95076801	-	5710	protein_coding	integrin alpha 3 [Source:MGI Symbol;Acc:MGI:96602]	-
ENSMUSG00000006517	1502.37	814.757	0.882703	0.035077	0.680291	Mvd	8	122433601	122443422	-	1859	protein_coding	mevalonate (diphospho) decarboxylase [Source:MGI Symbol;Acc:MGI:2179327]	-
ENSMUSG00000022518	26.4762	58.1257	-1.13065	0.0353038	0.684089	4930562C15Rik	16	4835416	4867686	+	5312	protein_coding	RIKEN cDNA 4930562C15 gene [Source:MGI Symbol;Acc:MGI:1926059]	-
ENSMUSG00000096768	504.059	932.025	-0.886606	0.0354825	0.686949	Gm47283	Y	90784738	90816464	+	1124	protein_coding	predicted gene, 47283 [Source:MGI Symbol;Acc:MGI:6096131]	-
ENSMUSG00000085611	50.9928	104.013	-1.02653	0.0357847	0.692193	Ap3s1-ps1	X	38685592	38686170	-	579	processed_pseudogene	adaptor-related protein complex 3, sigma 1 subunit, pseudogene 1 [Source:MGI Symbol;Acc:MGI:1929216]	-
ENSMUSG00000008090	25.4956	56.0862	-1.13342	0.035924	0.69428	Fgfrl1	5	108692382	108706924	+	2782	protein_coding	fibroblast growth factor receptor-like 1 [Source:MGI Symbol;Acc:MGI:2150920]	-
ENSMUSG00000020334	50.0121	101.974	-1.02594	0.0362238	0.697766	Slc22a4	11	53983123	54028090	-	2553	protein_coding	solute carrier family 22 (organic cation transporter), member 4 [Source:MGI Symbol;Acc:MGI:1353479]	-
ENSMUSG00000041229	1318.99	717.884	0.8775	0.0363522	0.697766	Phf8	X	151520672	151633859	+	9318	protein_coding	PHD finger protein 8 [Source:MGI Symbol;Acc:MGI:2444341]	-
ENSMUSG00000055322	369.708	685.253	-0.890016	0.0364731	0.697766	Tns1	1	73910231	74124449	-	16010	protein_coding	tensin 1 [Source:MGI Symbol;Acc:MGI:104552]	-
ENSMUSG00000089698	53.9348	23.4552	1.19713	0.0365821	0.697766	Gm2541	16	85553233	85553943	-	711	processed_pseudogene	predicted pseudogene 2541 [Source:MGI Symbol;Acc:MGI:3780709]	-
ENSMUSG00000046798	221.628	415.027	-0.904671	0.0368621	0.697766	Cldn12	5	5489537	5514958	-	4228	protein_coding	claudin 12 [Source:MGI Symbol;Acc:MGI:1929288]	-
ENSMUSG00000076433	39.2249	16.3172	1.25916	0.0368698	0.697766	Cep295nl	11	118332360	118342500	-	1944	protein_coding	CEP295 N-terminal like [Source:MGI Symbol;Acc:MGI:1929713]	-
ENSMUSG00000025810	1520.02	830.053	0.872725	0.036947	0.697766	Nrp1	8	128358604	128503363	+	9785	protein_coding	neuropilin 1 [Source:MGI Symbol;Acc:MGI:106206]	-
ENSMUSG00000000244	87.2773	41.8101	1.0596	0.0372092	0.697766	Tspan32	7	143005046	143019644	+	6234	protein_coding	tetraspanin 32 [Source:MGI Symbol;Acc:MGI:1350360]	-
ENSMUSG00000099722	87.2773	41.8101	1.0596	0.0372092	0.697766	Gm29154	9	103888423	103960376	-	7316	lincRNA	predicted gene 29154 [Source:MGI Symbol;Acc:MGI:5579860]	-
ENSMUSG00000038963	5055.31	2778.74	0.863343	0.0373198	0.697766	Slco4a1	2	180456245	180474867	+	4799	protein_coding	solute carrier organic anion transporter family, member 4a1 [Source:MGI Symbol;Acc:MGI:1351866]	-
ENSMUSG00000004931	556.034	299.799	0.890911	0.0373271	0.697766	Apba3	10	81266960	81273246	+	2890	protein_coding	amyloid beta (A4) precursor protein-binding, family A, member 3 [Source:MGI Symbol;Acc:MGI:1888527]	-
ENSMUSG00000009585	931.627	507.822	0.875276	0.0378688	0.697766	Apobec3	15	79891659	79915906	+	9454	protein_coding	apolipoprotein B mRNA editing enzyme, catalytic polypeptide 3 [Source:MGI Symbol;Acc:MGI:1933111]	-
ENSMUSG00000031987	2930.22	1612.18	0.861948	0.0381298	0.697766	Egln1	8	124908587	124949324	-	3594	protein_coding	egl-9 family hypoxia-inducible factor 1 [Source:MGI Symbol;Acc:MGI:1932286]	-
ENSMUSG00000026672	149.059	281.444	-0.916373	0.0381568	0.697766	Optn	2	5020642	5064051	-	3753	protein_coding	optineurin [Source:MGI Symbol;Acc:MGI:1918898]	-
ENSMUSG00000023393	202.995	106.052	0.935892	0.0382244	0.697766	Slc17a9	2	180725263	180742280	+	3200	protein_coding	solute carrier family 17, member 9 [Source:MGI Symbol;Acc:MGI:1919107]	-
ENSMUSG00000041115	231.435	122.368	0.918714	0.0382352	0.697766	Iqsec2	X	152144268	152225236	+	6980	protein_coding	IQ motif and Sec7 domain 2 [Source:MGI Symbol;Acc:MGI:3528396]	-
ENSMUSG00000034271	231.435	122.368	0.918714	0.0382352	0.697766	Jdp2	12	85599027	85639878	+	2148	protein_coding	Jun dimerization protein 2 [Source:MGI Symbol;Acc:MGI:1932093]	TF_bZIP
ENSMUSG00000059824	28.4376	61.1848	-1.10187	0.0383872	0.697766	Dbp	7	45705088	45710203	+	2993	protein_coding	D site albumin promoter binding protein [Source:MGI Symbol;Acc:MGI:94866]	TF_bZIP
ENSMUSG00000082192	35.3022	14.2777	1.29875	0.0384107	0.697766	Gm14719	X	49660960	49661299	+	340	processed_pseudogene	predicted gene 14719 [Source:MGI Symbol;Acc:MGI:3705771]	-
ENSMUSG00000081996	35.3022	14.2777	1.29875	0.0384107	0.697766	Gm7153	X	75723672	75724126	+	455	processed_pseudogene	predicted gene 7153 [Source:MGI Symbol;Acc:MGI:3644674]	-
ENSMUSG00000066684	492.291	266.148	0.886982	0.0387604	0.697766	Pilrb1	5	137852147	137858106	-	1957	protein_coding	paired immunoglobin-like type 2 receptor beta 1 [Source:MGI Symbol;Acc:MGI:2450532]	-
ENSMUSG00000021338	71.5867	140.723	-0.973808	0.0388545	0.697766	Carmil1	13	24012344	24280795	-	8977	protein_coding	capping protein regulator and myosin 1 linker 1 [Source:MGI Symbol;Acc:MGI:1915982]	-
ENSMUSG00000020639	27.4569	59.1454	-1.10346	0.0391281	0.697766	Pfn4	12	4769022	4778813	+	4780	protein_coding	profilin family, member 4 [Source:MGI Symbol;Acc:MGI:1920121]	-
ENSMUSG00000032712	484.445	884.098	-0.867697	0.0394946	0.697766	Resf1	6	149309414	149335663	+	9629	protein_coding	retroelement silencing factor 1 [Source:MGI Symbol;Acc:MGI:1914496]	-
ENSMUSG00000024799	78.4513	37.7313	1.05366	0.0395766	0.697766	Tm7sf2	19	6062821	6077197	-	5593	protein_coding	transmembrane 7 superfamily member 2 [Source:MGI Symbol;Acc:MGI:1920416]	-
ENSMUSG00000061815	46.0895	20.396	1.17141	0.0396637	0.697766	Rufy4	1	74125541	74148223	+	2329	protein_coding	RUN and FYVE domain containing 4 [Source:MGI Symbol;Acc:MGI:3588214]	-
ENSMUSG00000029474	585.454	319.174	0.874967	0.0397475	0.697766	Rnf34	5	122850048	122871291	+	4440	protein_coding	ring finger protein 34 [Source:MGI Symbol;Acc:MGI:2153340]	-
ENSMUSG00000037972	80.4127	154.999	-0.945642	0.039841	0.697766	Snn	16	11060945	11074985	+	2967	protein_coding	stannin [Source:MGI Symbol;Acc:MGI:1276549]	-
ENSMUSG00000117183	26.4762	57.1059	-1.10517	0.0399163	0.697766	AC098880.2	17	22713782	22716937	-	2370	processed_pseudogene	C2H2 zinc finger protein pseudogene	-
ENSMUSG00000037259	11.7663	30.5932	-1.36891	0.0401014	0.697766	Dzank1	2	144470557	144527414	-	8262	protein_coding	double zinc ribbon and ankyrin repeat domains 1 [Source:MGI Symbol;Acc:MGI:2139080]	-
ENSMUSG00000063245	48.0508	96.875	-1.0096	0.0401334	0.697766	Zfp993	4	146610961	146658160	+	1275	protein_coding	zinc finger protein 993 [Source:MGI Symbol;Acc:MGI:3713585]	zf-C2H2
ENSMUSG00000061175	2851.76	5142.45	-0.850571	0.0401615	0.697766	Fnip2	3	79455974	79567796	-	8364	protein_coding	folliculin interacting protein 2 [Source:MGI Symbol;Acc:MGI:2683054]	-
ENSMUSG00000052698	269.68	496.605	-0.880529	0.040203	0.697766	Tln2	9	67217087	67559703	-	18357	protein_coding	talin 2 [Source:MGI Symbol;Acc:MGI:1917799]	-
ENSMUSG00000028064	1336.64	737.259	0.858264	0.0402811	0.697766	Sema4a	3	88435959	88461182	-	5406	protein_coding	sema domain, immunoglobulin domain (Ig), transmembrane domain (TM) and short cytoplasmic domain, (semaphorin) 4A [Source:MGI Symbol;Acc:MGI:107560]	-
ENSMUSG00000053080	417.76	762.752	-0.868334	0.0403474	0.697766	2700081O15Rik	19	7417625	7425904	+	7032	protein_coding	RIKEN cDNA 2700081O15 gene [Source:MGI Symbol;Acc:MGI:1919667]	zf-BED
ENSMUSG00000054939	18.6309	43.8496	-1.22914	0.0405677	0.697766	Zfp174	16	3847268	3858880	+	5897	protein_coding	zinc finger protein 174 [Source:MGI Symbol;Acc:MGI:2686600]	zf-C2H2
ENSMUSG00000005705	44.1282	19.3763	1.18239	0.0405677	0.697766	Agrp	8	105566698	105637393	-	1013	protein_coding	agouti related neuropeptide [Source:MGI Symbol;Acc:MGI:892013]	-
ENSMUSG00000110218	18.6309	43.8496	-1.22914	0.0405677	0.697766	Gm20219	17	56551414	56554387	-	1269	protein_coding	predicted gene, 20219 [Source:MGI Symbol;Acc:MGI:5012404]	-
ENSMUSG00000040010	6418.43	3565.96	0.847909	0.0406442	0.697766	Slc7a5	8	121881150	121907694	-	3708	protein_coding	solute carrier family 7 (cationic amino acid transporter, y+ system), member 5 [Source:MGI Symbol;Acc:MGI:1298205]	-
ENSMUSG00000026360	5416.19	3009.19	0.847877	0.0407583	0.697766	Rgs2	1	143999338	144004161	-	3627	protein_coding	regulator of G-protein signaling 2 [Source:MGI Symbol;Acc:MGI:1098271]	-
ENSMUSG00000025804	112.775	57.1059	0.980235	0.0409371	0.697766	Ccr1	9	123962124	123968692	-	2833	protein_coding	chemokine (C-C motif) receptor 1 [Source:MGI Symbol;Acc:MGI:104618]	-
ENSMUSG00000085448	56.8768	113.19	-0.991205	0.0409371	0.697766	Gm13963	2	113387107	113441094	-	892	antisense	predicted gene 13963 [Source:MGI Symbol;Acc:MGI:3650832]	-
ENSMUSG00000023439	5.88232	1.39e-17	5.58739	0.0409646	0.697766	Gnb3	6	124834240	124840275	-	2632	protein_coding	guanine nucleotide binding protein (G protein), beta 3 [Source:MGI Symbol;Acc:MGI:95785]	-
ENSMUSG00000073430	1.39e-17	6.11998	-5.64258	0.0409646	0.697766	Gm10505	17	27325035	27344833	+	5098	processed_transcript	predicted gene 10505 [Source:MGI Symbol;Acc:MGI:3642687]	-
ENSMUSG00000045886	1.39e-17	6.11998	-5.64258	0.0409646	0.697766	Gm9803	10	43524084	43524646	+	563	protein_coding	predicted gene 9803 [Source:MGI Symbol;Acc:MGI:3704359]	-
ENSMUSG00000040705	1.39e-17	6.11998	-5.64258	0.0409646	0.697766	A930016O22Rik	7	19417466	19421417	-	2560	antisense	RIKEN cDNA A930016O22 gene [Source:MGI Symbol;Acc:MGI:3605623]	-
ENSMUSG00000103984	1.39e-17	6.11998	-5.64258	0.0409646	0.697766	Gm37447	1	87036723	87039650	+	2928	TEC	predicted gene, 37447 [Source:MGI Symbol;Acc:MGI:5610675]	-
ENSMUSG00000067879	1.39e-17	6.11998	-5.64258	0.0409646	0.697766	Vxn	1	9601199	9627143	+	3256	protein_coding	vexin [Source:MGI Symbol;Acc:MGI:1924232]	-
ENSMUSG00000047146	1.39e-17	6.11998	-5.64258	0.0409646	0.697766	Tet1	10	62804570	62908996	-	15457	protein_coding	tet methylcytosine dioxygenase 1 [Source:MGI Symbol;Acc:MGI:1098693]	-
ENSMUSG00000087253	5.88232	1.39e-17	5.58739	0.0409646	0.697766	Gm12043	11	21370400	21374161	+	2788	processed_transcript	predicted gene 12043 [Source:MGI Symbol;Acc:MGI:3651843]	-
ENSMUSG00000021207	1.39e-17	6.11998	-5.64258	0.0409646	0.697766	Akr1c21	13	4574075	4586541	+	1502	protein_coding	aldo-keto reductase family 1, member C21 [Source:MGI Symbol;Acc:MGI:1924587]	-
ENSMUSG00000108383	1.39e-17	6.11998	-5.64258	0.0409646	0.697766	Gm6567	7	73097749	73102068	-	2095	lincRNA	predicted gene 6567 [Source:MGI Symbol;Acc:MGI:3779609]	-
ENSMUSG00000035878	1.39e-17	6.11998	-5.64258	0.0409646	0.697766	Hykk	9	54917283	54949924	+	8936	protein_coding	hydroxylysine kinase 1 [Source:MGI Symbol;Acc:MGI:2443139]	-
ENSMUSG00000043671	1.39e-17	6.11998	-5.64258	0.0409646	0.697766	Dpy19l3	7	35685165	35754454	-	11367	protein_coding	dpy-19-like 3 (C. elegans) [Source:MGI Symbol;Acc:MGI:2443952]	-
ENSMUSG00000031070	1.39e-17	6.11998	-5.64258	0.0409646	0.697766	Mrgprf	7	145300828	145309557	+	2214	protein_coding	MAS-related GPR, member F [Source:MGI Symbol;Acc:MGI:2384823]	-
ENSMUSG00000047492	1.39e-17	6.11998	-5.64258	0.0409646	0.697766	Inhbe	10	127348857	127354411	-	5319	protein_coding	inhibin beta-E [Source:MGI Symbol;Acc:MGI:109269]	-
ENSMUSG00000091613	1.39e-17	6.11998	-5.64258	0.0409646	0.697766	Gm17046	14	5877076	5877925	+	850	processed_pseudogene	predicted gene 17046 [Source:MGI Symbol;Acc:MGI:4937873]	-
ENSMUSG00000018238	1.39e-17	6.11998	-5.64258	0.0409646	0.697766	Gdf9	11	53431023	53437904	+	2031	protein_coding	growth differentiation factor 9 [Source:MGI Symbol;Acc:MGI:95692]	-
ENSMUSG00000050824	1.39e-17	6.11998	-5.64258	0.0409646	0.697766	Sstr5	17	25489875	25497288	-	2733	protein_coding	somatostatin receptor 5 [Source:MGI Symbol;Acc:MGI:894282]	-
ENSMUSG00000046618	1.39e-17	6.11998	-5.64258	0.0409646	0.697766	Olfml2a	2	38931978	38963753	+	5579	protein_coding	olfactomedin-like 2A [Source:MGI Symbol;Acc:MGI:2444741]	-
ENSMUSG00000098731	1.39e-17	6.11998	-5.64258	0.0409646	0.697766	Mir7027	5	114404468	114404539	+	72	miRNA	microRNA 7027 [Source:MGI Symbol;Acc:MGI:5531213]	-
ENSMUSG00000019146	1.39e-17	6.11998	-5.64258	0.0409646	0.697766	Cacng2	15	77991748	78120028	-	5510	protein_coding	calcium channel, voltage-dependent, gamma subunit 2 [Source:MGI Symbol;Acc:MGI:1316660]	-
ENSMUSG00000106659	1.39e-17	6.11998	-5.64258	0.0409646	0.697766	Gm42161	5	113145328	113154368	+	726	lincRNA	predicted gene, 42161 [Source:MGI Symbol;Acc:MGI:5625046]	-
ENSMUSG00000108204	1.39e-17	6.11998	-5.64258	0.0409646	0.697766	Gm44180	6	115769920	115770327	-	408	processed_pseudogene	predicted gene, 44180 [Source:MGI Symbol;Acc:MGI:5690572]	-
ENSMUSG00000103907	1.39e-17	6.11998	-5.64258	0.0409646	0.697766	Gm37498	3	50400282	50404283	-	4002	TEC	predicted gene, 37498 [Source:MGI Symbol;Acc:MGI:5610726]	-
ENSMUSG00000076436	1.39e-17	6.11998	-5.64258	0.0409646	0.697766	Oxct2a	4	123321875	123323634	-	1760	protein_coding	3-oxoacid CoA transferase 2A [Source:MGI Symbol;Acc:MGI:1891061]	-
ENSMUSG00000029053	5.88232	1.39e-17	5.58739	0.0409646	0.697766	Prkcz	4	155260129	155361361	-	6318	protein_coding	protein kinase C, zeta [Source:MGI Symbol;Acc:MGI:97602]	-
ENSMUSG00000112264	1.39e-17	6.11998	-5.64258	0.0409646	0.697766	Gm48505	10	96495721	96523982	-	2031	lincRNA	predicted gene, 48505 [Source:MGI Symbol;Acc:MGI:6098035]	-
ENSMUSG00000071540	1.39e-17	6.11998	-5.64258	0.0409646	0.697766	3425401B19Rik	14	32659119	32685293	-	5572	protein_coding	RIKEN cDNA 3425401B19 gene [Source:MGI Symbol;Acc:MGI:3588196]	-
ENSMUSG00000087443	5.88232	1.39e-17	5.58739	0.0409646	0.697766	Ppp1r18os	17	35860918	35866886	-	784	antisense	protein phosphatase 1, regulatory subunit 18, opposite strand [Source:MGI Symbol;Acc:MGI:1918627]	-
ENSMUSG00000043629	5.88232	1.39e-17	5.58739	0.0409646	0.697766	1700019D03Rik	1	52922324	53020179	-	4330	protein_coding	RIKEN cDNA 1700019D03 gene [Source:MGI Symbol;Acc:MGI:1914330]	-
ENSMUSG00000026873	1.39e-17	6.11998	-5.64258	0.0409646	0.697766	Phf19	2	34893757	34914026	-	5039	protein_coding	PHD finger protein 19 [Source:MGI Symbol;Acc:MGI:1921266]	-
ENSMUSG00000075316	1.39e-17	6.11998	-5.64258	0.0409646	0.697766	Scn9a	2	66480080	66634962	-	12772	protein_coding	sodium channel, voltage-gated, type IX, alpha [Source:MGI Symbol;Acc:MGI:107636]	-
ENSMUSG00000105728	1.39e-17	6.11998	-5.64258	0.0409646	0.697766	Gm42819	3	98030687	98035807	+	5121	TEC	predicted gene 42819 [Source:MGI Symbol;Acc:MGI:5662956]	-
ENSMUSG00000032502	1.39e-17	6.11998	-5.64258	0.0409646	0.697766	Stac	9	111561437	111690348	-	2644	protein_coding	src homology three (SH3) and cysteine rich domain [Source:MGI Symbol;Acc:MGI:1201400]	-
ENSMUSG00000040852	1.39e-17	6.11998	-5.64258	0.0409646	0.697766	Plekhh2	17	84511895	84622142	+	6886	protein_coding	pleckstrin homology domain containing, family H (with MyTH4 domain) member 2 [Source:MGI Symbol;Acc:MGI:2146813]	-
ENSMUSG00000051081	1.39e-17	6.11998	-5.64258	0.0409646	0.697766	Gm4847	1	166628971	166647693	-	3012	protein_coding	predicted gene 4847 [Source:MGI Symbol;Acc:MGI:3643320]	-
ENSMUSG00000086382	1.39e-17	6.11998	-5.64258	0.0409646	0.697766	Chrna1os	2	73584850	73589208	+	701	antisense	cholinergic receptor, nicotinic, alpha polypeptide 1 (muscle), opposite strand [Source:MGI Symbol;Acc:MGI:3651120]	-
ENSMUSG00000083340	1.39e-17	6.11998	-5.64258	0.0409646	0.697766	Gm13156	4	147893673	147893993	+	321	processed_pseudogene	predicted gene 13156 [Source:MGI Symbol;Acc:MGI:3651983]	-
ENSMUSG00000025519	5.88232	1.39e-17	5.58739	0.0409646	0.697766	Tktl2	8	66511756	66518335	+	5564	protein_coding	transketolase-like 2 [Source:MGI Symbol;Acc:MGI:1921669]	-
ENSMUSG00000097651	1.39e-17	6.11998	-5.64258	0.0409646	0.697766	4930461G14Rik	9	58455122	58469635	+	843	lincRNA	RIKEN cDNA 4930461G14 gene [Source:MGI Symbol;Acc:MGI:1922129]	-
ENSMUSG00000000782	1.39e-17	6.11998	-5.64258	0.0409646	0.697766	Tcf7	11	52252371	52283014	-	2625	protein_coding	transcription factor 7, T cell specific [Source:MGI Symbol;Acc:MGI:98507]	HMG
ENSMUSG00000080701	1.39e-17	6.11998	-5.64258	0.0409646	0.697766	Gm12340	11	76144258	76144719	+	462	unprocessed_pseudogene	predicted gene 12340 [Source:MGI Symbol;Acc:MGI:3650320]	-
ENSMUSG00000098202	1.39e-17	6.11998	-5.64258	0.0409646	0.697766	B830012L14Rik	12	109695586	109702587	+	4505	lincRNA	RIKEN cDNA B830012L14 gene [Source:MGI Symbol;Acc:MGI:2443332]	-
ENSMUSG00000082280	5.88232	1.39e-17	5.58739	0.0409646	0.697766	Gm5847	3	65613589	65615183	+	1595	processed_pseudogene	predicted gene 5847 [Source:MGI Symbol;Acc:MGI:3648046]	-
ENSMUSG00000100188	1.39e-17	6.11998	-5.64258	0.0409646	0.697766	Gm29561	3	104661343	104664139	-	631	lincRNA	predicted gene 29561 [Source:MGI Symbol;Acc:MGI:5580267]	-
ENSMUSG00000028758	5.88232	1.39e-17	5.58739	0.0409646	0.697766	Kif17	4	138250435	138301967	+	4582	protein_coding	kinesin family member 17 [Source:MGI Symbol;Acc:MGI:1098229]	-
ENSMUSG00000038925	1.39e-17	6.11998	-5.64258	0.0409646	0.697766	E330034G19Rik	14	24293214	24309966	+	1824	protein_coding	RIKEN cDNA E330034G19 gene [Source:MGI Symbol;Acc:MGI:2145557]	-
ENSMUSG00000041009	1.39e-17	6.11998	-5.64258	0.0409646	0.697766	Iqcf4	9	106568319	106570996	-	756	protein_coding	IQ motif containing F4 [Source:MGI Symbol;Acc:MGI:1914570]	-
ENSMUSG00000039115	1.39e-17	6.11998	-5.64258	0.0409646	0.697766	Itga9	9	118606690	118901003	+	7691	protein_coding	integrin alpha 9 [Source:MGI Symbol;Acc:MGI:104756]	-
ENSMUSG00000040543	1.39e-17	6.11998	-5.64258	0.0409646	0.697766	Pitpnm3	11	72047528	72135778	-	9815	protein_coding	PITPNM family member 3 [Source:MGI Symbol;Acc:MGI:2685726]	-
ENSMUSG00000114102	1.39e-17	6.11998	-5.64258	0.0409646	0.697766	Gm48048	12	108737141	108737626	-	486	processed_pseudogene	predicted gene, 48048 [Source:MGI Symbol;Acc:MGI:6097366]	-
ENSMUSG00000097690	1.39e-17	6.11998	-5.64258	0.0409646	0.697766	4930505N22Rik	19	45998137	46013386	+	945	lincRNA	RIKEN cDNA 4930505N22 gene [Source:MGI Symbol;Acc:MGI:1922306]	-
ENSMUSG00000103291	5.88232	1.39e-17	5.58739	0.0409646	0.697766	Gm38235	1	106219314	106224265	+	4952	TEC	predicted gene, 38235 [Source:MGI Symbol;Acc:MGI:5611463]	-
ENSMUSG00000075025	5.88232	1.39e-17	5.58739	0.0409646	0.697766	Gm10804	2	93452819	93469871	+	3263	lincRNA	predicted gene 10804 [Source:MGI Symbol;Acc:MGI:3641755]	-
ENSMUSG00000082023	1.39e-17	6.11998	-5.64258	0.0409646	0.697766	Gm14407	2	177085356	177085802	-	447	processed_pseudogene	predicted gene 14407 [Source:MGI Symbol;Acc:MGI:3649809]	-
ENSMUSG00000042425	1.39e-17	6.11998	-5.64258	0.0409646	0.697766	Frmpd3	X	140342263	140435467	+	10256	protein_coding	FERM and PDZ domain containing 3 [Source:MGI Symbol;Acc:MGI:3646547]	-
ENSMUSG00000098207	5.88232	1.39e-17	5.58739	0.0409646	0.697766	Arl14	3	69222419	69223618	+	1200	protein_coding	ADP-ribosylation factor-like 14 [Source:MGI Symbol;Acc:MGI:1918869]	-
ENSMUSG00000082963	1.39e-17	6.11998	-5.64258	0.0409646	0.697766	Gm12465	4	52077168	52077467	-	300	processed_pseudogene	predicted gene 12465 [Source:MGI Symbol;Acc:MGI:3649306]	-
ENSMUSG00000082711	5.88232	1.39e-17	5.58739	0.0409646	0.697766	Gm12987	4	136584172	136584660	-	489	processed_pseudogene	predicted gene 12987 [Source:MGI Symbol;Acc:MGI:3649751]	-
ENSMUSG00000087175	5.88232	1.39e-17	5.58739	0.0409646	0.697766	Gm15133	7	104315019	104324838	+	844	antisense	predicted gene 15133 [Source:MGI Symbol;Acc:MGI:3705170]	-
ENSMUSG00000110258	5.88232	1.39e-17	5.58739	0.0409646	0.697766	Gm45406	8	77282861	77286207	+	1637	antisense	predicted gene 45406 [Source:MGI Symbol;Acc:MGI:5791242]	-
ENSMUSG00000115637	1.39e-17	6.11998	-5.64258	0.0409646	0.697766	Gm30970	14	79106039	79106401	-	363	processed_pseudogene	predicted gene, 30970 [Source:MGI Symbol;Acc:MGI:5590129]	-
ENSMUSG00000115247	5.88232	1.39e-17	5.58739	0.0409646	0.697766	AC113125.1	14	105199326	105201099	-	1774	processed_pseudogene	lymphocyte cytosolic protein 1 (Lcp1) pseudogene	-
ENSMUSG00000000632	1.39e-17	6.11998	-5.64258	0.0409646	0.697766	Sez6	11	77930800	77979048	+	5779	protein_coding	seizure related gene 6 [Source:MGI Symbol;Acc:MGI:104745]	-
ENSMUSG00000035653	1.39e-17	6.11998	-5.64258	0.0409646	0.697766	Lrfn5	12	61523150	61858342	+	9540	protein_coding	leucine rich repeat and fibronectin type III domain containing 5 [Source:MGI Symbol;Acc:MGI:2144814]	-
ENSMUSG00000116125	5.88232	1.39e-17	5.58739	0.0409646	0.697766	Gm41361	15	80012331	80042457	+	629	antisense	predicted gene, 41361 [Source:MGI Symbol;Acc:MGI:5624246]	-
ENSMUSG00000065643	5.88232	1.39e-17	5.58739	0.0409646	0.697766	Gm25897	15	99803020	99803126	-	107	snRNA	predicted gene, 25897 [Source:MGI Symbol;Acc:MGI:5455674]	-
ENSMUSG00000045036	1.39e-17	6.11998	-5.64258	0.0409646	0.697766	Tmem232	17	65255999	65540782	-	3134	protein_coding	transmembrane protein 232 [Source:MGI Symbol;Acc:MGI:2685786]	-
ENSMUSG00000081445	1.39e-17	6.11998	-5.64258	0.0409646	0.697766	Rpl23a-ps4	2	132662242	132662696	+	455	processed_pseudogene	ribosomal protein L23A, pseudogene 4 [Source:MGI Symbol;Acc:MGI:3651728]	-
ENSMUSG00000078161	1.39e-17	6.11998	-5.64258	0.0409646	0.697766	Erich3	3	154663859	154767790	+	8963	protein_coding	glutamate rich 3 [Source:MGI Symbol;Acc:MGI:1919095]	-
ENSMUSG00000080370	5.88232	1.39e-17	5.58739	0.0409646	0.697766	Gm22952	4	56761922	56762041	-	120	snoRNA	predicted gene, 22952 [Source:MGI Symbol;Acc:MGI:5452729]	-
ENSMUSG00000028391	5.88232	1.39e-17	5.58739	0.0409646	0.697766	Wdr31	4	62448653	62470896	-	4738	protein_coding	WD repeat domain 31 [Source:MGI Symbol;Acc:MGI:1918604]	-
ENSMUSG00000103575	1.39e-17	6.11998	-5.64258	0.0409646	0.697766	Gm37117	4	99525932	99530662	+	589	TEC	predicted gene, 37117 [Source:MGI Symbol;Acc:MGI:5610345]	-
ENSMUSG00000081423	1.39e-17	6.11998	-5.64258	0.0409646	0.697766	Gm12882	4	121114789	121115305	-	517	processed_pseudogene	predicted gene 12882 [Source:MGI Symbol;Acc:MGI:3651897]	-
ENSMUSG00000088412	1.39e-17	6.11998	-5.64258	0.0409646	0.697766	Gm24241	10	92688864	92689008	-	145	snoRNA	predicted gene, 24241 [Source:MGI Symbol;Acc:MGI:5454018]	-
ENSMUSG00000110238	5.88232	1.39e-17	5.58739	0.0409646	0.697766	Gm19269	8	57639330	57640133	-	804	TEC	predicted gene, 19269 [Source:MGI Symbol;Acc:MGI:5011454]	-
ENSMUSG00000071516	1.39e-17	6.11998	-5.64258	0.0409646	0.697766	Hist1h2ai	13	21716422	21716814	+	393	protein_coding	histone cluster 1, H2ai [Source:MGI Symbol;Acc:MGI:2448457]	-
ENSMUSG00000114790	1.39e-17	6.11998	-5.64258	0.0409646	0.697766	4921509O07Rik	13	113446288	113502844	-	2567	lincRNA	RIKEN cDNA 4921509O07 gene [Source:MGI Symbol;Acc:MGI:1918167]	-
ENSMUSG00000021730	1.39e-17	6.11998	-5.64258	0.0409646	0.697766	Hcn1	13	117602320	117987418	+	18120	protein_coding	hyperpolarization-activated, cyclic nucleotide-gated K+ 1 [Source:MGI Symbol;Acc:MGI:1096392]	-
ENSMUSG00000079055	1.39e-17	6.11998	-5.64258	0.0409646	0.697766	Slc8a3	12	81197915	81333180	-	5332	protein_coding	solute carrier family 8 (sodium/calcium exchanger), member 3 [Source:MGI Symbol;Acc:MGI:107976]	-
ENSMUSG00000077460	5.88232	1.39e-17	5.58739	0.0409646	0.697766	Gm26419	16	32065910	32066042	+	133	snoRNA	predicted gene, 26419 [Source:MGI Symbol;Acc:MGI:5456196]	-
ENSMUSG00000116799	5.88232	1.39e-17	5.58739	0.0409646	0.697766	AC164425.1	16	86236171	86269150	+	475	lincRNA	novel transcript	-
ENSMUSG00000026413	5.88232	1.39e-17	5.58739	0.0409646	0.697766	Pkp1	1	135871395	135919207	-	5024	protein_coding	plakophilin 1 [Source:MGI Symbol;Acc:MGI:1328359]	-
ENSMUSG00000097183	1.39e-17	6.11998	-5.64258	0.0409646	0.697766	Gm17501	3	145650312	145677580	+	2130	lincRNA	predicted gene, 17501 [Source:MGI Symbol;Acc:MGI:4937135]	-
ENSMUSG00000082709	1.39e-17	6.11998	-5.64258	0.0409646	0.697766	Gm12362	4	34941008	34941349	-	342	processed_pseudogene	predicted gene 12362 [Source:MGI Symbol;Acc:MGI:3652292]	-
ENSMUSG00000105707	5.88232	1.39e-17	5.58739	0.0409646	0.697766	Gm43753	5	62656799	62660107	-	3309	TEC	predicted gene 43753 [Source:MGI Symbol;Acc:MGI:5663890]	-
ENSMUSG00000037962	1.39e-17	6.11998	-5.64258	0.0409646	0.697766	Rflna	5	125003221	125012547	+	1940	protein_coding	refilin A [Source:MGI Symbol;Acc:MGI:1920371]	-
ENSMUSG00000108170	5.88232	1.39e-17	5.58739	0.0409646	0.697766	Gm43966	6	52713344	52713955	-	612	TEC	predicted gene, 43966 [Source:MGI Symbol;Acc:MGI:5690358]	-
ENSMUSG00000033963	5.88232	1.39e-17	5.58739	0.0409646	0.697766	Fancd2os	6	113596761	113600715	-	1359	protein_coding	Fancd2 opposite strand [Source:MGI Symbol;Acc:MGI:1918229]	-
ENSMUSG00000076315	1.39e-17	6.11998	-5.64258	0.0409646	0.697766	Mir343	7	19386643	19386717	+	75	miRNA	microRNA 343 [Source:MGI Symbol;Acc:MGI:3718510]	-
ENSMUSG00000093007	5.88232	1.39e-17	5.58739	0.0409646	0.697766	Mir15a	14	61632027	61632110	-	84	miRNA	microRNA 15a [Source:MGI Symbol;Acc:MGI:2676841]	-
ENSMUSG00000059864	1.39e-17	6.11998	-5.64258	0.0409646	0.697766	Olfr1393	11	49278304	49282769	+	3010	protein_coding	olfactory receptor 1393 [Source:MGI Symbol;Acc:MGI:3031227]	-
ENSMUSG00000116180	1.39e-17	6.11998	-5.64258	0.0409646	0.697766	Gm49492	15	100600204	100602766	+	2563	bidirectional_promoter_lncRNA	predicted gene, 49492 [Source:MGI Symbol;Acc:MGI:6155169]	-
ENSMUSG00000116998	1.39e-17	6.11998	-5.64258	0.0409646	0.697766	AC109266.1	16	56335586	56337378	-	1020	processed_pseudogene	DLG associated protein 5 (Dlgap) pseudogene	-
ENSMUSG00000020961	29.4182	11.2186	1.38125	0.0409935	0.697766	Ston2	12	91633009	91788387	-	12448	protein_coding	stonin 2 [Source:MGI Symbol;Acc:MGI:1918272]	-
ENSMUSG00000106426	131.407	67.3031	0.964046	0.041026	0.697766	Gm36211	3	107820221	107833539	-	1497	lincRNA	predicted gene, 36211 [Source:MGI Symbol;Acc:MGI:5595370]	-
ENSMUSG00000109517	1.95965	11.2186	-2.44264	0.041032	0.697766	Gm44763	7	118967668	118969686	-	2019	antisense	predicted gene 44763 [Source:MGI Symbol;Acc:MGI:5753339]	-
ENSMUSG00000109675	10.7856	2.04113	2.3339	0.041032	0.697766	Nxpe1-ps	9	48418321	48431959	+	1806	transcribed_unprocessed_pseudogene	neurexophilin and PC-esterase domain family, member 1, pseudogene [Source:MGI Symbol;Acc:MGI:3646632]	-
ENSMUSG00000038570	10.7856	2.04113	2.3339	0.041032	0.697766	Saxo2	7	82632960	82648528	-	4784	protein_coding	stabilizer of axonemal microtubules 2 [Source:MGI Symbol;Acc:MGI:1914618]	-
ENSMUSG00000024049	1.95965	11.2186	-2.44264	0.041032	0.697766	Myom1	17	71002633	71126856	+	10459	protein_coding	myomesin 1 [Source:MGI Symbol;Acc:MGI:1341430]	-
ENSMUSG00000097551	1.95965	11.2186	-2.44264	0.041032	0.697766	Gm7976	16	95016370	95067017	+	1242	lincRNA	predicted gene 7976 [Source:MGI Symbol;Acc:MGI:3644736]	-
ENSMUSG00000087204	1.95965	11.2186	-2.44264	0.041032	0.697766	1700073E17Rik	6	145387596	145402179	+	1265	transcribed_processed_pseudogene	RIKEN cDNA 1700073E17 gene [Source:MGI Symbol;Acc:MGI:1920734]	-
ENSMUSG00000101678	1.95965	11.2186	-2.44264	0.041032	0.697766	Gm29609	5	31144739	31179911	-	3550	protein_coding	predicted gene 29609 [Source:MGI Symbol;Acc:MGI:5580315]	-
ENSMUSG00000044056	1.95965	11.2186	-2.44264	0.041032	0.697766	Efcab9	11	32522751	32532081	-	1043	protein_coding	EF-hand calcium binding domain 9 [Source:MGI Symbol;Acc:MGI:1916556]	-
ENSMUSG00000067529	1.95965	11.2186	-2.44264	0.041032	0.697766	Olfr1423	19	12031787	12041317	-	5570	protein_coding	olfactory receptor 1423 [Source:MGI Symbol;Acc:MGI:3031257]	-
ENSMUSG00000091685	1.95965	11.2186	-2.44264	0.041032	0.697766	Gm17359	3	79336661	79464129	+	2241	protein_coding	predicted gene, 17359 [Source:MGI Symbol;Acc:MGI:4936993]	-
ENSMUSG00000039194	1.95965	11.2186	-2.44264	0.041032	0.697766	Rlbp1	7	79374870	79387048	-	2954	protein_coding	retinaldehyde binding protein 1 [Source:MGI Symbol;Acc:MGI:97930]	-
ENSMUSG00000032531	10.7856	2.04113	2.3339	0.041032	0.697766	Amotl2	9	102716672	102733418	+	6289	protein_coding	angiomotin-like 2 [Source:MGI Symbol;Acc:MGI:1929286]	-
ENSMUSG00000043290	1.95965	11.2186	-2.44264	0.041032	0.697766	Zfp784	7	5034439	5038446	-	2153	protein_coding	zinc finger protein 784 [Source:MGI Symbol;Acc:MGI:3606042]	zf-C2H2
ENSMUSG00000097718	10.7856	2.04113	2.3339	0.041032	0.697766	Gm26896	10	81606368	81609791	-	2526	lincRNA	predicted gene, 26896 [Source:MGI Symbol;Acc:MGI:5477390]	-
ENSMUSG00000084128	10.7856	2.04113	2.3339	0.041032	0.697766	Esrp2	8	106130319	106136974	-	4340	protein_coding	epithelial splicing regulatory protein 2 [Source:MGI Symbol;Acc:MGI:1924661]	-
ENSMUSG00000060727	1.95965	11.2186	-2.44264	0.041032	0.697766	Gm12571	11	78149196	78149438	-	243	processed_pseudogene	predicted gene 12571 [Source:MGI Symbol;Acc:MGI:3649675]	-
ENSMUSG00000048794	10.7856	2.04113	2.3339	0.041032	0.697766	Cfap100	6	90403479	90428797	-	4122	protein_coding	cilia and flagella associated protein 100 [Source:MGI Symbol;Acc:MGI:2141635]	-
ENSMUSG00000097526	10.7856	2.04113	2.3339	0.041032	0.697766	Gm26847	10	128230590	128232790	-	2109	lincRNA	predicted gene, 26847 [Source:MGI Symbol;Acc:MGI:5477341]	-
ENSMUSG00000021765	1.95965	11.2186	-2.44264	0.041032	0.697766	Fst	13	114452290	114458951	-	4589	protein_coding	follistatin [Source:MGI Symbol;Acc:MGI:95586]	-
ENSMUSG00000008398	713.92	391.574	0.86628	0.0413918	0.703342	Elk3	10	93247414	93311135	-	4550	protein_coding	ELK3, member of ETS oncogene family [Source:MGI Symbol;Acc:MGI:101762]	ETS
ENSMUSG00000075611	42.1668	18.3566	1.19448	0.0415351	0.705235	Gm11545	11	94756976	94757763	-	375	unprocessed_pseudogene	predicted gene 11545 [Source:MGI Symbol;Acc:MGI:2144683]	-
ENSMUSG00000099375	268.7	143.782	0.901554	0.0416197	0.706129	Gm28187	1	101892958	101895091	-	2134	lincRNA	predicted gene 28187 [Source:MGI Symbol;Acc:MGI:5578893]	-
ENSMUSG00000000693	104.929	198.847	-0.921397	0.0416626	0.706315	Loxl3	6	83034173	83052562	+	4603	protein_coding	lysyl oxidase-like 3 [Source:MGI Symbol;Acc:MGI:1337004]	-
ENSMUSG00000028546	153.962	79.5398	0.95178	0.0418861	0.70715	Elavl4	4	110203722	110351909	-	5387	protein_coding	ELAV like RNA binding protein 4 [Source:MGI Symbol;Acc:MGI:107427]	-
ENSMUSG00000027570	82.374	39.7707	1.04823	0.0418972	0.70715	Col9a3	2	180597790	180622189	+	3853	protein_coding	collagen, type IX, alpha 3 [Source:MGI Symbol;Acc:MGI:894686]	-
ENSMUSG00000109251	9.80498	27.5341	-1.47757	0.041904	0.70715	E230032D23Rik	7	143628024	143670614	+	1698	antisense	RIKEN cDNA E230032D23 gene [Source:MGI Symbol;Acc:MGI:3041205]	-
ENSMUSG00000069072	9.80498	27.5341	-1.47757	0.041904	0.70715	Slc7a14	3	31202858	31310378	-	9829	protein_coding	solute carrier family 7 (cationic amino acid transporter, y+ system), member 14 [Source:MGI Symbol;Acc:MGI:3040688]	-
ENSMUSG00000022537	9.80498	27.5341	-1.47757	0.041904	0.70715	Tmem44	16	30511855	30550842	-	8893	protein_coding	transmembrane protein 44 [Source:MGI Symbol;Acc:MGI:1924489]	-
ENSMUSG00000094724	26.4762	10.1989	1.36583	0.041904	0.70715	Rnaset2b	17	6970634	7011299	+	4455	protein_coding	ribonuclease T2B [Source:MGI Symbol;Acc:MGI:3702087]	-
ENSMUSG00000041695	1446.47	2599.27	-0.845505	0.0420535	0.709131	Kcnj2	11	111066164	111076821	+	5444	protein_coding	potassium inwardly-rectifying channel, subfamily J, member 2 [Source:MGI Symbol;Acc:MGI:104744]	-
ENSMUSG00000089901	29.4182	62.2045	-1.07697	0.0422141	0.711296	Gm8113	14	43925390	43933411	+	2721	protein_coding	predicted gene 8113 [Source:MGI Symbol;Acc:MGI:3648791]	-
ENSMUSG00000053641	2230.02	1241	0.845494	0.0423088	0.712349	Dennd4a	9	64811340	64919667	+	16643	protein_coding	DENN/MADD domain containing 4A [Source:MGI Symbol;Acc:MGI:2142979]	-
ENSMUSG00000075225	40.2055	17.3369	1.20786	0.0425719	0.714769	Ccdc162	10	41538846	41716634	-	10197	protein_coding	coiled-coil domain containing 162 [Source:MGI Symbol;Acc:MGI:1923223]	-
ENSMUSG00000086150	23.5343	50.9876	-1.11113	0.042612	0.714769	Bach2os	4	32559680	32571708	-	2183	antisense	BTB and CNC homology 2, opposite strand [Source:MGI Symbol;Acc:MGI:3041246]	-
ENSMUSG00000034656	80.4127	38.751	1.05088	0.0426331	0.714769	Cacna1a	8	84388440	84640246	+	11418	protein_coding	calcium channel, voltage-dependent, P/Q type, alpha 1A subunit [Source:MGI Symbol;Acc:MGI:109482]	-
ENSMUSG00000051147	106.891	54.0468	0.982273	0.0426397	0.714769	Nat2	8	67494858	67502584	+	1522	protein_coding	N-acetyltransferase 2 (arylamine N-acetyltransferase) [Source:MGI Symbol;Acc:MGI:109201]	-
ENSMUSG00000039637	436.393	790.284	-0.85655	0.0426466	0.714769	Coro7	16	4626133	4679777	-	7423	protein_coding	coronin 7 [Source:MGI Symbol;Acc:MGI:1926135]	-
ENSMUSG00000022003	756.089	417.067	0.858092	0.0426712	0.714769	Slc25a30	14	75760117	75787037	-	4571	protein_coding	solute carrier family 25, member 30 [Source:MGI Symbol;Acc:MGI:1914804]	-
ENSMUSG00000097908	404.031	220.261	0.874897	0.042679	0.714769	4933404O12Rik	5	136919146	136937112	+	4748	lincRNA	RIKEN cDNA 4933404O12 gene [Source:MGI Symbol;Acc:MGI:1914002]	-
ENSMUSG00000041012	8.82432	25.4946	-1.51705	0.0428142	0.714864	Cmtm8	9	114789345	114844156	-	3401	protein_coding	CKLF-like MARVEL transmembrane domain containing 8 [Source:MGI Symbol;Acc:MGI:2447167]	-
ENSMUSG00000027840	24.5149	9.17914	1.40541	0.0428142	0.714864	Wnt2b	3	104945272	104961921	-	4201	protein_coding	wingless-type MMTV integration site family, member 2B [Source:MGI Symbol;Acc:MGI:1261834]	-
ENSMUSG00000107023	24.5149	9.17914	1.40541	0.0428142	0.714864	Gm42715	7	127519584	127567054	+	12746	protein_coding	predicted gene 42715 [Source:MGI Symbol;Acc:MGI:5662852]	-
ENSMUSG00000046959	8.82432	25.4946	-1.51705	0.0428142	0.714864	Slc26a1	5	108669878	108675569	-	4050	protein_coding	solute carrier family 26 (sulfate transporter), member 1 [Source:MGI Symbol;Acc:MGI:2385894]	-
ENSMUSG00000031634	2100.58	1170.64	0.843423	0.0429139	0.715509	Ufsp2	8	45975528	45996958	+	4407	protein_coding	UFM1-specific peptidase 2 [Source:MGI Symbol;Acc:MGI:1913679]	-
ENSMUSG00000059089	567.802	312.036	0.863427	0.0429176	0.715509	Fcgr4	1	171018920	171029761	+	1256	protein_coding	Fc receptor, IgG, low affinity IV [Source:MGI Symbol;Acc:MGI:2179523]	-
ENSMUSG00000063558	28.4376	60.1651	-1.07767	0.0431193	0.717887	Aox1	1	58029931	58106413	+	8690	protein_coding	aldehyde oxidase 1 [Source:MGI Symbol;Acc:MGI:88035]	-
ENSMUSG00000062328	3740.24	2090.43	0.839299	0.0431252	0.717887	Rpl17	18	75000477	75003381	+	775	protein_coding	ribosomal protein L17 [Source:MGI Symbol;Acc:MGI:2448270]	-
ENSMUSG00000003346	1544.54	859.625	0.84531	0.0432133	0.71847	Abhd17a	10	80583654	80590341	-	1547	protein_coding	abhydrolase domain containing 17A [Source:MGI Symbol;Acc:MGI:106388]	-
ENSMUSG00000031803	282.429	151.94	0.893864	0.0432253	0.71847	B3gnt3	8	71690756	71701789	-	3055	protein_coding	UDP-GlcNAc:betaGal beta-1,3-N-acetylglucosaminyltransferase 3 [Source:MGI Symbol;Acc:MGI:2152535]	-
ENSMUSG00000108449	43.1475	86.6778	-1.00421	0.0433967	0.720659	Gm44507	7	98388091	98415624	-	343	lincRNA	predicted gene 44507 [Source:MGI Symbol;Acc:MGI:5753083]	-
ENSMUSG00000022901	544.266	298.779	0.864971	0.0434222	0.720659	Cd86	16	36603869	36666081	-	3661	protein_coding	CD86 antigen [Source:MGI Symbol;Acc:MGI:101773]	-
ENSMUSG00000039982	1761.27	3148.89	-0.838185	0.0435813	0.721431	Dtx4	19	12466341	12501996	-	5765	protein_coding	deltex 4, E3 ubiquitin ligase [Source:MGI Symbol;Acc:MGI:2672905]	-
ENSMUSG00000079177	15.689	37.7313	-1.25912	0.0436842	0.721431	Fam228a	12	4713670	4738430	-	3465	protein_coding	family with sequence similarity 228, member A [Source:MGI Symbol;Acc:MGI:1922105]	-
ENSMUSG00000109853	7.84365	23.4552	-1.56477	0.043693	0.721431	Gm33045	13	110627288	110642730	+	1209	lincRNA	predicted gene, 33045 [Source:MGI Symbol;Acc:MGI:5592204]	-
ENSMUSG00000053647	22.5536	8.15942	1.45326	0.043693	0.721431	Gper1	5	139423151	139427800	+	2537	protein_coding	G protein-coupled estrogen receptor 1 [Source:MGI Symbol;Acc:MGI:1924104]	-
ENSMUSG00000115100	12.747	3.06084	2.01544	0.0439913	0.721431	Gm34934	14	46866576	46882757	-	4686	lincRNA	predicted gene, 34934 [Source:MGI Symbol;Acc:MGI:5594093]	-
ENSMUSG00000013367	2.94032	13.258	-2.12534	0.0439913	0.721431	Iglon5	7	43472904	43490075	-	2622	protein_coding	IgLON family member 5 [Source:MGI Symbol;Acc:MGI:2686277]	-
ENSMUSG00000092600	12.747	3.06084	2.01544	0.0439913	0.721431	Gm20442	17	35743323	35764191	-	492	lincRNA	predicted gene 20442 [Source:MGI Symbol;Acc:MGI:5141907]	-
ENSMUSG00000074272	12.747	3.06084	2.01544	0.0439913	0.721431	Ceacam1	7	25461707	25477603	-	5806	protein_coding	carcinoembryonic antigen-related cell adhesion molecule 1 [Source:MGI Symbol;Acc:MGI:1347245]	-
ENSMUSG00000078796	2.94032	13.258	-2.12534	0.0439913	0.721431	Zfp541	7	16061814	16096334	+	4879	protein_coding	zinc finger protein 541 [Source:MGI Symbol;Acc:MGI:3647699]	zf-C2H2
ENSMUSG00000037225	12.747	3.06084	2.01544	0.0439913	0.721431	Fgf2	3	37348346	37410108	+	6782	protein_coding	fibroblast growth factor 2 [Source:MGI Symbol;Acc:MGI:95516]	-
ENSMUSG00000064350	12.747	3.06084	2.01544	0.0439913	0.721431	mt-Ty	MT	5260	5326	-	67	Mt_tRNA	mitochondrially encoded tRNA tyrosine [Source:MGI Symbol;Acc:MGI:102470]	-
ENSMUSG00000050808	2.94032	13.258	-2.12534	0.0439913	0.721431	Muc15	2	110721340	110739527	+	3569	protein_coding	mucin 15 [Source:MGI Symbol;Acc:MGI:2442110]	-
ENSMUSG00000045136	12.747	3.06084	2.01544	0.0439913	0.721431	Tubb2b	13	34126748	34130466	-	2294	protein_coding	tubulin, beta 2B class IIB [Source:MGI Symbol;Acc:MGI:1920960]	-
ENSMUSG00000089647	2.94032	13.258	-2.12534	0.0439913	0.721431	Gm2245	15	6604341	6654303	-	3376	antisense	predicted gene 2245 [Source:MGI Symbol;Acc:MGI:3780415]	-
ENSMUSG00000086820	2.94032	13.258	-2.12534	0.0439913	0.721431	Gm11465	2	165880025	165882056	+	435	antisense	predicted gene 11465 [Source:MGI Symbol;Acc:MGI:3649368]	-
ENSMUSG00000085754	12.747	3.06084	2.01544	0.0439913	0.721431	Gm15886	3	103771952	103789402	+	1425	antisense	predicted gene 15886 [Source:MGI Symbol;Acc:MGI:3801744]	-
ENSMUSG00000024339	611.931	337.529	0.858131	0.044309	0.726102	Tap2	17	34203527	34216321	+	3781	protein_coding	transporter 2, ATP-binding cassette, sub-family B (MDR/TAP) [Source:MGI Symbol;Acc:MGI:98484]	-
ENSMUSG00000033174	6.86299	21.4158	-1.62367	0.0444891	0.727973	Mgll	6	88724412	88828360	+	5077	protein_coding	monoglyceride lipase [Source:MGI Symbol;Acc:MGI:1346042]	-
ENSMUSG00000075391	6.86299	21.4158	-1.62367	0.0444891	0.727973	Gm13443	2	35340409	35340963	+	555	processed_pseudogene	predicted gene 13443 [Source:MGI Symbol;Acc:MGI:3649615]	-
ENSMUSG00000035640	101.007	50.9876	0.984552	0.0445755	0.728847	Cbarp	10	80130451	80140835	-	4996	protein_coding	calcium channel, voltage-dependent, beta subunit associated regulatory protein [Source:MGI Symbol;Acc:MGI:1354170]	-
ENSMUSG00000078480	14.7083	35.6918	-1.27157	0.044879	0.728889	Mrpl48-ps	4	88599175	88599810	-	636	processed_pseudogene	mitochondrial ribosomal protein L48 pseudogene [Source:MGI Symbol;Acc:MGI:3050089]	-
ENSMUSG00000116757	36.2829	74.4412	-1.03417	0.0450973	0.728889	AC121151.1	17	16557246	16558043	+	798	processed_pseudogene	ribosomal protein L7A (Rpl7a) pseudogene	-
ENSMUSG00000006445	55.8961	25.4946	1.12886	0.0451174	0.728889	Epha2	4	141301240	141329384	+	4674	protein_coding	Eph receptor A2 [Source:MGI Symbol;Acc:MGI:95278]	-
ENSMUSG00000101493	5.88232	19.3763	-1.69826	0.0451175	0.728889	2810405F17Rik	4	137387266	137388382	-	1117	lincRNA	RIKEN cDNA 2810405F17 gene [Source:MGI Symbol;Acc:MGI:1917225]	-
ENSMUSG00000066475	5.88232	19.3763	-1.69826	0.0451175	0.728889	Gm10268	18	38244828	38245382	+	555	processed_pseudogene	predicted gene 10268 [Source:MGI Symbol;Acc:MGI:3642637]	-
ENSMUSG00000001655	5.88232	19.3763	-1.69826	0.0451175	0.728889	Hoxc13	15	102921103	102928814	+	2461	protein_coding	homeobox C13 [Source:MGI Symbol;Acc:MGI:99560]	Homeobox
ENSMUSG00000106241	5.88232	19.3763	-1.69826	0.0451175	0.728889	Gm43143	5	25687373	25689395	-	2023	TEC	predicted gene 43143 [Source:MGI Symbol;Acc:MGI:5663280]	-
ENSMUSG00000099061	5.88232	19.3763	-1.69826	0.0451175	0.728889	Gm28050	5	106500894	106574718	-	984	lincRNA	predicted gene, 28050 [Source:MGI Symbol;Acc:MGI:5547786]	-
ENSMUSG00000086134	18.6309	6.11998	1.58709	0.0451175	0.728889	Gm16159	8	25548661	25556083	-	1157	antisense	predicted gene 16159 [Source:MGI Symbol;Acc:MGI:3801949]	-
ENSMUSG00000002983	162.788	299.799	-0.880471	0.0451254	0.728889	Relb	7	19606217	19629438	-	3885	protein_coding	avian reticuloendotheliosis viral (v-rel) oncogene related B [Source:MGI Symbol;Acc:MGI:103289]	RHD
ENSMUSG00000004933	14.7083	4.08055	1.81921	0.0452022	0.728889	Matk	10	81252935	81263365	+	4594	protein_coding	megakaryocyte-associated tyrosine kinase [Source:MGI Symbol;Acc:MGI:99259]	-
ENSMUSG00000039007	3.92099	15.2974	-1.92973	0.0452022	0.728889	Cpq	15	33083129	33594552	+	5026	protein_coding	carboxypeptidase Q [Source:MGI Symbol;Acc:MGI:1889205]	-
ENSMUSG00000117192	3.92099	15.2974	-1.92973	0.0452022	0.728889	AC151284.1	17	78752255	78752715	+	461	processed_pseudogene	ubiquitin-conjugating enzyme E2C (Ube2c) pseudogene	-
ENSMUSG00000082394	3.92099	15.2974	-1.92973	0.0452022	0.728889	Gm4596	3	116528137	116528578	-	442	processed_pseudogene	predicted gene 4596 [Source:MGI Symbol;Acc:MGI:3782779]	-
ENSMUSG00000112254	14.7083	4.08055	1.81921	0.0452022	0.728889	Gm47690	12	75505800	75508745	-	2946	TEC	predicted gene, 47690 [Source:MGI Symbol;Acc:MGI:6096796]	-
ENSMUSG00000064356	3.92099	15.2974	-1.92973	0.0452022	0.728889	mt-Atp8	MT	7766	7969	+	204	protein_coding	mitochondrially encoded ATP synthase 8 [Source:MGI Symbol;Acc:MGI:99926]	-
ENSMUSG00000040498	3.92099	15.2974	-1.92973	0.0452022	0.728889	Igsf23	7	19937305	19950756	-	2263	protein_coding	immunoglobulin superfamily, member 23 [Source:MGI Symbol;Acc:MGI:1917330]	-
ENSMUSG00000090077	14.7083	4.08055	1.81921	0.0452022	0.728889	Lime1	2	181380078	181383628	+	2304	protein_coding	Lck interacting transmembrane adaptor 1 [Source:MGI Symbol;Acc:MGI:1919949]	-
ENSMUSG00000021303	4.90166	17.3369	-1.79593	0.045436	0.728889	Gng4	13	13784059	13827896	+	3340	protein_coding	guanine nucleotide binding protein (G protein), gamma 4 [Source:MGI Symbol;Acc:MGI:102703]	-
ENSMUSG00000025069	4.90166	17.3369	-1.79593	0.045436	0.728889	Gsto2	19	47865545	47886324	+	1551	protein_coding	glutathione S-transferase omega 2 [Source:MGI Symbol;Acc:MGI:1915464]	-
ENSMUSG00000074527	4.90166	17.3369	-1.79593	0.045436	0.728889	Gm14296	2	176892509	176927809	-	9870	protein_coding	predicted gene 14296 [Source:MGI Symbol;Acc:MGI:3708667]	-
ENSMUSG00000040478	4.90166	17.3369	-1.79593	0.045436	0.728889	Prdm13	4	21677480	21685963	-	4280	protein_coding	PR domain containing 13 [Source:MGI Symbol;Acc:MGI:2448528]	zf-C2H2
ENSMUSG00000036091	16.6696	5.10027	1.68503	0.045436	0.728889	Hyal3	9	107580818	107587359	+	1948	protein_coding	hyaluronoglucosaminidase 3 [Source:MGI Symbol;Acc:MGI:1330288]	-
ENSMUSG00000051606	16.6696	5.10027	1.68503	0.045436	0.728889	2010001K21Rik	13	46979908	47011195	+	3630	processed_transcript	RIKEN cDNA 2010001K21 gene [Source:MGI Symbol;Acc:MGI:1917079]	-
ENSMUSG00000099879	16.6696	5.10027	1.68503	0.045436	0.728889	Gm29123	9	106309944	106335833	-	3657	antisense	predicted gene 29123 [Source:MGI Symbol;Acc:MGI:5579829]	-
ENSMUSG00000033022	4.90166	17.3369	-1.79593	0.045436	0.728889	Cdo1	18	46713205	46728342	-	1530	protein_coding	cysteine dioxygenase 1, cytosolic [Source:MGI Symbol;Acc:MGI:105925]	-
ENSMUSG00000064373	358.921	647.523	-0.851033	0.0456204	0.731317	Selenop	15	3268547	3280508	+	2842	protein_coding	selenoprotein P [Source:MGI Symbol;Acc:MGI:894288]	-
ENSMUSG00000064288	19.6116	44.8693	-1.1887	0.0459313	0.735375	Hist1h4k	13	21750194	21750505	-	312	protein_coding	histone cluster 1, H4k [Source:MGI Symbol;Acc:MGI:2448439]	-
ENSMUSG00000040488	176.518	93.8158	0.911047	0.0459402	0.735375	Ltbp4	7	27305136	27337692	-	6463	protein_coding	latent transforming growth factor beta binding protein 4 [Source:MGI Symbol;Acc:MGI:1321395]	-
ENSMUSG00000090582	13.7276	33.6524	-1.28566	0.0461633	0.737878	Gm17024	12	40209487	40211073	-	634	sense_intronic	predicted gene 17024 [Source:MGI Symbol;Acc:MGI:4937851]	-
ENSMUSG00000089525	13.7276	33.6524	-1.28566	0.0461633	0.737878	Gm23833	17	12770631	12770882	+	252	misc_RNA	predicted gene, 23833 [Source:MGI Symbol;Acc:MGI:5453610]	-
ENSMUSG00000018698	25.4956	54.0468	-1.0801	0.046223	0.738298	Lhx1	11	84518284	84525535	-	4072	protein_coding	LIM homeobox protein 1 [Source:MGI Symbol;Acc:MGI:99783]	Homeobox
ENSMUSG00000047250	1386.65	778.048	0.833581	0.0462808	0.738687	Ptgs1	2	36230426	36252272	+	3884	protein_coding	prostaglandin-endoperoxide synthase 1 [Source:MGI Symbol;Acc:MGI:97797]	-
ENSMUSG00000054648	283.41	153.979	0.879642	0.0464159	0.740309	Zfp869	8	69706332	69710724	-	1590	protein_coding	zinc finger protein 869 [Source:MGI Symbol;Acc:MGI:1914119]	zf-C2H2
ENSMUSG00000026880	3621.58	2043.52	0.825528	0.0466517	0.743532	Stom	2	35313986	35336976	-	2827	protein_coding	stomatin [Source:MGI Symbol;Acc:MGI:95403]	-
ENSMUSG00000051335	379.515	209.044	0.859978	0.0467182	0.743831	Gfod1	13	43195245	43304172	-	7208	protein_coding	glucose-fructose oxidoreductase domain containing 1 [Source:MGI Symbol;Acc:MGI:2145304]	-
ENSMUSG00000056820	3954.03	2232.17	0.824844	0.0467378	0.743831	Tsnax	8	125012997	125034192	+	3917	protein_coding	translin-associated factor X [Source:MGI Symbol;Acc:MGI:1855672]	-
ENSMUSG00000044447	759.031	424.205	0.839218	0.0471825	0.750302	Dock5	14	67752135	67933442	-	12169	protein_coding	dedicator of cytokinesis 5 [Source:MGI Symbol;Acc:MGI:2652871]	-
ENSMUSG00000054863	18.6309	42.8299	-1.19529	0.0472123	0.750302	Fam19a5	15	87544299	87759364	+	2908	protein_coding	family with sequence similarity 19, member A5 [Source:MGI Symbol;Acc:MGI:2146182]	-
ENSMUSG00000026604	2470.29	4368.48	-0.82242	0.0472728	0.750723	Ptpn14	1	189728268	189876695	+	13413	protein_coding	protein tyrosine phosphatase, non-receptor type 14 [Source:MGI Symbol;Acc:MGI:102467]	-
ENSMUSG00000009614	12.747	31.613	-1.30172	0.0475441	0.753948	Sardh	2	27188393	27248337	-	5432	protein_coding	sarcosine dehydrogenase [Source:MGI Symbol;Acc:MGI:2183102]	-
ENSMUSG00000038060	12.747	31.613	-1.30172	0.0475441	0.753948	Dlec1	9	119102478	119148246	+	6696	protein_coding	deleted in lung and esophageal cancer 1 [Source:MGI Symbol;Acc:MGI:2443671]	-
ENSMUSG00000032470	122.581	64.244	0.930826	0.0479916	0.760498	Mras	9	99385420	99437381	-	5134	protein_coding	muscle and microspikes RAS [Source:MGI Symbol;Acc:MGI:1100856]	-
ENSMUSG00000064105	249.087	448.678	-0.848697	0.048137	0.762255	Cnnm2	19	46761596	46878795	+	3558	protein_coding	cyclin M2 [Source:MGI Symbol;Acc:MGI:2151054]	-
ENSMUSG00000045932	352.056	193.748	0.861222	0.0482916	0.764155	Ifit2	19	34550694	34576419	+	3927	protein_coding	interferon-induced protein with tetratricopeptide repeats 2 [Source:MGI Symbol;Acc:MGI:99449]	-
ENSMUSG00000073412	41.1862	18.3566	1.16063	0.0485971	0.767891	Lst1	17	35185095	35188439	-	415	protein_coding	leukocyte specific transcript 1 [Source:MGI Symbol;Acc:MGI:1096324]	-
ENSMUSG00000108350	17.6503	40.7904	-1.20258	0.0485971	0.767891	Gm44950	7	79922572	79924867	-	2296	TEC	predicted gene 44950 [Source:MGI Symbol;Acc:MGI:5753526]	-
ENSMUSG00000026204	22.5536	49.9679	-1.14312	0.0486862	0.768748	Ptprn	1	75247027	75264502	-	4249	protein_coding	protein tyrosine phosphatase, receptor type, N [Source:MGI Symbol;Acc:MGI:102765]	-
ENSMUSG00000020571	8748.48	15382.5	-0.814173	0.0488288	0.770449	Pdia6	12	17266545	17284770	+	3745	protein_coding	protein disulfide isomerase associated 6 [Source:MGI Symbol;Acc:MGI:1919103]	-
ENSMUSG00000040723	361.863	199.867	0.856019	0.0488842	0.770772	Rcsd1	1	165646516	165709757	-	10131	protein_coding	RCSD domain containing 1 [Source:MGI Symbol;Acc:MGI:2676394]	-
ENSMUSG00000027313	30.3989	12.2383	1.30415	0.0490282	0.772296	Chac1	2	119351229	119354381	+	1637	protein_coding	ChaC, cation transport regulator 1 [Source:MGI Symbol;Acc:MGI:1916315]	-
ENSMUSG00000005682	735.495	412.988	0.832433	0.0490508	0.772296	Pan2	10	128303335	128321358	+	8472	protein_coding	PAN2 poly(A) specific ribonuclease subunit [Source:MGI Symbol;Acc:MGI:1918984]	-
ENSMUSG00000000686	72.5674	35.6918	1.02127	0.0496441	0.781081	Abhd15	11	77515121	77538607	+	3035	protein_coding	abhydrolase domain containing 15 [Source:MGI Symbol;Acc:MGI:1914727]	-
ENSMUSG00000034641	788.451	443.58	0.829658	0.0497715	0.782171	Cd300ld	11	114982274	114989922	-	2645	protein_coding	CD300 molecule like family member d [Source:MGI Symbol;Acc:MGI:2442358]	-
ENSMUSG00000040616	418.741	232.498	0.848513	0.049813	0.782171	Tmem51	4	142030992	142084304	-	1875	protein_coding	transmembrane protein 51 [Source:MGI Symbol;Acc:MGI:2384874]	-
ENSMUSG00000078956	102.968	53.0271	0.955815	0.0498264	0.782171	Gm14221	2	160568379	160619971	-	1667	lincRNA	predicted gene 14221 [Source:MGI Symbol;Acc:MGI:3650696]	-
ENSMUSG00000059498	1747.54	991.169	0.818046	0.0498729	0.782171	Fcgr3	1	171051174	171064935	-	1736	protein_coding	Fc receptor, IgG, low affinity III [Source:MGI Symbol;Acc:MGI:95500]	-
ENSMUSG00000071456	439.335	780.087	-0.828126	0.0498904	0.782171	1110002L01Rik	12	3403878	3427011	-	4131	antisense	RIKEN cDNA 1110002L01 gene [Source:MGI Symbol;Acc:MGI:1915821]	-
ENSMUSG00000030465	360.882	199.867	0.852106	0.0499541	0.782614	Psd3	8	67689082	68212027	-	17632	protein_coding	pleckstrin and Sec7 domain containing 3 [Source:MGI Symbol;Acc:MGI:1918215]	-
ENSMUSG00000039943	48.0508	22.4355	1.09467	0.0500626	0.783758	Plcb4	2	135659011	136014593	+	8970	protein_coding	phospholipase C, beta 4 [Source:MGI Symbol;Acc:MGI:107464]	-
ENSMUSG00000072249	44.1282	86.6778	-0.971881	0.0503029	0.786963	Fthl17f	X	9063015	9063861	+	847	protein_coding	ferritin, heavy polypeptide-like 17, member F [Source:MGI Symbol;Acc:MGI:3642941]	-
ENSMUSG00000082163	145.136	76.4806	0.923177	0.0504665	0.788964	Gm14276	2	156994173	156994892	-	720	processed_pseudogene	predicted gene 14276 [Source:MGI Symbol;Acc:MGI:3701955]	-
ENSMUSG00000074269	27.4569	11.2186	1.28215	0.0506208	0.790249	Rec114	9	58652850	58743964	-	1277	protein_coding	REC114 meiotic recombination protein [Source:MGI Symbol;Acc:MGI:1920923]	-
ENSMUSG00000087477	28.4376	11.2186	1.33255	0.0506208	0.790249	Gm13822	5	114917318	114923277	-	346	antisense	predicted gene 13822 [Source:MGI Symbol;Acc:MGI:3650351]	-
ENSMUSG00000087590	97.0839	180.492	-0.893736	0.0506561	0.790249	Epb41l4aos	18	33794892	33795986	+	430	lincRNA	erythrocyte membrane protein band 4.1 like 4a, opposite strand [Source:MGI Symbol;Acc:MGI:1916999]	-
ENSMUSG00000001036	253.009	452.757	-0.839219	0.0507439	0.790737	Epn2	11	61517249	61579687	-	5228	protein_coding	epsin 2 [Source:MGI Symbol;Acc:MGI:1333766]	-
ENSMUSG00000097471	35.3022	71.382	-1.01313	0.0507589	0.790737	5830432E09Rik	7	135635931	135652314	-	6112	antisense	RIKEN cDNA 5830432E09 gene [Source:MGI Symbol;Acc:MGI:1915015]	-
ENSMUSG00000050914	107.871	56.0862	0.942115	0.0508036	0.790875	Ankrd37	8	45996902	46005707	-	1539	protein_coding	ankyrin repeat domain 37 [Source:MGI Symbol;Acc:MGI:3603344]	-
ENSMUSG00000005150	632.525	355.884	0.829506	0.0508499	0.791039	Wdr83	8	85075035	85081306	-	2818	protein_coding	WD repeat domain containing 83 [Source:MGI Symbol;Acc:MGI:1915086]	-
ENSMUSG00000019437	152.001	276.346	-0.861836	0.0511349	0.794911	Tlcd1	11	78176711	78181909	+	5009	protein_coding	TLC domain containing 1 [Source:MGI Symbol;Acc:MGI:1915572]	-
ENSMUSG00000026994	509.943	285.523	0.836463	0.0513152	0.797154	Galnt3	2	66082766	66124994	-	4374	protein_coding	polypeptide N-acetylgalactosaminyltransferase 3 [Source:MGI Symbol;Acc:MGI:894695]	-
ENSMUSG00000032562	5929.08	3391.59	0.805826	0.0516046	0.800615	Gnai2	9	107614125	107635367	-	3779	protein_coding	guanine nucleotide binding protein (G protein), alpha inhibiting 2 [Source:MGI Symbol;Acc:MGI:95772]	-
ENSMUSG00000028167	198.092	355.884	-0.844813	0.0516105	0.800615	Bdh2	3	135281221	135304426	+	4250	protein_coding	3-hydroxybutyrate dehydrogenase, type 2 [Source:MGI Symbol;Acc:MGI:1917022]	-
ENSMUSG00000070883	37.2635	16.3172	1.1854	0.051728	0.801876	Ccdc173	2	69758033	69789575	-	2558	protein_coding	coiled-coil domain containing 173 [Source:MGI Symbol;Acc:MGI:1923100]	-
ENSMUSG00000114277	66.6834	127.467	-0.933378	0.0517646	0.80188	Gm48583	13	60641790	60642009	+	220	processed_pseudogene	predicted gene, 48583 [Source:MGI Symbol;Acc:MGI:6098152]	-
ENSMUSG00000056608	1270.94	722.983	0.813756	0.0520344	0.805494	Chd9	8	90828352	91054516	+	23148	protein_coding	chromodomain helicase DNA binding protein 9 [Source:MGI Symbol;Acc:MGI:1924001]	-
ENSMUSG00000031647	250.067	445.619	-0.833164	0.0523243	0.808283	Mfap3l	8	60632827	60676729	+	6837	protein_coding	microfibrillar-associated protein 3-like [Source:MGI Symbol;Acc:MGI:1918556]	-
ENSMUSG00000115355	9.80498	26.5144	-1.42337	0.0523243	0.808283	4930445E18Rik	15	25285802	25332659	-	1737	lincRNA	RIKEN cDNA 4930445E18 gene [Source:MGI Symbol;Acc:MGI:1925365]	-
ENSMUSG00000031551	25.4956	10.1989	1.31165	0.0523243	0.808283	Ido1	8	24584136	24597009	-	1825	protein_coding	indoleamine 2,3-dioxygenase 1 [Source:MGI Symbol;Acc:MGI:96416]	-
ENSMUSG00000061878	52.9541	24.4749	1.10963	0.0524031	0.808934	Sphk1	11	116530925	116536674	+	4774	protein_coding	sphingosine kinase 1 [Source:MGI Symbol;Acc:MGI:1316649]	-
ENSMUSG00000024082	504.059	888.177	-0.817094	0.0525905	0.811259	Ndufaf7	17	78937136	78948052	+	3503	protein_coding	NADH:ubiquinone oxidoreductase complex assembly factor 7 [Source:MGI Symbol;Acc:MGI:1920944]	-
ENSMUSG00000010057	314.791	175.393	0.843365	0.0526808	0.812086	Nprl2	9	107542226	107545706	+	2013	protein_coding	nitrogen permease regulator-like 2 [Source:MGI Symbol;Acc:MGI:1914482]	-
ENSMUSG00000066057	33.3409	67.3031	-1.01055	0.0532081	0.819643	Gm1976	17	94759944	94834799	-	1912	lincRNA	predicted gene 1976 [Source:MGI Symbol;Acc:MGI:3780145]	-
ENSMUSG00000041180	238.299	130.526	0.867844	0.0532604	0.819875	Hectd2	19	36554639	36621135	+	9066	protein_coding	HECT domain E3 ubiquitin protein ligase 2 [Source:MGI Symbol;Acc:MGI:2442663]	-
ENSMUSG00000056069	643.313	364.041	0.821213	0.0533866	0.821247	Otulinl	15	27655069	27681579	-	3241	protein_coding	OTU deubiquitinase with linear linkage specificity like [Source:MGI Symbol;Acc:MGI:2687281]	-
ENSMUSG00000072407	14.7083	34.6721	-1.2299	0.0535035	0.822471	Gm6419	10	74862988	74863416	-	429	processed_pseudogene	predicted gene 6419 [Source:MGI Symbol;Acc:MGI:3647564]	-
ENSMUSG00000036611	473.658	267.168	0.825818	0.0537403	0.825538	Eepd1	9	25481547	25604110	+	2935	protein_coding	endonuclease/exonuclease/phosphatase family domain containing 1 [Source:MGI Symbol;Acc:MGI:1914734]	-
ENSMUSG00000006589	8538.62	4913.01	0.797381	0.0538429	0.826064	Aprt	8	122574635	122576909	-	1615	protein_coding	adenine phosphoribosyl transferase [Source:MGI Symbol;Acc:MGI:88061]	-
ENSMUSG00000097042	327.539	182.531	0.843107	0.0538493	0.826064	Gm17491	8	22480291	22483332	+	2311	sense_intronic	predicted gene, 17491 [Source:MGI Symbol;Acc:MGI:4937125]	-
ENSMUSG00000026649	8.82432	24.4749	-1.45844	0.0541358	0.827714	Cfap126	1	171113918	171126967	+	1774	protein_coding	cilia and flagella associated protein 126 [Source:MGI Symbol;Acc:MGI:1922722]	-
ENSMUSG00000110159	8.82432	24.4749	-1.45844	0.0541358	0.827714	Gm45501	7	132837698	132840223	-	2526	TEC	predicted gene 45501 [Source:MGI Symbol;Acc:MGI:5791337]	-
ENSMUSG00000063364	23.5343	9.17914	1.34682	0.0541358	0.827714	3300002I08Rik	2	150310935	150362765	-	2117	protein_coding	RIKEN cDNA 3300002I08 gene [Source:MGI Symbol;Acc:MGI:1916527]	-
ENSMUSG00000000290	5224.97	3007.15	0.796999	0.0542838	0.827714	Itgb2	10	77530252	77565708	+	3052	protein_coding	integrin beta 2 [Source:MGI Symbol;Acc:MGI:96611]	-
ENSMUSG00000041797	514.846	290.622	0.824741	0.0542981	0.827714	Abca9	11	110100749	110168196	-	8048	protein_coding	ATP-binding cassette, sub-family A (ABC1), member 9 [Source:MGI Symbol;Acc:MGI:2386796]	-
ENSMUSG00000039043	101.987	186.61	-0.870803	0.0543705	0.827714	Arpin	7	79925361	79935359	-	2277	protein_coding	actin-related protein 2/3 complex inhibitor [Source:MGI Symbol;Acc:MGI:1917670]	-
ENSMUSG00000000740	32440.3	18709.8	0.793988	0.0544754	0.827714	Rpl13	8	123102350	123105244	+	2595	protein_coding	ribosomal protein L13 [Source:MGI Symbol;Acc:MGI:105922]	-
ENSMUSG00000038094	273.603	485.388	-0.826753	0.054746	0.827714	Atp13a4	16	29395853	29544864	-	6230	protein_coding	ATPase type 13A4 [Source:MGI Symbol;Acc:MGI:1924456]	-
ENSMUSG00000031133	3239.12	1866.09	0.795548	0.0552386	0.827714	Arhgef6	X	57231485	57338729	-	8552	protein_coding	Rac/Cdc42 guanine nucleotide exchange factor (GEF) 6 [Source:MGI Symbol;Acc:MGI:1920591]	-
ENSMUSG00000069662	620.757	352.825	0.814869	0.0553534	0.827714	Marcks	10	37133375	37138920	-	4048	protein_coding	myristoylated alanine rich protein kinase C substrate [Source:MGI Symbol;Acc:MGI:96907]	-
ENSMUSG00000074916	89.2386	164.176	-0.878545	0.0553951	0.827714	Chst14	2	118926496	118928585	+	2090	protein_coding	carbohydrate (N-acetylgalactosamine 4-0) sulfotransferase 14 [Source:MGI Symbol;Acc:MGI:1919386]	-
ENSMUSG00000110834	13.7276	32.6327	-1.24143	0.0554419	0.827714	Gm39469	9	124270358	124282139	-	461	lincRNA	predicted gene, 39469 [Source:MGI Symbol;Acc:MGI:5622354]	-
ENSMUSG00000102553	33.3409	14.2777	1.21659	0.0554419	0.827714	D930036K23Rik	2	14016086	14020049	-	3964	TEC	RIKEN cDNA D930036K23 gene [Source:MGI Symbol;Acc:MGI:2442341]	-
ENSMUSG00000075012	141.214	253.912	-0.845855	0.0555395	0.827714	Fjx1	2	102449366	102452499	-	3134	protein_coding	four jointed box 1 [Source:MGI Symbol;Acc:MGI:1341907]	-
ENSMUSG00000084772	22.5536	48.9482	-1.11345	0.0556015	0.827714	Gm15473	6	17058806	17064996	-	1179	lincRNA	predicted gene 15473 [Source:MGI Symbol;Acc:MGI:3705105]	-
ENSMUSG00000074063	322.636	180.492	0.837554	0.0558326	0.827714	Osgin1	8	119434124	119446256	+	2674	protein_coding	oxidative stress induced growth inhibitor 1 [Source:MGI Symbol;Acc:MGI:1919089]	-
ENSMUSG00000013701	1320.95	2292.33	-0.795179	0.0559015	0.827714	Timm23	14	32180162	32201898	-	1786	protein_coding	translocase of inner mitochondrial membrane 23 [Source:MGI Symbol;Acc:MGI:1858317]	-
ENSMUSG00000097313	27.4569	56.0862	-1.02701	0.0559049	0.827714	Gm26569	16	29907519	29946754	-	4295	processed_transcript	predicted gene, 26569 [Source:MGI Symbol;Acc:MGI:5477063]	-
ENSMUSG00000022075	297.139	166.216	0.837624	0.0559215	0.827714	Rhobtb2	14	69784990	69805636	-	10124	protein_coding	Rho-related BTB domain containing 2 [Source:MGI Symbol;Acc:MGI:2180557]	-
ENSMUSG00000047749	188.285	102.993	0.869614	0.0559858	0.827714	Zc3hav1l	6	38287396	38299259	-	6536	protein_coding	zinc finger CCCH-type, antiviral 1-like [Source:MGI Symbol;Acc:MGI:2443387]	-
ENSMUSG00000048480	21.5729	8.15942	1.38949	0.0560418	0.827714	Cxcr1	1	74191785	74194631	-	1491	protein_coding	chemokine (C-X-C motif) receptor 1 [Source:MGI Symbol;Acc:MGI:2448715]	-
ENSMUSG00000108714	7.84365	22.4355	-1.50099	0.0560418	0.827714	Gm21057	7	80062710	80075267	-	1009	antisense	predicted gene, 21057 [Source:MGI Symbol;Acc:MGI:5434414]	-
ENSMUSG00000000204	21.5729	8.15942	1.38949	0.0560418	0.827714	Slfn4	11	83175186	83190216	+	3964	protein_coding	schlafen 4 [Source:MGI Symbol;Acc:MGI:1329010]	-
ENSMUSG00000028957	57.8574	110.131	-0.927112	0.0560932	0.827714	Per3	4	151003652	151044665	-	9608	protein_coding	period circadian clock 3 [Source:MGI Symbol;Acc:MGI:1277134]	-
ENSMUSG00000021759	125.523	226.379	-0.850121	0.0561009	0.827714	Plpp1	13	112800792	112867894	+	1750	protein_coding	phospholipid phosphatase 1 [Source:MGI Symbol;Acc:MGI:108412]	-
ENSMUSG00000031967	3168.52	1830.4	0.791611	0.0564703	0.827714	Afg3l1	8	123477903	123503916	+	4757	protein_coding	AFG3-like AAA ATPase 1 [Source:MGI Symbol;Acc:MGI:1928277]	-
ENSMUSG00000028970	751.185	1306.26	-0.798096	0.0565413	0.827714	Abcb1b	5	8798147	8866315	+	7990	protein_coding	ATP-binding cassette, sub-family B (MDR/TAP), member 1B [Source:MGI Symbol;Acc:MGI:97568]	-
ENSMUSG00000058900	64.7221	122.368	-0.91753	0.0565751	0.827714	Rsl1	13	67173182	67184044	+	2646	protein_coding	regulator of sex limited protein 1 [Source:MGI Symbol;Acc:MGI:3044162]	zf-C2H2
ENSMUSG00000028698	121.6	65.2637	0.896574	0.0565751	0.827714	Pik3r3	4	116221618	116303056	+	5300	protein_coding	phosphoinositide-3-kinase regulatory subunit 3 [Source:MGI Symbol;Acc:MGI:109277]	-
ENSMUSG00000052396	7.84365	1.02142	2.79967	0.0566303	0.827714	Mogat2	7	99219084	99238619	-	1835	protein_coding	monoacylglycerol O-acyltransferase 2 [Source:MGI Symbol;Acc:MGI:2663253]	-
ENSMUSG00000074678	0.978978	8.15942	-2.90523	0.0566303	0.827714	Defb25	2	152622356	152623053	-	293	protein_coding	defensin beta 25 [Source:MGI Symbol;Acc:MGI:3651158]	-
ENSMUSG00000030157	0.978978	8.15942	-2.90523	0.0566303	0.827714	Clec2d	6	129180615	129186534	+	1213	protein_coding	C-type lectin domain family 2, member d [Source:MGI Symbol;Acc:MGI:2135589]	-
ENSMUSG00000117028	0.978978	8.15942	-2.90523	0.0566303	0.827714	AC126937.1	17	28223104	28224167	-	1064	antisense	novel transcript, antisense to Def6	-
ENSMUSG00000087135	0.978978	8.15942	-2.90523	0.0566303	0.827714	Gm16096	9	40780742	40784181	-	834	processed_transcript	predicted gene 16096 [Source:MGI Symbol;Acc:MGI:3801985]	-
ENSMUSG00000030283	7.84365	1.02142	2.79967	0.0566303	0.827714	St8sia1	6	142821545	142964452	-	9341	protein_coding	ST8 alpha-N-acetyl-neuraminide alpha-2,8-sialyltransferase 1 [Source:MGI Symbol;Acc:MGI:106011]	-
ENSMUSG00000031258	7.84365	1.02142	2.79967	0.0566303	0.827714	Xkrx	X	134149043	134162076	-	3024	protein_coding	X-linked Kx blood group related, X-linked [Source:MGI Symbol;Acc:MGI:3584011]	-
ENSMUSG00000037418	0.978978	8.15942	-2.90523	0.0566303	0.827714	Best1	19	9985174	10001633	-	2152	protein_coding	bestrophin 1 [Source:MGI Symbol;Acc:MGI:1346332]	-
ENSMUSG00000105691	7.84365	1.02142	2.79967	0.0566303	0.827714	Gm42876	3	132806253	132809467	+	3215	TEC	predicted gene 42876 [Source:MGI Symbol;Acc:MGI:5663013]	-
ENSMUSG00000038763	0.978978	8.15942	-2.90523	0.0566303	0.827714	Alpk3	7	81057600	81105612	+	6445	protein_coding	alpha-kinase 3 [Source:MGI Symbol;Acc:MGI:2151224]	-
ENSMUSG00000083264	7.84365	1.02142	2.79967	0.0566303	0.827714	Gm11461	2	165925266	165925841	-	387	processed_pseudogene	predicted gene 11461 [Source:MGI Symbol;Acc:MGI:3650580]	-
ENSMUSG00000082765	7.84365	1.02142	2.79967	0.0566303	0.827714	Gm14411	2	177125463	177127709	-	914	unprocessed_pseudogene	predicted gene 14411 [Source:MGI Symbol;Acc:MGI:3649821]	-
ENSMUSG00000052241	7.84365	1.02142	2.79967	0.0566303	0.827714	A930035D04Rik	6	47453776	47454320	-	543	pseudogene	RIKEN cDNA A930035D04 gene [Source:MGI Symbol;Acc:MGI:2445106]	-
ENSMUSG00000091735	7.84365	1.02142	2.79967	0.0566303	0.827714	Gpr62	9	106463962	106465938	-	1977	protein_coding	G protein-coupled receptor 62 [Source:MGI Symbol;Acc:MGI:3525078]	-
ENSMUSG00000030630	7.84365	1.02142	2.79967	0.0566303	0.827714	Fah	7	84585159	84606722	-	2218	protein_coding	fumarylacetoacetate hydrolase [Source:MGI Symbol;Acc:MGI:95482]	-
ENSMUSG00000074006	0.978978	8.15942	-2.90523	0.0566303	0.827714	Omp	7	98143359	98145502	-	2144	protein_coding	olfactory marker protein [Source:MGI Symbol;Acc:MGI:97436]	-
ENSMUSG00000022231	0.978978	8.15942	-2.90523	0.0566303	0.827714	Sema5a	15	32244810	32696341	+	18686	protein_coding	sema domain, seven thrombospondin repeats (type 1 and type 1-like), transmembrane domain (TM) and short cytoplasmic domain, (semaphorin) 5A [Source:MGI Symbol;Acc:MGI:107556]	-
ENSMUSG00000065036	0.978978	8.15942	-2.90523	0.0566303	0.827714	Gm22362	6	131380273	131380406	-	134	snoRNA	predicted gene, 22362 [Source:MGI Symbol;Acc:MGI:5452139]	-
ENSMUSG00000110151	0.978978	8.15942	-2.90523	0.0566303	0.827714	Gm38416	8	117681622	117693198	+	3780	lincRNA	predicted gene, 38416 [Source:MGI Symbol;Acc:MGI:5621301]	-
ENSMUSG00000087327	7.84365	1.02142	2.79967	0.0566303	0.827714	Gm15884	6	124715573	124718831	-	643	antisense	predicted gene 15884 [Source:MGI Symbol;Acc:MGI:3801897]	-
ENSMUSG00000066372	0.978978	8.15942	-2.90523	0.0566303	0.827714	Vmn2r65	7	84935565	84964115	-	10403	protein_coding	vomeronasal 2, receptor 65 [Source:MGI Symbol;Acc:MGI:3642776]	-
ENSMUSG00000093672	0.978978	8.15942	-2.90523	0.0566303	0.827714	Gm20655	10	17790522	17799921	-	3118	antisense	predicted gene 20655 [Source:MGI Symbol;Acc:MGI:5313102]	-
ENSMUSG00000097360	7.84365	1.02142	2.79967	0.0566303	0.827714	9430065F17Rik	13	67553035	67564010	+	2571	antisense	RIKEN cDNA 9430065F17 gene [Source:MGI Symbol;Acc:MGI:1924606]	-
ENSMUSG00000110903	7.84365	1.02142	2.79967	0.0566303	0.827714	Gm47857	10	43363010	43366888	+	3879	TEC	predicted gene, 47857 [Source:MGI Symbol;Acc:MGI:6097069]	-
ENSMUSG00000113689	0.978978	8.15942	-2.90523	0.0566303	0.827714	Gm29676	13	44249460	44280449	-	1982	lincRNA	predicted gene, 29676 [Source:MGI Symbol;Acc:MGI:5588835]	-
ENSMUSG00000083353	0.978978	8.15942	-2.90523	0.0566303	0.827714	Gm12540	3	37327072	37327390	+	319	processed_pseudogene	predicted gene 12540 [Source:MGI Symbol;Acc:MGI:3651849]	-
ENSMUSG00000105976	7.84365	1.02142	2.79967	0.0566303	0.827714	Gm42782	3	96784325	96784846	+	522	TEC	predicted gene 42782 [Source:MGI Symbol;Acc:MGI:5662919]	-
ENSMUSG00000109759	7.84365	1.02142	2.79967	0.0566303	0.827714	1700011L03Rik	8	46946795	46948799	-	608	lincRNA	RIKEN cDNA 1700011L03 gene [Source:MGI Symbol;Acc:MGI:1916535]	-
ENSMUSG00000105501	0.978978	8.15942	-2.90523	0.0566303	0.827714	5330426L24Rik	14	54349462	54351636	-	2175	lincRNA	RIKEN cDNA 5330426L24 gene [Source:MGI Symbol;Acc:MGI:1925535]	-
ENSMUSG00000105100	7.84365	1.02142	2.79967	0.0566303	0.827714	Gm44349	11	69980692	69980814	+	123	miRNA	predicted gene, 44349 [Source:MGI Symbol;Acc:MGI:5690741]	-
ENSMUSG00000051054	7.84365	1.02142	2.79967	0.0566303	0.827714	1700014D04Rik	13	59740842	59746752	-	3281	protein_coding	RIKEN cDNA 1700014D04 gene [Source:MGI Symbol;Acc:MGI:1921474]	-
ENSMUSG00000088901	7.84365	1.02142	2.79967	0.0566303	0.827714	Mir1943	15	79375228	79375300	-	73	miRNA	microRNA 1943 [Source:MGI Symbol;Acc:MGI:3836982]	-
ENSMUSG00000022658	0.978978	8.15942	-2.90523	0.0566303	0.827714	Tagln3	16	45711230	45724608	-	1240	protein_coding	transgelin 3 [Source:MGI Symbol;Acc:MGI:1926784]	-
ENSMUSG00000092550	7.84365	1.02142	2.79967	0.0566303	0.827714	Gm20496	17	34199316	34205449	-	663	antisense	predicted gene 20496 [Source:MGI Symbol;Acc:MGI:5141961]	-
ENSMUSG00000106149	0.978978	8.15942	-2.90523	0.0566303	0.827714	Gm43430	3	135650670	135654566	-	3897	TEC	predicted gene 43430 [Source:MGI Symbol;Acc:MGI:5663567]	-
ENSMUSG00000079415	0.978978	8.15942	-2.90523	0.0566303	0.827714	Cntf	19	12763660	12765632	-	1073	protein_coding	ciliary neurotrophic factor [Source:MGI Symbol;Acc:MGI:88439]	-
ENSMUSG00000097500	7.84365	1.02142	2.79967	0.0566303	0.827714	Gm26537	8	120643950	120653687	+	652	antisense	predicted gene, 26537 [Source:MGI Symbol;Acc:MGI:5477031]	-
ENSMUSG00000097796	0.978978	8.15942	-2.90523	0.0566303	0.827714	Gm16702	17	8379045	8389468	-	2384	lincRNA	predicted gene, 16702 [Source:MGI Symbol;Acc:MGI:4439626]	-
ENSMUSG00000107230	7.84365	1.02142	2.79967	0.0566303	0.827714	Gm19265	6	85961623	86001926	+	894	antisense	predicted gene, 19265 [Source:MGI Symbol;Acc:MGI:5011450]	-
ENSMUSG00000001506	7.84365	1.02142	2.79967	0.0566303	0.827714	Col1a1	11	94936224	94953042	+	6563	protein_coding	collagen, type I, alpha 1 [Source:MGI Symbol;Acc:MGI:88467]	-
ENSMUSG00000114477	0.978978	8.15942	-2.90523	0.0566303	0.827714	Gm8795	13	112937585	112938023	+	439	processed_pseudogene	predicted gene 8795 [Source:MGI Symbol;Acc:MGI:3643764]	-
ENSMUSG00000027875	0.978978	8.15942	-2.90523	0.0566303	0.827714	Hmgcs2	3	98280435	98310738	+	3290	protein_coding	3-hydroxy-3-methylglutaryl-Coenzyme A synthase 2 [Source:MGI Symbol;Acc:MGI:101939]	-
ENSMUSG00000039738	418.741	733.18	-0.807915	0.0566548	0.827714	Slx4	16	3979105	4003770	-	7657	protein_coding	SLX4 structure-specific endonuclease subunit homolog (S. cerevisiae) [Source:MGI Symbol;Acc:MGI:106299]	-
ENSMUSG00000060032	1418.04	2455.49	-0.792058	0.0567292	0.827896	H2afj	6	136808244	136810074	+	1831	protein_coding	H2A histone family, member J [Source:MGI Symbol;Acc:MGI:3606192]	-
ENSMUSG00000023030	2121.17	3667.93	-0.790069	0.0567422	0.827896	Slc11a2	15	100387898	100425072	-	6354	protein_coding	solute carrier family 11 (proton-coupled divalent metal ion transporters), member 2 [Source:MGI Symbol;Acc:MGI:1345279]	-
ENSMUSG00000074794	266.738	148.881	0.840759	0.0568901	0.829507	Arrdc3	13	80883384	80896042	+	6266	protein_coding	arrestin domain containing 3 [Source:MGI Symbol;Acc:MGI:2145242]	-
ENSMUSG00000028133	47.0702	22.4355	1.065	0.0574029	0.834019	Rwdd3	3	121155398	121171695	-	5065	protein_coding	RWD domain containing 3 [Source:MGI Symbol;Acc:MGI:1920420]	-
ENSMUSG00000026807	34.3215	68.3228	-0.990544	0.0574036	0.834019	Ak8	2	28700164	28813165	+	1873	protein_coding	adenylate kinase 8 [Source:MGI Symbol;Acc:MGI:1916120]	-
ENSMUSG00000026826	67.6641	33.6524	1.0051	0.0574036	0.834019	Nr4a2	2	57106830	57124003	-	4059	protein_coding	nuclear receptor subfamily 4, group A, member 2 [Source:MGI Symbol;Acc:MGI:1352456]	NGFIB-like
ENSMUSG00000072844	63.7414	120.329	-0.915291	0.0574917	0.834019	G530011O06Rik	X	169975043	169978917	-	2380	processed_transcript	RIKEN cDNA G530011O06 gene [Source:MGI Symbol;Acc:MGI:3603513]	-
ENSMUSG00000029499	31.3796	13.258	1.23541	0.0575636	0.834019	Pxmp2	5	110274282	110286186	-	1200	protein_coding	peroxisomal membrane protein 2 [Source:MGI Symbol;Acc:MGI:107487]	-
ENSMUSG00000041653	12.747	30.5932	-1.2546	0.0575636	0.834019	Pnpla3	15	84167837	84187236	+	1548	protein_coding	patatin-like phospholipase domain containing 3 [Source:MGI Symbol;Acc:MGI:2151796]	-
ENSMUSG00000105408	12.747	30.5932	-1.2546	0.0575636	0.834019	Gm7285	5	137601593	137602172	+	580	processed_pseudogene	predicted gene 7285 [Source:MGI Symbol;Acc:MGI:3647212]	-
ENSMUSG00000040364	31.3796	13.258	1.23541	0.0575636	0.834019	Sec1	7	45677686	45694402	-	2470	protein_coding	secretory blood group 1 [Source:MGI Symbol;Acc:MGI:1928893]	-
ENSMUSG00000058818	26.4762	54.0468	-1.02592	0.0575772	0.834019	Pirb	7	3711409	3720391	-	4471	protein_coding	paired Ig-like receptor B [Source:MGI Symbol;Acc:MGI:894311]	-
ENSMUSG00000032318	53.9348	25.4946	1.07744	0.0575772	0.834019	Isl2	9	55538672	55546180	+	2193	protein_coding	insulin related protein 2 (islet 2) [Source:MGI Symbol;Acc:MGI:109156]	Homeobox
ENSMUSG00000005410	6478.25	3759.71	0.784965	0.0578083	0.836818	Mcm5	8	75109569	75128439	+	3993	protein_coding	minichromosome maintenance complex component 5 [Source:MGI Symbol;Acc:MGI:103197]	-
ENSMUSG00000028211	351.075	613.873	-0.805928	0.0578796	0.837301	Trp53inp1	4	11156431	11174379	+	6475	protein_coding	transformation related protein 53 inducible nuclear protein 1 [Source:MGI Symbol;Acc:MGI:1926609]	-
ENSMUSG00000112550	6.86299	20.396	-1.5537	0.05801	0.837543	Gm6627	10	52341272	52343657	-	2386	processed_pseudogene	predicted gene 6627 [Source:MGI Symbol;Acc:MGI:3644486]	-
ENSMUSG00000107201	6.86299	20.396	-1.5537	0.05801	0.837543	5930420M18Rik	5	30897300	30899580	+	2281	TEC	RIKEN cDNA 5930420M18 gene [Source:MGI Symbol;Acc:MGI:2441703]	-
ENSMUSG00000038357	6.86299	20.396	-1.5537	0.05801	0.837543	Camp	9	109847379	109849617	-	758	protein_coding	cathelicidin antimicrobial peptide [Source:MGI Symbol;Acc:MGI:108443]	-
ENSMUSG00000049482	1228.77	708.707	0.79385	0.0581948	0.839662	Ctu2	8	122476143	122484138	+	5164	protein_coding	cytosolic thiouridylase subunit 2 [Source:MGI Symbol;Acc:MGI:1914215]	-
ENSMUSG00000071637	434.432	755.614	-0.798335	0.0583507	0.84056	Cebpd	16	15887286	15891031	+	3746	protein_coding	CCAAT/enhancer binding protein (C/EBP), delta [Source:MGI Symbol;Acc:MGI:103573]	-
ENSMUSG00000035283	137.291	74.4412	0.882007	0.0583544	0.84056	Adrb1	19	56722372	56724862	+	2491	protein_coding	adrenergic receptor, beta 1 [Source:MGI Symbol;Acc:MGI:87937]	-
ENSMUSG00000031979	1893.66	1096.2	0.788598	0.0583711	0.84056	Cog2	8	124520767	124552008	+	4778	protein_coding	component of oligomeric golgi complex 2 [Source:MGI Symbol;Acc:MGI:1923582]	-
ENSMUSG00000073867	16.6696	37.7313	-1.17233	0.0589165	0.847309	AA474408	7	110057987	110061325	-	3339	TEC	expressed sequence AA474408 [Source:MGI Symbol;Acc:MGI:3034216]	-
ENSMUSG00000085705	38.2442	17.3369	1.13594	0.0589165	0.847309	Gm16046	17	13675662	13683516	-	1155	lincRNA	predicted gene 16046 [Source:MGI Symbol;Acc:MGI:3802093]	-
ENSMUSG00000053007	359.901	203.946	0.819053	0.0591972	0.850791	Creb5	6	53287270	53700376	+	25021	protein_coding	cAMP responsive element binding protein 5 [Source:MGI Symbol;Acc:MGI:2443973]	TF_bZIP
ENSMUSG00000006273	17272.4	10065.7	0.779021	0.0592569	0.851096	Atp6v1b2	8	69088646	69113711	+	5305	protein_coding	ATPase, H+ transporting, lysosomal V1 subunit B2 [Source:MGI Symbol;Acc:MGI:109618]	-
ENSMUSG00000021913	530.537	918.769	-0.792099	0.0593323	0.851257	Ogdhl	14	32322019	32348151	+	4148	protein_coding	oxoglutarate dehydrogenase-like [Source:MGI Symbol;Acc:MGI:3616088]	-
ENSMUSG00000020601	51.9735	24.4749	1.08273	0.0593838	0.851257	Trib2	12	15791727	15816922	-	4335	protein_coding	tribbles pseudokinase 2 [Source:MGI Symbol;Acc:MGI:2145021]	-
ENSMUSG00000087579	25.4956	52.0073	-1.02474	0.0593838	0.851257	Hectd2os	19	36614052	36705641	-	3977	processed_transcript	Hectd2, opposite strand [Source:MGI Symbol;Acc:MGI:1919243]	-
ENSMUSG00000086813	129.446	231.478	-0.837885	0.0596902	0.855095	Gm13657	2	75777188	75782306	+	1939	processed_transcript	predicted gene 13657 [Source:MGI Symbol;Acc:MGI:3650031]	-
ENSMUSG00000030083	251.048	440.52	-0.810923	0.0598679	0.855272	Abtb1	6	88835914	88841984	-	4862	protein_coding	ankyrin repeat and BTB (POZ) domain containing 1 [Source:MGI Symbol;Acc:MGI:1933148]	-
ENSMUSG00000117322	11.7663	28.5538	-1.2698	0.0598915	0.855272	AC154766.4	17	23550799	23565291	+	1624	antisense	novel transcript, antisense to Zfp213	-
ENSMUSG00000039763	29.4182	12.2383	1.25704	0.0598915	0.855272	Dnajc28	16	91614254	91619026	-	3565	protein_coding	DnaJ heat shock protein family (Hsp40) member C28 [Source:MGI Symbol;Acc:MGI:2181053]	-
ENSMUSG00000060002	773.741	445.619	0.795876	0.0598983	0.855272	Chpt1	10	88452745	88504073	-	8324	protein_coding	choline phosphotransferase 1 [Source:MGI Symbol;Acc:MGI:2384841]	-
ENSMUSG00000052926	1197.39	693.411	0.788003	0.0599176	0.855272	Rnaseh2a	8	84956610	84969767	-	3509	protein_coding	ribonuclease H2, large subunit [Source:MGI Symbol;Acc:MGI:1916974]	-
ENSMUSG00000019464	17.6503	6.11998	1.50962	0.0599736	0.855272	Ptger1	8	83666678	83672753	+	5459	protein_coding	prostaglandin E receptor 1 (subtype EP1) [Source:MGI Symbol;Acc:MGI:97793]	-
ENSMUSG00000027071	5.88232	18.3566	-1.62077	0.0599736	0.855272	P2rx3	2	84998583	85037462	-	2789	protein_coding	purinergic receptor P2X, ligand-gated ion channel, 3 [Source:MGI Symbol;Acc:MGI:1097160]	-
ENSMUSG00000074829	64.7221	121.348	-0.90547	0.0600272	0.855484	2010315B03Rik	9	124291804	124312696	-	3914	protein_coding	RIKEN cDNA 2010315B03 gene [Source:MGI Symbol;Acc:MGI:1919321]	zf-C2H2
ENSMUSG00000028926	500.136	865.743	-0.791459	0.0601615	0.856846	Cdk14	5	4803391	5420312	-	18877	protein_coding	cyclin-dependent kinase 14 [Source:MGI Symbol;Acc:MGI:894318]	-
ENSMUSG00000020738	395.205	225.36	0.810045	0.0603903	0.859551	Sumo2	11	115523102	115536276	-	1736	protein_coding	small ubiquitin-like modifier 2 [Source:MGI Symbol;Acc:MGI:2158813]	-
ENSMUSG00000099478	83.3546	42.8299	0.958687	0.0605927	0.861875	Gm28370	12	81492199	81497015	+	3375	antisense	predicted gene 28370 [Source:MGI Symbol;Acc:MGI:5579076]	-
ENSMUSG00000082925	95.1226	49.9679	0.927149	0.0608497	0.864448	Gm13135	4	147275976	147279096	+	3121	processed_pseudogene	predicted gene 13135 [Source:MGI Symbol;Acc:MGI:3650404]	-
ENSMUSG00000095325	56.8768	107.072	-0.911125	0.0609832	0.864448	Zfp870	17	32879219	32891590	-	5403	protein_coding	zinc finger protein 870 [Source:MGI Symbol;Acc:MGI:3029586]	zf-C2H2
ENSMUSG00000035126	28.4376	57.1059	-1.00255	0.0609898	0.864448	Wdr78	4	103038065	103114555	-	7307	protein_coding	WD repeat domain 78 [Source:MGI Symbol;Acc:MGI:2385328]	-
ENSMUSG00000087623	15.689	35.6918	-1.17922	0.06121	0.864448	Gm12404	4	41520694	41525823	+	1661	processed_transcript	predicted gene 12404 [Source:MGI Symbol;Acc:MGI:3649601]	-
ENSMUSG00000045730	249.087	139.703	0.833742	0.0612652	0.864448	Adrb2	18	62177817	62179959	-	2143	protein_coding	adrenergic receptor, beta 2 [Source:MGI Symbol;Acc:MGI:87938]	-
ENSMUSG00000092072	50.0121	23.4552	1.08845	0.0613407	0.864448	Gm4540	3	106034664	106035092	+	429	processed_pseudogene	predicted gene 4540 [Source:MGI Symbol;Acc:MGI:3782724]	-
ENSMUSG00000104960	181.421	319.174	-0.814553	0.0613722	0.864448	Snhg8	3	123507552	123508404	-	853	processed_transcript	small nucleolar RNA host gene 8 [Source:MGI Symbol;Acc:MGI:1917145]	-
ENSMUSG00000024975	150.04	266.148	-0.826339	0.0614272	0.864448	Pdcd4	19	53892231	53929861	+	2556	protein_coding	programmed cell death 4 [Source:MGI Symbol;Acc:MGI:107490]	-
ENSMUSG00000002228	376.573	215.162	0.80716	0.0614721	0.864448	Ppm1j	3	104781056	104786018	+	1814	protein_coding	protein phosphatase 1J [Source:MGI Symbol;Acc:MGI:1919137]	-
ENSMUSG00000083621	111.794	60.1651	0.892521	0.0615703	0.864448	Gm14586	X	52772342	52772749	-	408	processed_pseudogene	predicted gene 14586 [Source:MGI Symbol;Acc:MGI:3705507]	-
ENSMUSG00000026365	4.90166	16.3172	-1.70911	0.0618007	0.864448	Cfh	1	140084708	140183764	-	8383	protein_coding	complement component factor h [Source:MGI Symbol;Acc:MGI:88385]	-
ENSMUSG00000028463	15.689	5.10027	1.59824	0.0618007	0.864448	Car9	4	43506966	43513729	+	2304	protein_coding	carbonic anhydrase 9 [Source:MGI Symbol;Acc:MGI:2447188]	-
ENSMUSG00000087200	4.90166	16.3172	-1.70911	0.0618007	0.864448	Lrp8os3	4	107793161	107802064	-	1770	bidirectional_promoter_lncRNA	low density lipoprotein receptor-related protein 8, apolipoprotein e receptor, opposite strand 3 [Source:MGI Symbol;Acc:MGI:3651133]	-
ENSMUSG00000042751	4.90166	16.3172	-1.70911	0.0618007	0.864448	Nmnat2	1	152954993	153119261	+	5781	protein_coding	nicotinamide nucleotide adenylyltransferase 2 [Source:MGI Symbol;Acc:MGI:2444155]	-
ENSMUSG00000098235	4.90166	16.3172	-1.70911	0.0618007	0.864448	Gm7497	18	9748722	9749724	+	1003	processed_pseudogene	predicted gene 7497 [Source:MGI Symbol;Acc:MGI:3646548]	-
ENSMUSG00000090247	4.90166	16.3172	-1.70911	0.0618007	0.864448	Bloc1s1	10	128917882	128924035	-	1288	protein_coding	biogenesis of lysosomal organelles complex-1, subunit 1 [Source:MGI Symbol;Acc:MGI:1195276]	-
ENSMUSG00000003410	4.90166	16.3172	-1.70911	0.0618007	0.864448	Elavl3	9	22015005	22052023	-	6890	protein_coding	ELAV like RNA binding protein 3 [Source:MGI Symbol;Acc:MGI:109157]	-
ENSMUSG00000115017	15.689	5.10027	1.59824	0.0618007	0.864448	Gm2573	15	12181147	12181464	+	318	processed_pseudogene	predicted gene 2573 [Source:MGI Symbol;Acc:MGI:3780740]	-
ENSMUSG00000084592	4.90166	16.3172	-1.70911	0.0618007	0.864448	Mir1898	15	12171492	12171574	+	83	miRNA	microRNA 1898 [Source:MGI Symbol;Acc:MGI:3811421]	-
ENSMUSG00000071341	4.90166	16.3172	-1.70911	0.0618007	0.864448	Egr4	6	85511121	85513589	-	2148	protein_coding	early growth response 4 [Source:MGI Symbol;Acc:MGI:99252]	zf-C2H2
ENSMUSG00000035364	15.689	5.10027	1.59824	0.0618007	0.864448	4930524J08Rik	5	99979061	99979663	+	603	protein_coding	RIKEN cDNA 4930524J08 gene [Source:MGI Symbol;Acc:MGI:1922379]	-
ENSMUSG00000081895	2133.92	3648.56	-0.773784	0.061979	0.864448	Rpl17-ps10	7	72648757	72649311	-	555	processed_pseudogene	ribosomal protein L17, pseudogene 10 [Source:MGI Symbol;Acc:MGI:3642871]	-
ENSMUSG00000000743	2676.22	1564.25	0.774682	0.0621636	0.864448	Chmp1a	8	123204264	123212763	-	3272	protein_coding	charged multivesicular body protein 1A [Source:MGI Symbol;Acc:MGI:1920159]	-
ENSMUSG00000087385	9.80498	2.04113	2.19805	0.0623388	0.864448	Frg2f1	4	119530308	119539529	-	2760	protein_coding	FSHD region gene 2 family member 1 [Source:MGI Symbol;Acc:MGI:3035485]	-
ENSMUSG00000002771	1.95965	10.1989	-2.30673	0.0623388	0.864448	Grin2d	7	45831883	45878378	-	6658	protein_coding	glutamate receptor, ionotropic, NMDA2D (epsilon 4) [Source:MGI Symbol;Acc:MGI:95823]	-
ENSMUSG00000089988	1.95965	10.1989	-2.30673	0.0623388	0.864448	Gm16238	3	127691935	127692520	-	586	processed_pseudogene	predicted gene 16238 [Source:MGI Symbol;Acc:MGI:3802104]	-
ENSMUSG00000079554	1.95965	10.1989	-2.30673	0.0623388	0.864448	Aox2	1	58278326	58380259	+	5771	protein_coding	aldehyde oxidase 2 [Source:MGI Symbol;Acc:MGI:3529596]	-
ENSMUSG00000091586	1.95965	10.1989	-2.30673	0.0623388	0.864448	Cyp4f17	17	32506462	32528894	+	1693	protein_coding	cytochrome P450, family 4, subfamily f, polypeptide 17 [Source:MGI Symbol;Acc:MGI:3646233]	-
ENSMUSG00000084940	9.80498	2.04113	2.19805	0.0623388	0.864448	Gm15935	14	21741543	21746632	+	893	antisense	predicted gene 15935 [Source:MGI Symbol;Acc:MGI:3801894]	-
ENSMUSG00000055882	1.95965	10.1989	-2.30673	0.0623388	0.864448	Abhd16b	2	181493206	181494980	+	1775	protein_coding	abhydrolase domain containing 16B [Source:MGI Symbol;Acc:MGI:3607711]	-
ENSMUSG00000105453	1.95965	10.1989	-2.30673	0.0623388	0.864448	Gm43702	5	140029631	140032176	-	2546	TEC	predicted gene 43702 [Source:MGI Symbol;Acc:MGI:5663839]	-
ENSMUSG00000060044	1.95965	10.1989	-2.30673	0.0623388	0.864448	Tmem26	10	68723646	68782650	+	5282	protein_coding	transmembrane protein 26 [Source:MGI Symbol;Acc:MGI:2143537]	-
ENSMUSG00000020882	1.95965	10.1989	-2.30673	0.0623388	0.864448	Cacnb1	11	98001508	98023034	-	4529	protein_coding	calcium channel, voltage-dependent, beta 1 subunit [Source:MGI Symbol;Acc:MGI:102522]	-
ENSMUSG00000101122	9.80498	2.04113	2.19805	0.0623388	0.864448	Gm17971	1	55066264	55067069	+	806	processed_pseudogene	predicted gene, 17971 [Source:MGI Symbol;Acc:MGI:5010156]	-
ENSMUSG00000035407	1.95965	10.1989	-2.30673	0.0623388	0.864448	Kank4	4	98754898	98817537	-	4795	protein_coding	KN motif and ankyrin repeat domains 4 [Source:MGI Symbol;Acc:MGI:3043381]	-
ENSMUSG00000041540	1.95965	10.1989	-2.30673	0.0623388	0.864448	Sox5	6	143828425	144781977	-	14376	protein_coding	SRY (sex determining region Y)-box 5 [Source:MGI Symbol;Acc:MGI:98367]	HMG
ENSMUSG00000093739	9.80498	2.04113	2.19805	0.0623388	0.864448	Gm20692	6	120512449	120513232	+	681	antisense	predicted gene 20692 [Source:MGI Symbol;Acc:MGI:5313139]	-
ENSMUSG00000037660	1.95965	10.1989	-2.30673	0.0623388	0.864448	Gdf7	12	8297918	8301954	-	1423	protein_coding	growth differentiation factor 7 [Source:MGI Symbol;Acc:MGI:95690]	-
ENSMUSG00000113151	9.80498	2.04113	2.19805	0.0623388	0.864448	Gm48690	13	62385104	62385416	+	313	processed_pseudogene	predicted gene, 48690 [Source:MGI Symbol;Acc:MGI:6098319]	-
ENSMUSG00000046242	9.80498	2.04113	2.19805	0.0623388	0.864448	Nme9	9	99451475	99474751	+	1662	protein_coding	NME/NM23 family member 9 [Source:MGI Symbol;Acc:MGI:4359686]	-
ENSMUSG00000055493	10.7856	27.5341	-1.34172	0.0624507	0.864913	Epm2a	10	11343404	11459644	+	3287	protein_coding	epilepsy, progressive myoclonic epilepsy, type 2 gene alpha [Source:MGI Symbol;Acc:MGI:1341085]	-
ENSMUSG00000027070	10.7856	27.5341	-1.34172	0.0624507	0.864913	Lrp2	2	69424340	69586065	-	16701	protein_coding	low density lipoprotein receptor-related protein 2 [Source:MGI Symbol;Acc:MGI:95794]	-
ENSMUSG00000045095	65.7027	122.368	-0.895877	0.0626004	0.866443	Magi1	6	93675455	94283917	-	10579	protein_coding	membrane associated guanylate kinase, WW and PDZ domain containing 1 [Source:MGI Symbol;Acc:MGI:1203522]	-
ENSMUSG00000001281	1144.43	665.878	0.781192	0.0627094	0.866643	Itgb7	15	102215995	102231944	-	2770	protein_coding	integrin beta 7 [Source:MGI Symbol;Acc:MGI:96616]	-
ENSMUSG00000021768	3.92099	14.2777	-1.83103	0.0632343	0.866643	Dusp13	14	21733394	21751181	-	2744	protein_coding	dual specificity phosphatase 13 [Source:MGI Symbol;Acc:MGI:1351599]	-
ENSMUSG00000030205	3.92099	14.2777	-1.83103	0.0632343	0.866643	Gprc5d	6	135105991	135118283	-	1385	protein_coding	G protein-coupled receptor, family C, group 5, member D [Source:MGI Symbol;Acc:MGI:1935037]	-
ENSMUSG00000099472	3.92099	14.2777	-1.83103	0.0632343	0.866643	Gm29539	1	74774943	74777405	-	758	antisense	predicted gene 29539 [Source:MGI Symbol;Acc:MGI:5580245]	-
ENSMUSG00000102027	3.92099	14.2777	-1.83103	0.0632343	0.866643	Gm28914	1	131259507	131260553	+	667	antisense	predicted gene 28914 [Source:MGI Symbol;Acc:MGI:5579620]	-
ENSMUSG00000038587	3.92099	14.2777	-1.83103	0.0632343	0.866643	Akap12	10	4266380	4359470	+	6461	protein_coding	A kinase (PRKA) anchor protein (gravin) 12 [Source:MGI Symbol;Acc:MGI:1932576]	-
ENSMUSG00000038370	3.92099	14.2777	-1.83103	0.0632343	0.866643	Pcp4l1	1	171173262	171196268	-	1577	protein_coding	Purkinje cell protein 4-like 1 [Source:MGI Symbol;Acc:MGI:1913675]	-
ENSMUSG00000090628	13.7276	4.08055	1.72054	0.0632343	0.866643	Gm17083	13	34006966	34008331	-	1366	processed_pseudogene	predicted gene 17083 [Source:MGI Symbol;Acc:MGI:4937910]	-
ENSMUSG00000094463	3.92099	14.2777	-1.83103	0.0632343	0.866643	Gm8546	13	89577156	89578419	-	1264	processed_pseudogene	predicted gene 8546 [Source:MGI Symbol;Acc:MGI:3647346]	-
ENSMUSG00000020623	79.432	143.782	-0.855031	0.0632766	0.866643	Map2k6	11	110399122	110525522	+	3444	protein_coding	mitogen-activated protein kinase kinase 6 [Source:MGI Symbol;Acc:MGI:1346870]	-
ENSMUSG00000031955	99.0452	178.453	-0.848535	0.0635226	0.866643	Bcar1	8	111710474	111743809	-	4547	protein_coding	breast cancer anti-estrogen resistance 1 [Source:MGI Symbol;Acc:MGI:108091]	-
ENSMUSG00000041645	3790.26	2225.03	0.76844	0.0637425	0.866643	Ddx24	12	103407982	103425830	-	8242	protein_coding	DEAD (Asp-Glu-Ala-Asp) box polypeptide 24 [Source:MGI Symbol;Acc:MGI:1351337]	-
ENSMUSG00000003309	11.7663	3.06084	1.90113	0.0637647	0.866643	Ap1m2	9	21294275	21312337	-	3140	protein_coding	adaptor protein complex AP-1, mu 2 subunit [Source:MGI Symbol;Acc:MGI:1336974]	-
ENSMUSG00000086638	11.7663	3.06084	1.90113	0.0637647	0.866643	4930405A21Rik	2	156714540	156720909	-	1137	processed_transcript	RIKEN cDNA 4930405A21 gene [Source:MGI Symbol;Acc:MGI:1922096]	-
ENSMUSG00000053552	2.94032	12.2383	-2.01098	0.0637647	0.866643	Ebf4	2	130295169	130370481	+	3236	protein_coding	early B cell factor 4 [Source:MGI Symbol;Acc:MGI:2385972]	COE
ENSMUSG00000008153	2.94032	12.2383	-2.01098	0.0637647	0.866643	Clstn3	6	124430759	124464794	-	4968	protein_coding	calsyntenin 3 [Source:MGI Symbol;Acc:MGI:2178323]	-
ENSMUSG00000033368	11.7663	3.06084	1.90113	0.0637647	0.866643	Trim69	2	122160700	122179027	+	1888	protein_coding	tripartite motif-containing 69 [Source:MGI Symbol;Acc:MGI:1918178]	-
ENSMUSG00000097357	11.7663	3.06084	1.90113	0.0637647	0.866643	Gm16793	8	35582503	35588972	-	1680	bidirectional_promoter_lncRNA	predicted gene, 16793 [Source:MGI Symbol;Acc:MGI:4439717]	-
ENSMUSG00000116733	2.94032	12.2383	-2.01098	0.0637647	0.866643	AC125396.2	16	23127793	23128922	+	1130	bidirectional_promoter_lncRNA	novel transcript	-
ENSMUSG00000093897	11.7663	3.06084	1.90113	0.0637647	0.866643	Gm26268	16	10965724	10965849	+	126	miRNA	predicted gene, 26268 [Source:MGI Symbol;Acc:MGI:5456045]	-
ENSMUSG00000087050	2.94032	12.2383	-2.01098	0.0637647	0.866643	Dhrs13os	11	78030012	78032665	-	2429	antisense	dehydrogenase/reductase (SDR family) member 13, opposite strand [Source:MGI Symbol;Acc:MGI:1924478]	-
ENSMUSG00000064280	2.94032	12.2383	-2.01098	0.0637647	0.866643	Ccdc146	5	21292961	21424677	-	4371	protein_coding	coiled-coil domain containing 146 [Source:MGI Symbol;Acc:MGI:1922422]	-
ENSMUSG00000052675	2.94032	12.2383	-2.01098	0.0637647	0.866643	Zfp112	7	24112314	24127952	+	5543	protein_coding	zinc finger protein 112 [Source:MGI Symbol;Acc:MGI:1929115]	zf-C2H2
ENSMUSG00000111617	11.7663	3.06084	1.90113	0.0637647	0.866643	Gm47148	9	122993127	122993704	+	578	TEC	predicted gene, 47148 [Source:MGI Symbol;Acc:MGI:6095912]	-
ENSMUSG00000018845	11.7663	3.06084	1.90113	0.0637647	0.866643	Unc45b	11	82910550	82943403	+	4493	protein_coding	unc-45 myosin chaperone B [Source:MGI Symbol;Acc:MGI:2443377]	-
ENSMUSG00000026805	2.94032	12.2383	-2.01098	0.0637647	0.866643	Barhl1	2	28907679	28916668	-	3905	protein_coding	BarH like homeobox 1 [Source:MGI Symbol;Acc:MGI:1859288]	Homeobox
ENSMUSG00000073233	2.94032	12.2383	-2.01098	0.0637647	0.866643	Gm9144	12	7859900	7860907	+	1008	processed_pseudogene	predicted gene 9144 [Source:MGI Symbol;Acc:MGI:3643264]	-
ENSMUSG00000115813	11.7663	3.06084	1.90113	0.0637647	0.866643	Gm46447	14	32301924	32308895	+	2046	lincRNA	predicted gene, 46447 [Source:MGI Symbol;Acc:MGI:5826084]	-
ENSMUSG00000100931	11.7663	3.06084	1.90113	0.0637647	0.866643	Gm28085	9	96027101	96040673	-	1137	antisense	predicted gene 28085 [Source:MGI Symbol;Acc:MGI:5578791]	-
ENSMUSG00000025260	1865.22	1092.12	0.772146	0.0637918	0.866643	Hsd17b10	X	152001845	152004442	+	1298	protein_coding	hydroxysteroid (17-beta) dehydrogenase 10 [Source:MGI Symbol;Acc:MGI:1333871]	-
ENSMUSG00000087187	84.3353	43.8496	0.941686	0.0642721	0.872408	Gm13431	2	36216777	36222934	+	823	lincRNA	predicted gene 13431 [Source:MGI Symbol;Acc:MGI:3650776]	-
ENSMUSG00000000881	98.0646	176.413	-0.846301	0.0643064	0.872408	Dlg3	X	100767722	100818410	+	5844	protein_coding	discs large MAGUK scaffold protein 3 [Source:MGI Symbol;Acc:MGI:1888986]	-
ENSMUSG00000061724	37.2635	72.4017	-0.955822	0.0643486	0.872408	Gm2423	13	13232161	13232893	-	733	processed_pseudogene	predicted gene 2423 [Source:MGI Symbol;Acc:MGI:3805957]	-
ENSMUSG00000040936	60.7994	113.19	-0.895193	0.0643742	0.872408	Ulk4	9	120955351	121277197	-	8503	protein_coding	unc-51-like kinase 4 [Source:MGI Symbol;Acc:MGI:1921622]	-
ENSMUSG00000006932	10469.5	17773.7	-0.763539	0.0644149	0.872425	Ctnnb1	9	120929216	120960507	+	5192	protein_coding	catenin (cadherin associated protein), beta 1 [Source:MGI Symbol;Acc:MGI:88276]	-
ENSMUSG00000032815	1018.91	594.498	0.777157	0.0646758	0.875422	Fanca	8	123268300	123318576	-	8761	protein_coding	Fanconi anemia, complementation group A [Source:MGI Symbol;Acc:MGI:1341823]	-
ENSMUSG00000020227	261.835	453.777	-0.793019	0.0648947	0.877136	Irak3	10	120141648	120202130	-	3676	protein_coding	interleukin-1 receptor-associated kinase 3 [Source:MGI Symbol;Acc:MGI:1921164]	-
ENSMUSG00000027995	1016.94	1733.52	-0.76939	0.0649073	0.877136	Tlr2	3	83836272	83841767	-	3014	protein_coding	toll-like receptor 2 [Source:MGI Symbol;Acc:MGI:1346060]	-
ENSMUSG00000031974	614.873	356.903	0.784554	0.0649533	0.877136	Abcb10	8	123952459	123983122	-	4306	protein_coding	ATP-binding cassette, sub-family B (MDR/TAP), member 10 [Source:MGI Symbol;Acc:MGI:1860508]	-
ENSMUSG00000060012	498.175	287.563	0.792524	0.0649791	0.877136	Kif13b	14	64647265	64809617	+	13017	protein_coding	kinesin family member 13B [Source:MGI Symbol;Acc:MGI:1098265]	-
ENSMUSG00000042807	26.4762	53.0271	-0.998499	0.065001	0.877136	Hecw2	1	53806876	54195168	-	12947	protein_coding	HECT, C2 and WW domain containing E3 ubiquitin protein ligase 2 [Source:MGI Symbol;Acc:MGI:2685817]	-
ENSMUSG00000028841	9.80498	25.4946	-1.36706	0.0652687	0.878602	Cnksr1	4	134228041	134238399	-	2804	protein_coding	connector enhancer of kinase suppressor of Ras 1 [Source:MGI Symbol;Acc:MGI:2670958]	-
ENSMUSG00000108591	9.80498	25.4946	-1.36706	0.0652687	0.878602	Particl	6	72439051	72440610	+	1560	TEC	promoter of Mat2a antisense radiation induced circulating long non-coding RNA [Source:MGI Symbol;Acc:MGI:1925358]	-
ENSMUSG00000115992	9.80498	25.4946	-1.36706	0.0652687	0.878602	Gm10832	16	11031956	11036420	+	701	lincRNA	predicted gene 10832 [Source:MGI Symbol;Acc:MGI:3642210]	-
ENSMUSG00000027536	24.5149	10.1989	1.25535	0.0652687	0.878602	Chmp4c	3	10366907	10428856	+	10087	protein_coding	charged multivesicular body protein 4C [Source:MGI Symbol;Acc:MGI:1913621]	-
ENSMUSG00000062444	21.5729	45.889	-1.08436	0.0657831	0.884799	Ap3b2	7	81460399	81493925	-	6293	protein_coding	adaptor-related protein complex 3, beta 2 subunit [Source:MGI Symbol;Acc:MGI:1100869]	-
ENSMUSG00000059669	365.785	629.168	-0.782233	0.0659441	0.884799	Taf1b	12	24498359	24558539	+	2624	protein_coding	TATA-box binding protein associated factor, RNA polymerase I, B [Source:MGI Symbol;Acc:MGI:109577]	-
ENSMUSG00000006373	962.028	1636.65	-0.766515	0.0660683	0.884799	Pgrmc1	X	36598206	36606079	+	1857	protein_coding	progesterone receptor membrane component 1 [Source:MGI Symbol;Acc:MGI:1858305]	-
ENSMUSG00000054582	32.3602	14.2777	1.17368	0.0665285	0.884799	Pabpc1l	2	164025450	164050538	+	2724	protein_coding	poly(A) binding protein, cytoplasmic 1-like [Source:MGI Symbol;Acc:MGI:1922908]	-
ENSMUSG00000112280	32.3602	14.2777	1.17368	0.0665285	0.884799	A830082N09Rik	10	33987216	33995055	-	7840	processed_transcript	RIKEN cDNA A830082N09 gene [Source:MGI Symbol;Acc:MGI:3041184]	-
ENSMUSG00000095332	68.6447	126.447	-0.880059	0.0666919	0.884799	Gm9821	2	91945703	91947655	+	1953	protein_coding	predicted gene 9821 [Source:MGI Symbol;Acc:MGI:3704208]	-
ENSMUSG00000038065	32.3602	63.2243	-0.963435	0.0672037	0.884799	Mturn	6	54681624	54703851	+	5695	protein_coding	maturin, neural progenitor differentiation regulator homolog (Xenopus) [Source:MGI Symbol;Acc:MGI:1915485]	-
ENSMUSG00000015355	289.294	496.605	-0.779291	0.0676805	0.884799	Cd48	1	171682009	171705258	+	1189	protein_coding	CD48 antigen [Source:MGI Symbol;Acc:MGI:88339]	-
ENSMUSG00000027230	126.504	222.3	-0.812688	0.0677713	0.884799	Creb3l1	2	91982328	92024502	-	2603	protein_coding	cAMP responsive element binding protein 3-like 1 [Source:MGI Symbol;Acc:MGI:1347062]	TF_bZIP
ENSMUSG00000004207	20420.3	34411.5	-0.752879	0.0680511	0.884799	Psap	10	60277627	60302597	+	2744	protein_coding	prosaposin [Source:MGI Symbol;Acc:MGI:97783]	-
ENSMUSG00000104253	22.5536	9.17914	1.28575	0.0683736	0.884799	Gm37174	1	121328092	121331149	+	3058	TEC	predicted gene, 37174 [Source:MGI Symbol;Acc:MGI:5610402]	-
ENSMUSG00000085269	8.82432	23.4552	-1.39736	0.0683736	0.884799	Gm15777	5	100670859	100678105	+	876	antisense	predicted gene 15777 [Source:MGI Symbol;Acc:MGI:3783219]	-
ENSMUSG00000110547	22.5536	9.17914	1.28575	0.0683736	0.884799	Gm29773	8	123896273	123900620	+	1895	antisense	predicted gene, 29773 [Source:MGI Symbol;Acc:MGI:5588932]	-
ENSMUSG00000093686	22.5536	9.17914	1.28575	0.0683736	0.884799	Gm4705	17	66413631	66413984	-	354	processed_pseudogene	predicted gene 4705 [Source:MGI Symbol;Acc:MGI:3782885]	-
ENSMUSG00000102715	55.8961	27.5341	1.01835	0.0684073	0.884799	Gm6209	3	50516399	50607223	-	3685	processed_transcript	predicted gene 6209 [Source:MGI Symbol;Acc:MGI:3643374]	-
ENSMUSG00000040841	128.465	225.36	-0.810221	0.0686005	0.884799	Six5	7	19094594	19098549	+	3007	protein_coding	sine oculis-related homeobox 5 [Source:MGI Symbol;Acc:MGI:106220]	Homeobox
ENSMUSG00000026321	562.898	329.371	0.772945	0.0690023	0.884799	Tnfrsf11a	1	105780718	105847981	+	5985	protein_coding	tumor necrosis factor receptor superfamily, member 11a, NFKB activator [Source:MGI Symbol;Acc:MGI:1314891]	-
ENSMUSG00000039501	1708.31	1010.54	0.757371	0.0692215	0.884799	Znfx1	2	167035793	167063015	-	8189	protein_coding	zinc finger, NFX1-type containing 1 [Source:MGI Symbol;Acc:MGI:2138982]	-
ENSMUSG00000066315	297.139	171.315	0.794067	0.0693422	0.884799	Gm12918	4	10848420	10849055	+	636	processed_pseudogene	predicted gene 12918 [Source:MGI Symbol;Acc:MGI:3652005]	-
ENSMUSG00000019852	1597.5	2694.1	-0.753942	0.0693766	0.884799	Arfgef3	10	18581839	18743949	-	14579	protein_coding	ARFGEF family member 3 [Source:MGI Symbol;Acc:MGI:106387]	-
ENSMUSG00000017478	3548.03	2105.72	0.752672	0.0694047	0.884799	Zc3h18	8	122376609	122417360	+	9190	protein_coding	zinc finger CCCH-type containing 18 [Source:MGI Symbol;Acc:MGI:1923264]	-
ENSMUSG00000034792	233.396	132.565	0.815519	0.0695173	0.884799	Gna15	10	81502306	81524225	-	2135	protein_coding	guanine nucleotide binding protein, alpha 15 [Source:MGI Symbol;Acc:MGI:95770]	-
ENSMUSG00000024534	56.8768	105.033	-0.883413	0.0695702	0.884799	Sncaip	18	52767709	52915935	+	4522	protein_coding	synuclein, alpha interacting protein (synphilin) [Source:MGI Symbol;Acc:MGI:1915097]	-
ENSMUSG00000100235	12.747	29.5735	-1.2059	0.0696284	0.884799	Gm28557	13	67069399	67108604	-	5072	protein_coding	predicted gene 28557 [Source:MGI Symbol;Acc:MGI:5579263]	-
ENSMUSG00000020589	780.605	1321.56	-0.759475	0.0698656	0.884799	Fam49a	12	12262139	12380965	+	12596	protein_coding	family with sequence similarity 49, member A [Source:MGI Symbol;Acc:MGI:1261783]	-
ENSMUSG00000001661	65.7027	33.6524	0.962744	0.0700346	0.884799	Hoxc6	15	102998257	103011881	+	2408	protein_coding	homeobox C6 [Source:MGI Symbol;Acc:MGI:96197]	Homeobox
ENSMUSG00000114133	82.374	146.841	-0.832992	0.0700828	0.884799	Gm20075	13	96079216	96081376	-	2161	protein_coding	predicted gene, 20075 [Source:MGI Symbol;Acc:MGI:5012260]	-
ENSMUSG00000020585	2409.48	4051.35	-0.749645	0.0703309	0.884799	Laptm4a	12	8921664	8938742	+	1773	protein_coding	lysosomal-associated protein transmembrane 4A [Source:MGI Symbol;Acc:MGI:108017]	-
ENSMUSG00000027997	428.548	249.833	0.778206	0.0703476	0.884799	Casp6	3	129901425	129914103	+	5584	protein_coding	caspase 6 [Source:MGI Symbol;Acc:MGI:1312921]	-
ENSMUSG00000044456	840.426	494.566	0.764816	0.0703708	0.884799	Rin3	12	102283048	102390855	+	6835	protein_coding	Ras and Rab interactor 3 [Source:MGI Symbol;Acc:MGI:2385708]	-
ENSMUSG00000034947	340.288	196.807	0.789604	0.0704374	0.884799	Tmem106a	11	101582242	101591788	+	3138	protein_coding	transmembrane protein 106A [Source:MGI Symbol;Acc:MGI:1922056]	-
ENSMUSG00000034748	270.661	156.019	0.794303	0.0708013	0.884799	Sirt6	10	81621785	81627797	-	2785	protein_coding	sirtuin 6 [Source:MGI Symbol;Acc:MGI:1354161]	-
ENSMUSG00000018334	296.158	504.763	-0.768973	0.0715845	0.884799	Ksr1	11	79013440	79146407	-	7103	protein_coding	kinase suppressor of ras 1 [Source:MGI Symbol;Acc:MGI:105051]	-
ENSMUSG00000049313	2444.79	1455.14	0.748503	0.0715966	0.884799	Sorl1	9	41964720	42124297	-	11321	protein_coding	sortilin-related receptor, LDLR class A repeats-containing [Source:MGI Symbol;Acc:MGI:1202296]	-
ENSMUSG00000062713	7.84365	21.4158	-1.43426	0.0717909	0.884799	Sim2	16	94084931	94127032	+	4221	protein_coding	single-minded family bHLH transcription factor 2 [Source:MGI Symbol;Acc:MGI:98307]	-
ENSMUSG00000042078	7.84365	21.4158	-1.43426	0.0717909	0.884799	Svop	5	114026910	114091570	-	4556	protein_coding	SV2 related protein [Source:MGI Symbol;Acc:MGI:1915916]	-
ENSMUSG00000029212	20.5923	8.15942	1.32277	0.0717909	0.884799	Gabrb1	5	71658113	72149037	+	13838	protein_coding	gamma-aminobutyric acid (GABA) A receptor, subunit beta 1 [Source:MGI Symbol;Acc:MGI:95619]	-
ENSMUSG00000030122	1327.81	789.264	0.750385	0.0724616	0.884799	Ptms	6	124913681	124920103	-	1619	protein_coding	parathymosin [Source:MGI Symbol;Acc:MGI:1916452]	-
ENSMUSG00000015837	4599.3	7691.74	-0.741879	0.0726515	0.884799	Sqstm1	11	50199366	50210827	-	3356	protein_coding	sequestosome 1 [Source:MGI Symbol;Acc:MGI:107931]	-
ENSMUSG00000041718	1116.97	662.819	0.752801	0.0726856	0.884799	Alg13	X	144317804	144374450	+	6850	protein_coding	asparagine-linked glycosylation 13 [Source:MGI Symbol;Acc:MGI:1914824]	-
ENSMUSG00000006241	36.2829	69.3426	-0.931991	0.0727001	0.884799	Ccdc159	9	21927471	21935872	+	2183	protein_coding	coiled-coil domain containing 159 [Source:MGI Symbol;Acc:MGI:1914369]	-
ENSMUSG00000035208	105.91	58.1257	0.864256	0.0727384	0.884799	Slfn8	11	83002158	83020810	-	4091	protein_coding	schlafen 8 [Source:MGI Symbol;Acc:MGI:2672859]	-
ENSMUSG00000034560	1647.51	980.972	0.747934	0.0728294	0.884799	Washc4	10	83543752	83596473	+	6098	protein_coding	WASH complex subunit 4 [Source:MGI Symbol;Acc:MGI:2441787]	-
ENSMUSG00000036138	2047.62	1220.61	0.746295	0.072838	0.884799	Acaa1a	9	119339676	119350299	+	4414	protein_coding	acetyl-Coenzyme A acyltransferase 1A [Source:MGI Symbol;Acc:MGI:2148491]	-
ENSMUSG00000019838	1647.51	2760.38	-0.744534	0.0728386	0.884799	Slc16a10	10	40033532	40142258	-	7356	protein_coding	solute carrier family 16 (monocarboxylic acid transporters), member 10 [Source:MGI Symbol;Acc:MGI:1919722]	-
ENSMUSG00000052593	3318.56	5549.31	-0.74173	0.0729681	0.884799	Adam17	12	21323509	21373632	-	7154	protein_coding	a disintegrin and metallopeptidase domain 17 [Source:MGI Symbol;Acc:MGI:1096335]	-
ENSMUSG00000069755	28.4376	12.2383	1.20834	0.0730844	0.884799	Zfp125	12	20877084	20921262	-	3109	transcribed_unprocessed_pseudogene	zinc finger protein 125 [Source:MGI Symbol;Acc:MGI:1336211]	zf-C2H2
ENSMUSG00000015314	28.4376	12.2383	1.20834	0.0730844	0.884799	Slamf6	1	171917515	171953170	+	10832	protein_coding	SLAM family member 6 [Source:MGI Symbol;Acc:MGI:1353620]	-
ENSMUSG00000008167	208.879	357.923	-0.776603	0.0735902	0.884799	Fbxw9	8	85060055	85067124	+	3383	protein_coding	F-box and WD-40 domain protein 9 [Source:MGI Symbol;Acc:MGI:1915878]	-
ENSMUSG00000042842	377.553	221.281	0.770482	0.0736176	0.884799	Serpinb6b	13	32965209	32979067	+	2262	protein_coding	serine (or cysteine) peptidase inhibitor, clade B, member 6b [Source:MGI Symbol;Acc:MGI:894688]	-
ENSMUSG00000059422	245.164	418.087	-0.769736	0.0736613	0.884799	Gm8116	9	78820638	78821838	-	1201	processed_pseudogene	predicted gene 8116 [Source:MGI Symbol;Acc:MGI:3648797]	-
ENSMUSG00000029082	29.4182	57.1059	-0.953847	0.0740343	0.884799	Bst1	5	43818885	43843986	+	3317	protein_coding	bone marrow stromal cell antigen 1 [Source:MGI Symbol;Acc:MGI:105370]	-
ENSMUSG00000084111	487.387	286.543	0.766072	0.0748389	0.884799	Gm15710	5	92140294	92140929	-	636	processed_pseudogene	predicted gene 15710 [Source:MGI Symbol;Acc:MGI:3783151]	-
ENSMUSG00000031924	9394.74	5642.11	0.735607	0.0749564	0.884799	Cyb5b	8	107150640	107187471	+	4374	protein_coding	cytochrome b5 type B [Source:MGI Symbol;Acc:MGI:1913677]	-
ENSMUSG00000020053	7106.86	4267.53	0.735795	0.0750644	0.884799	Igf1	10	87858265	87937042	+	9904	protein_coding	insulin-like growth factor 1 [Source:MGI Symbol;Acc:MGI:96432]	-
ENSMUSG00000034227	4.90166	1.39e-17	5.33034	0.0751017	0.884799	Foxj1	11	116330704	116335399	-	2623	protein_coding	forkhead box J1 [Source:MGI Symbol;Acc:MGI:1347474]	Fork
ENSMUSG00000026009	4.90166	1.39e-17	5.33034	0.0751017	0.884799	Icos	1	60977927	61000320	+	3430	protein_coding	inducible T cell co-stimulator [Source:MGI Symbol;Acc:MGI:1858745]	-
ENSMUSG00000067482	1.39e-17	5.10027	-5.38531	0.0751017	0.884799	Olfr1456-ps1	19	13078818	13079335	-	518	unprocessed_pseudogene	olfactory receptor 1456, pseudogene 1 [Source:MGI Symbol;Acc:MGI:3031290]	-
ENSMUSG00000085546	1.39e-17	5.10027	-5.38531	0.0751017	0.884799	Gm14252	2	156332317	156339381	-	3215	antisense	predicted gene 14252 [Source:MGI Symbol;Acc:MGI:3649403]	-
ENSMUSG00000052911	4.90166	1.39e-17	5.33034	0.0751017	0.884799	Lamb2	9	108479736	108490530	+	6082	protein_coding	laminin, beta 2 [Source:MGI Symbol;Acc:MGI:99916]	-
ENSMUSG00000024008	1.39e-17	5.10027	-5.38531	0.0751017	0.884799	Cpne5	17	29156550	29237797	-	11998	protein_coding	copine V [Source:MGI Symbol;Acc:MGI:2385908]	-
ENSMUSG00000037016	1.39e-17	5.10027	-5.38531	0.0751017	0.884799	Frem2	3	53513938	53657355	-	13255	protein_coding	Fras1 related extracellular matrix protein 2 [Source:MGI Symbol;Acc:MGI:2444465]	-
ENSMUSG00000031078	1.39e-17	5.10027	-5.38531	0.0751017	0.884799	Cttn	7	144435733	144471009	-	4192	protein_coding	cortactin [Source:MGI Symbol;Acc:MGI:99695]	-
ENSMUSG00000086405	1.39e-17	5.10027	-5.38531	0.0751017	0.884799	9330198N18Rik	2	30629655	30689210	+	1247	lincRNA	RIKEN cDNA 9330198N18 gene [Source:MGI Symbol;Acc:MGI:1924766]	-
ENSMUSG00000043164	4.90166	1.39e-17	5.33034	0.0751017	0.884799	Tmem212	3	27866066	27896368	-	716	protein_coding	transmembrane protein 212 [Source:MGI Symbol;Acc:MGI:2685410]	-
ENSMUSG00000032890	1.39e-17	5.10027	-5.38531	0.0751017	0.884799	Rims3	4	120854816	120896579	+	7972	protein_coding	regulating synaptic membrane exocytosis 3 [Source:MGI Symbol;Acc:MGI:2443331]	-
ENSMUSG00000037419	1.39e-17	5.10027	-5.38531	0.0751017	0.884799	Endod1	9	14353990	14381507	-	4645	protein_coding	endonuclease domain containing 1 [Source:MGI Symbol;Acc:MGI:1919196]	-
ENSMUSG00000099564	1.39e-17	5.10027	-5.38531	0.0751017	0.884799	Gm28729	9	96486001	96525264	-	1964	protein_coding	predicted gene 28729 [Source:MGI Symbol;Acc:MGI:5579435]	-
ENSMUSG00000050685	4.90166	1.39e-17	5.33034	0.0751017	0.884799	Ccdc54	16	50589857	50591154	-	1298	protein_coding	coiled-coil domain containing 54 [Source:MGI Symbol;Acc:MGI:1916589]	-
ENSMUSG00000097921	1.39e-17	5.10027	-5.38531	0.0751017	0.884799	Gm26576	10	66920302	66923599	+	1977	lincRNA	predicted gene, 26576 [Source:MGI Symbol;Acc:MGI:5477070]	-
ENSMUSG00000055737	1.39e-17	5.10027	-5.38531	0.0751017	0.884799	Ghr	15	3317760	3583492	-	9053	protein_coding	growth hormone receptor [Source:MGI Symbol;Acc:MGI:95708]	-
ENSMUSG00000082927	4.90166	1.39e-17	5.33034	0.0751017	0.884799	Gm5863	X	120160710	120161717	+	1008	processed_pseudogene	predicted gene 5863 [Source:MGI Symbol;Acc:MGI:3648580]	-
ENSMUSG00000008489	1.39e-17	5.10027	-5.38531	0.0751017	0.884799	Elavl2	4	91250763	91400785	-	8313	protein_coding	ELAV like RNA binding protein 1 [Source:MGI Symbol;Acc:MGI:1100887]	-
ENSMUSG00000108760	4.90166	1.39e-17	5.33034	0.0751017	0.884799	Gm31897	7	127287729	127290619	+	866	lincRNA	predicted gene, 31897 [Source:MGI Symbol;Acc:MGI:5591056]	-
ENSMUSG00000092418	4.90166	1.39e-17	5.33034	0.0751017	0.884799	Gm20406	8	121806415	121807369	+	423	antisense	predicted gene 20406 [Source:MGI Symbol;Acc:MGI:5141871]	-
ENSMUSG00000022496	4.90166	1.39e-17	5.33034	0.0751017	0.884799	Tnfrsf17	16	11313812	11320074	+	815	protein_coding	tumor necrosis factor receptor superfamily, member 17 [Source:MGI Symbol;Acc:MGI:1343050]	-
ENSMUSG00000079698	1.39e-17	5.10027	-5.38531	0.0751017	0.884799	Vmn2r93	17	18298099	18331914	+	11014	protein_coding	vomeronasal 2, receptor 93 [Source:MGI Symbol;Acc:MGI:3645591]	-
ENSMUSG00000024421	1.39e-17	5.10027	-5.38531	0.0751017	0.884799	Lama3	18	12333819	12583013	+	10745	protein_coding	laminin, alpha 3 [Source:MGI Symbol;Acc:MGI:99909]	-
ENSMUSG00000028128	1.39e-17	5.10027	-5.38531	0.0751017	0.884799	F3	3	121723537	121735048	+	2527	protein_coding	coagulation factor III [Source:MGI Symbol;Acc:MGI:88381]	-
ENSMUSG00000028116	1.39e-17	5.10027	-5.38531	0.0751017	0.884799	Myoz2	3	123006206	123035015	-	3423	protein_coding	myozenin 2 [Source:MGI Symbol;Acc:MGI:1913063]	-
ENSMUSG00000038997	1.39e-17	5.10027	-5.38531	0.0751017	0.884799	Asb17	3	153844209	153855082	+	2580	protein_coding	ankyrin repeat and SOCS box-containing 17 [Source:MGI Symbol;Acc:MGI:1914022]	-
ENSMUSG00000073846	1.39e-17	5.10027	-5.38531	0.0751017	0.884799	Gm12526	4	57757739	57763901	-	615	processed_transcript	predicted gene 12526 [Source:MGI Symbol;Acc:MGI:3651778]	-
ENSMUSG00000083988	4.90166	1.39e-17	5.33034	0.0751017	0.884799	Rps10-ps4	5	147100562	147101053	-	492	processed_pseudogene	ribosomal protein S10, pseudogene 4 [Source:MGI Symbol;Acc:MGI:3783077]	-
ENSMUSG00000108171	4.90166	1.39e-17	5.33034	0.0751017	0.884799	Gm43915	6	120958844	120997498	+	5037	antisense	predicted gene, 43915 [Source:MGI Symbol;Acc:MGI:5690307]	-
ENSMUSG00000100029	1.39e-17	5.10027	-5.38531	0.0751017	0.884799	D7Ertd128e	7	30885031	30886446	+	928	lincRNA	DNA segment, Chr 7, ERATO Doi 128, expressed [Source:MGI Symbol;Acc:MGI:1098716]	-
ENSMUSG00000036570	1.39e-17	5.10027	-5.38531	0.0751017	0.884799	Fxyd1	7	31051678	31057199	-	2186	protein_coding	FXYD domain-containing ion transport regulator 1 [Source:MGI Symbol;Acc:MGI:1889273]	-
ENSMUSG00000112673	1.39e-17	5.10027	-5.38531	0.0751017	0.884799	Gm7413	10	59871221	59871682	-	462	processed_pseudogene	predicted gene 7413 [Source:MGI Symbol;Acc:MGI:3644069]	-
ENSMUSG00000115837	4.90166	1.39e-17	5.33034	0.0751017	0.884799	9130002K18Rik	15	35787154	35790279	+	3126	TEC	RIKEN cDNA 9130002K18 gene [Source:MGI Symbol;Acc:MGI:1921804]	-
ENSMUSG00000018126	1.39e-17	5.10027	-5.38531	0.0751017	0.884799	Baiap2l2	15	79258195	79285537	-	2728	protein_coding	BAI1-associated protein 2-like 2 [Source:MGI Symbol;Acc:MGI:2652819]	-
ENSMUSG00000104493	4.90166	1.39e-17	5.33034	0.0751017	0.884799	Gm19552	1	82352217	82355049	+	2833	TEC	predicted gene, 19552 [Source:MGI Symbol;Acc:MGI:5011737]	-
ENSMUSG00000102193	4.90166	1.39e-17	5.33034	0.0751017	0.884799	Gm7299	1	170630921	170631501	+	581	processed_pseudogene	predicted gene 7299 [Source:MGI Symbol;Acc:MGI:3648716]	-
ENSMUSG00000037813	1.39e-17	5.10027	-5.38531	0.0751017	0.884799	D630003M21Rik	2	158182533	158229222	-	5104	protein_coding	RIKEN cDNA D630003M21 gene [Source:MGI Symbol;Acc:MGI:3606579]	-
ENSMUSG00000043165	1.39e-17	5.10027	-5.38531	0.0751017	0.884799	Lor	3	92080271	92083142	-	1779	protein_coding	loricrin [Source:MGI Symbol;Acc:MGI:96816]	-
ENSMUSG00000028940	1.39e-17	5.10027	-5.38531	0.0751017	0.884799	Hes2	4	152158867	152162469	+	2638	protein_coding	hes family bHLH transcription factor 2 [Source:MGI Symbol;Acc:MGI:1098624]	bHLH
ENSMUSG00000107788	1.39e-17	5.10027	-5.38531	0.0751017	0.884799	Gm6266	6	146782469	146783274	+	806	processed_pseudogene	predicted gene 6266 [Source:MGI Symbol;Acc:MGI:3646310]	-
ENSMUSG00000109216	4.90166	1.39e-17	5.33034	0.0751017	0.884799	Gm44907	7	90457252	90458884	+	1633	TEC	predicted gene 44907 [Source:MGI Symbol;Acc:MGI:5753483]	-
ENSMUSG00000116971	1.39e-17	5.10027	-5.38531	0.0751017	0.884799	AC127568.1	10	67785749	67836401	+	1519	lincRNA	novel transcript	-
ENSMUSG00000112527	1.39e-17	5.10027	-5.38531	0.0751017	0.884799	Gm35696	10	121506623	121526101	+	973	lincRNA	predicted gene, 35696 [Source:MGI Symbol;Acc:MGI:5594855]	-
ENSMUSG00000109669	4.90166	1.39e-17	5.33034	0.0751017	0.884799	Gm45472	8	92853653	92856334	-	1426	antisense	predicted gene 45472 [Source:MGI Symbol;Acc:MGI:5791308]	-
ENSMUSG00000115067	1.39e-17	5.10027	-5.38531	0.0751017	0.884799	Dpep2	8	105984945	105996423	-	1878	protein_coding	dipeptidase 2 [Source:MGI Symbol;Acc:MGI:2442042]	-
ENSMUSG00000100071	4.90166	1.39e-17	5.33034	0.0751017	0.884799	Gm28707	13	42049334	42050287	+	558	lincRNA	predicted gene 28707 [Source:MGI Symbol;Acc:MGI:5579413]	-
ENSMUSG00000037263	1.39e-17	5.10027	-5.38531	0.0751017	0.884799	Aldh3b3	19	3958645	3972103	+	4179	protein_coding	aldehyde dehydrogenase 3 family, member B3 [Source:MGI Symbol;Acc:MGI:1920708]	-
ENSMUSG00000094133	1.39e-17	5.10027	-5.38531	0.0751017	0.884799	Olfr1431	19	12200634	12212191	+	3184	protein_coding	olfactory receptor 1431 [Source:MGI Symbol;Acc:MGI:3031265]	-
ENSMUSG00000097156	1.39e-17	5.10027	-5.38531	0.0751017	0.884799	Gm3764	3	88206813	88229959	+	5813	lincRNA	predicted gene 3764 [Source:MGI Symbol;Acc:MGI:3781938]	-
ENSMUSG00000049907	4.90166	1.39e-17	5.33034	0.0751017	0.884799	Rasl11b	5	74195286	74199481	+	2161	protein_coding	RAS-like, family 11, member B [Source:MGI Symbol;Acc:MGI:1916189]	-
ENSMUSG00000082474	4.90166	1.39e-17	5.33034	0.0751017	0.884799	Gm8213	6	116195418	116195858	-	441	processed_pseudogene	predicted pseudogene 8213 [Source:MGI Symbol;Acc:MGI:3643597]	-
ENSMUSG00000112728	1.39e-17	5.10027	-5.38531	0.0751017	0.884799	Gm48903	10	117390022	117398587	+	644	lincRNA	predicted gene, 48903 [Source:MGI Symbol;Acc:MGI:6098673]	-
ENSMUSG00000101209	4.90166	1.39e-17	5.33034	0.0751017	0.884799	Gm8524	9	96905507	96905885	+	379	processed_pseudogene	predicted gene 8524 [Source:MGI Symbol;Acc:MGI:3648452]	-
ENSMUSG00000087347	1.39e-17	5.10027	-5.38531	0.0751017	0.884799	1700047K16Rik	11	58322988	58324439	+	886	processed_transcript	RIKEN cDNA 1700047K16 gene [Source:MGI Symbol;Acc:MGI:1920585]	-
ENSMUSG00000064901	1.39e-17	5.10027	-5.38531	0.0751017	0.884799	Snora21	11	97781639	97781775	-	137	snoRNA	small nucleolar RNA, H/ACA box 21 [Source:MGI Symbol;Acc:MGI:3819493]	-
ENSMUSG00000102398	4.90166	1.39e-17	5.33034	0.0751017	0.884799	Gm37580	1	24100625	24103424	+	2800	TEC	predicted gene, 37580 [Source:MGI Symbol;Acc:MGI:5610808]	-
ENSMUSG00000074923	4.90166	1.39e-17	5.33034	0.0751017	0.884799	Pak6	2	118663303	118698020	+	5211	protein_coding	p21 (RAC1) activated kinase 6 [Source:MGI Symbol;Acc:MGI:2679420]	-
ENSMUSG00000027612	4.90166	1.39e-17	5.33034	0.0751017	0.884799	Mmp24	2	155775342	155818366	+	4683	protein_coding	matrix metallopeptidase 24 [Source:MGI Symbol;Acc:MGI:1341867]	-
ENSMUSG00000087614	1.39e-17	5.10027	-5.38531	0.0751017	0.884799	Gm12514	4	55131208	55279479	-	1026	lincRNA	predicted gene 12514 [Source:MGI Symbol;Acc:MGI:3651364]	-
ENSMUSG00000107814	4.90166	1.39e-17	5.33034	0.0751017	0.884799	Gm35876	6	147028001	147028459	+	459	processed_pseudogene	predicted gene, 35876 [Source:MGI Symbol;Acc:MGI:5595035]	-
ENSMUSG00000046807	1.39e-17	5.10027	-5.38531	0.0751017	0.884799	Lrrc75b	10	75550123	75560330	-	4603	protein_coding	leucine rich repeat containing 75B [Source:MGI Symbol;Acc:MGI:2143657]	-
ENSMUSG00000112847	1.39e-17	5.10027	-5.38531	0.0751017	0.884799	Gm47573	10	82164247	82166784	+	2538	TEC	predicted gene, 47573 [Source:MGI Symbol;Acc:MGI:6096604]	-
ENSMUSG00000039720	1.39e-17	5.10027	-5.38531	0.0751017	0.884799	Got1l1	8	27197459	27223828	-	1822	protein_coding	glutamic-oxaloacetic transaminase 1-like 1 [Source:MGI Symbol;Acc:MGI:1923865]	-
ENSMUSG00000103151	4.90166	1.39e-17	5.33034	0.0751017	0.884799	Gm38292	9	32477333	32480377	-	3045	TEC	predicted gene, 38292 [Source:MGI Symbol;Acc:MGI:5611520]	-
ENSMUSG00000074259	1.39e-17	5.10027	-5.38531	0.0751017	0.884799	Gramd2	9	59680144	59718874	+	6138	protein_coding	GRAM domain containing 2 [Source:MGI Symbol;Acc:MGI:3528937]	-
ENSMUSG00000043719	1.39e-17	5.10027	-5.38531	0.0751017	0.884799	Col6a6	9	105687809	105828160	-	9166	protein_coding	collagen, type VI, alpha 6 [Source:MGI Symbol;Acc:MGI:2444259]	-
ENSMUSG00000111148	1.39e-17	5.10027	-5.38531	0.0751017	0.884799	Gm2774	9	123867809	123868973	-	1165	processed_pseudogene	predicted gene 2774 [Source:MGI Symbol;Acc:MGI:3780943]	-
ENSMUSG00000113036	1.39e-17	5.10027	-5.38531	0.0751017	0.884799	Gm47021	13	12259793	12260270	-	478	processed_pseudogene	predicted gene, 47021 [Source:MGI Symbol;Acc:MGI:6095708]	-
ENSMUSG00000035799	1.39e-17	5.10027	-5.38531	0.0751017	0.884799	Twist1	12	33957671	33959829	+	1628	protein_coding	twist basic helix-loop-helix transcription factor 1 [Source:MGI Symbol;Acc:MGI:98872]	bHLH
ENSMUSG00000043487	1.39e-17	5.10027	-5.38531	0.0751017	0.884799	Acot6	12	84100654	84111349	+	6413	protein_coding	acyl-CoA thioesterase 6 [Source:MGI Symbol;Acc:MGI:1921287]	-
ENSMUSG00000087020	4.90166	1.39e-17	5.33034	0.0751017	0.884799	Gm16283	18	49755794	49757189	+	522	processed_transcript	predicted gene 16283 [Source:MGI Symbol;Acc:MGI:3826591]	-
ENSMUSG00000072978	1.39e-17	5.10027	-5.38531	0.0751017	0.884799	Gm5830	1	78967637	78968079	-	443	processed_pseudogene	predicted pseudogene 5830 [Source:MGI Symbol;Acc:MGI:3647375]	-
ENSMUSG00000104118	4.90166	1.39e-17	5.33034	0.0751017	0.884799	Gm37298	1	137909291	137913158	+	3868	TEC	predicted gene, 37298 [Source:MGI Symbol;Acc:MGI:5610526]	-
ENSMUSG00000104525	1.39e-17	5.10027	-5.38531	0.0751017	0.884799	Gm37334	1	194993258	194996195	+	2938	TEC	predicted gene, 37334 [Source:MGI Symbol;Acc:MGI:5610562]	-
ENSMUSG00000065725	4.90166	1.39e-17	5.33034	0.0751017	0.884799	Gm26165	2	144261589	144261726	-	138	snoRNA	predicted gene, 26165 [Source:MGI Symbol;Acc:MGI:5455942]	-
ENSMUSG00000028457	1.39e-17	5.10027	-5.38531	0.0751017	0.884799	Atp8b5	4	43267159	43373833	+	6473	protein_coding	ATPase, class I, type 8B, member 5 [Source:MGI Symbol;Acc:MGI:2444287]	-
ENSMUSG00000105519	1.39e-17	5.10027	-5.38531	0.0751017	0.884799	E430021H15Rik	5	44213801	44217259	-	3459	TEC	RIKEN cDNA E430021H15 gene [Source:MGI Symbol;Acc:MGI:2444377]	-
ENSMUSG00000107021	1.39e-17	5.10027	-5.38531	0.0751017	0.884799	Gm42853	5	116456098	116457484	-	1387	TEC	predicted gene 42853 [Source:MGI Symbol;Acc:MGI:5662990]	-
ENSMUSG00000030317	1.39e-17	5.10027	-5.38531	0.0751017	0.884799	Timp4	6	115241892	115252205	-	5894	protein_coding	tissue inhibitor of metalloproteinase 4 [Source:MGI Symbol;Acc:MGI:109125]	-
ENSMUSG00000109656	4.90166	1.39e-17	5.33034	0.0751017	0.884799	Gm45548	7	101351273	101354439	-	3167	TEC	predicted gene 45548 [Source:MGI Symbol;Acc:MGI:5791384]	-
ENSMUSG00000042485	4.90166	1.39e-17	5.33034	0.0751017	0.884799	Mustn1	14	30879200	30881610	+	1236	protein_coding	musculoskeletal, embryonic nuclear protein 1 [Source:MGI Symbol;Acc:MGI:1913425]	-
ENSMUSG00000031129	4.90166	1.39e-17	5.33034	0.0751017	0.884799	Slc9a9	9	94669909	95230445	+	5679	protein_coding	solute carrier family 9 (sodium/hydrogen exchanger), member 9 [Source:MGI Symbol;Acc:MGI:2679732]	-
ENSMUSG00000113931	1.39e-17	5.10027	-5.38531	0.0751017	0.884799	Gm5928	13	12425140	12425605	-	466	processed_pseudogene	predicted gene 5928 [Source:MGI Symbol;Acc:MGI:3646762]	-
ENSMUSG00000098224	4.90166	1.39e-17	5.33034	0.0751017	0.884799	Gm7985	12	71846311	71847291	-	981	processed_pseudogene	predicted gene 7985 [Source:MGI Symbol;Acc:MGI:3645837]	-
ENSMUSG00000050963	1.39e-17	5.10027	-5.38531	0.0751017	0.884799	Kcns2	15	34837355	34843407	+	5586	protein_coding	K+ voltage-gated channel, subfamily S, 2 [Source:MGI Symbol;Acc:MGI:1197011]	-
ENSMUSG00000103144	1.39e-17	5.10027	-5.38531	0.0751017	0.884799	Pcdhga1	18	37661793	37841873	+	5366	protein_coding	protocadherin gamma subfamily A, 1 [Source:MGI Symbol;Acc:MGI:1935212]	-
ENSMUSG00000038242	1.39e-17	5.10027	-5.38531	0.0751017	0.884799	Aox4	1	58210397	58268597	+	8416	protein_coding	aldehyde oxidase 4 [Source:MGI Symbol;Acc:MGI:1919122]	-
ENSMUSG00000101348	1.39e-17	5.10027	-5.38531	0.0751017	0.884799	Gm7135	1	97346475	97573015	+	2255	transcribed_unprocessed_pseudogene	predicted gene 7135 [Source:MGI Symbol;Acc:MGI:3647710]	-
ENSMUSG00000099448	4.90166	1.39e-17	5.33034	0.0751017	0.884799	Gm18801	1	105955775	105956310	-	536	processed_pseudogene	predicted gene, 18801 [Source:MGI Symbol;Acc:MGI:5010986]	-
ENSMUSG00000100555	1.39e-17	5.10027	-5.38531	0.0751017	0.884799	Gm8173	1	111804934	111807775	-	1977	processed_pseudogene	predicted gene 8173 [Source:MGI Symbol;Acc:MGI:3648321]	-
ENSMUSG00000086425	1.39e-17	5.10027	-5.38531	0.0751017	0.884799	F730016J06Rik	2	28095477	28127731	+	6880	lincRNA	RIKEN cDNA F730016J06 gene [Source:MGI Symbol;Acc:MGI:2443559]	-
ENSMUSG00000082776	1.39e-17	5.10027	-5.38531	0.0751017	0.884799	Gm7061	X	94772619	94774034	-	1416	processed_pseudogene	predicted gene 7061 [Source:MGI Symbol;Acc:MGI:3648315]	-
ENSMUSG00000028681	4.90166	1.39e-17	5.33034	0.0751017	0.884799	Ptch2	4	117096075	117116101	+	5974	protein_coding	patched 2 [Source:MGI Symbol;Acc:MGI:1095405]	-
ENSMUSG00000002384	1.39e-17	5.10027	-5.38531	0.0751017	0.884799	Bmp8b	4	123105165	123132099	+	3880	protein_coding	bone morphogenetic protein 8b [Source:MGI Symbol;Acc:MGI:107335]	-
ENSMUSG00000085063	1.39e-17	5.10027	-5.38531	0.0751017	0.884799	Gm16024	4	155616409	155616787	+	171	antisense	predicted gene 16024 [Source:MGI Symbol;Acc:MGI:3802145]	-
ENSMUSG00000029206	1.39e-17	5.10027	-5.38531	0.0751017	0.884799	Nsun7	5	66259897	66298026	+	5388	protein_coding	NOL1/NOP2/Sun domain family, member 7 [Source:MGI Symbol;Acc:MGI:1918168]	-
ENSMUSG00000106735	1.39e-17	5.10027	-5.38531	0.0751017	0.884799	A330058E17Rik	5	74172161	74176050	-	3890	TEC	RIKEN cDNA A330058E17 gene [Source:MGI Symbol;Acc:MGI:2442263]	-
ENSMUSG00000106282	1.39e-17	5.10027	-5.38531	0.0751017	0.884799	Gm2287	5	86066757	86067895	+	1139	transcribed_processed_pseudogene	predicted gene 2287 [Source:MGI Symbol;Acc:MGI:3780458]	-
ENSMUSG00000091034	1.39e-17	5.10027	-5.38531	0.0751017	0.884799	Gm17660	5	104070064	104077608	-	564	protein_coding	predicted gene, 17660 [Source:MGI Symbol;Acc:MGI:4937294]	-
ENSMUSG00000107950	1.39e-17	5.10027	-5.38531	0.0751017	0.884799	Gm6375	6	133761445	133763062	-	1145	processed_pseudogene	predicted gene 6375 [Source:MGI Symbol;Acc:MGI:3644303]	-
ENSMUSG00000013353	1.39e-17	5.10027	-5.38531	0.0751017	0.884799	4931406B18Rik	7	43492044	43505940	-	5633	protein_coding	RIKEN cDNA 4931406B18 gene [Source:MGI Symbol;Acc:MGI:1921304]	-
ENSMUSG00000095457	4.90166	1.39e-17	5.33034	0.0751017	0.884799	Gm8989	7	106323414	106330688	-	7275	unprocessed_pseudogene	predicted gene 8989 [Source:MGI Symbol;Acc:MGI:3704114]	-
ENSMUSG00000034990	1.39e-17	5.10027	-5.38531	0.0751017	0.884799	Otoa	7	121081650	121163097	+	8439	protein_coding	otoancorin [Source:MGI Symbol;Acc:MGI:2149209]	-
ENSMUSG00000087719	1.39e-17	5.10027	-5.38531	0.0751017	0.884799	Gm26464	10	42820463	42820767	-	305	ribozyme	predicted gene, 26464 [Source:MGI Symbol;Acc:MGI:5456241]	-
ENSMUSG00000110225	4.90166	1.39e-17	5.33034	0.0751017	0.884799	Gm45528	8	24711406	24714550	+	3145	TEC	predicted gene 45528 [Source:MGI Symbol;Acc:MGI:5791364]	-
ENSMUSG00000034450	1.39e-17	5.10027	-5.38531	0.0751017	0.884799	Gulo	14	65986786	66009207	-	2263	protein_coding	gulonolactone (L-) oxidase [Source:MGI Symbol;Acc:MGI:1353434]	-
ENSMUSG00000005148	1.39e-17	5.10027	-5.38531	0.0751017	0.884799	Klf5	14	99298691	99315036	+	5201	protein_coding	Kruppel-like factor 5 [Source:MGI Symbol;Acc:MGI:1338056]	zf-C2H2
ENSMUSG00000103062	4.90166	1.39e-17	5.33034	0.0751017	0.884799	Gm37200	9	104043605	104045776	-	2172	TEC	predicted gene, 37200 [Source:MGI Symbol;Acc:MGI:5610428]	-
ENSMUSG00000062312	1.39e-17	5.10027	-5.38531	0.0751017	0.884799	Erbb2	11	98412470	98437716	+	5210	protein_coding	erb-b2 receptor tyrosine kinase 2 [Source:MGI Symbol;Acc:MGI:95410]	-
ENSMUSG00000090500	1.39e-17	5.10027	-5.38531	0.0751017	0.884799	Gm17057	15	99819020	99834570	+	591	antisense	predicted gene 17057 [Source:MGI Symbol;Acc:MGI:4937884]	-
ENSMUSG00000034117	1.39e-17	5.10027	-5.38531	0.0751017	0.884799	Ptgdr2	19	10937160	10942511	+	2644	protein_coding	prostaglandin D2 receptor 2 [Source:MGI Symbol;Acc:MGI:1330275]	-
ENSMUSG00000085867	1.39e-17	5.10027	-5.38531	0.0751017	0.884799	Gm5834	1	139939601	139994205	-	1026	unprocessed_pseudogene	predicted pseudogene 5834 [Source:MGI Symbol;Acc:MGI:3643955]	-
ENSMUSG00000100334	4.90166	1.39e-17	5.33034	0.0751017	0.884799	C230024C17Rik	1	153721240	153737829	-	3337	lincRNA	RIKEN cDNA C230024C17 gene [Source:MGI Symbol;Acc:MGI:5439413]	-
ENSMUSG00000007122	1.39e-17	5.10027	-5.38531	0.0751017	0.884799	Casq1	1	172209894	172219868	-	1951	protein_coding	calsequestrin 1 [Source:MGI Symbol;Acc:MGI:1309468]	-
ENSMUSG00000053472	4.90166	1.39e-17	5.33034	0.0751017	0.884799	Gm13534	2	58108060	58108572	+	513	processed_pseudogene	predicted gene 13534 [Source:MGI Symbol;Acc:MGI:3651249]	-
ENSMUSG00000083737	1.39e-17	5.10027	-5.38531	0.0751017	0.884799	Prdx6-ps2	4	25307830	25308523	+	694	processed_pseudogene	peroxiredoxin 6 pseudogene 2 [Source:MGI Symbol;Acc:MGI:1203519]	-
ENSMUSG00000099294	1.39e-17	5.10027	-5.38531	0.0751017	0.884799	Gm11214	4	63662359	63663379	-	1021	protein_coding	predicted gene 11214 [Source:MGI Symbol;Acc:MGI:3651045]	-
ENSMUSG00000082941	4.90166	1.39e-17	5.33034	0.0751017	0.884799	Gm12850	4	107270434	107270869	+	436	processed_pseudogene	predicted gene 12850 [Source:MGI Symbol;Acc:MGI:3651240]	-
ENSMUSG00000107091	4.90166	1.39e-17	5.33034	0.0751017	0.884799	Gm43343	5	66524187	66526112	-	1926	TEC	predicted gene 43343 [Source:MGI Symbol;Acc:MGI:5663480]	-
ENSMUSG00000001260	4.90166	1.39e-17	5.33034	0.0751017	0.884799	Gabrg1	5	70751047	70842617	-	7869	protein_coding	gamma-aminobutyric acid (GABA) A receptor, subunit gamma 1 [Source:MGI Symbol;Acc:MGI:103156]	-
ENSMUSG00000036687	1.39e-17	5.10027	-5.38531	0.0751017	0.884799	Tmem184a	5	139802485	139819917	-	5277	protein_coding	transmembrane protein 184a [Source:MGI Symbol;Acc:MGI:2385897]	-
ENSMUSG00000029700	4.90166	1.39e-17	5.33034	0.0751017	0.884799	Slc13a1	6	24088283	24168092	-	7728	protein_coding	solute carrier family 13 (sodium/sulfate symporters), member 1 [Source:MGI Symbol;Acc:MGI:1859937]	-
ENSMUSG00000032899	4.90166	1.39e-17	5.33034	0.0751017	0.884799	Styk1	6	131299142	131353597	-	5865	protein_coding	serine/threonine/tyrosine kinase 1 [Source:MGI Symbol;Acc:MGI:2141396]	-
ENSMUSG00000082780	1.39e-17	5.10027	-5.38531	0.0751017	0.884799	Rps11-ps5	7	96435546	96436017	-	472	processed_pseudogene	ribosomal protein S11, pseudogene 5 [Source:MGI Symbol;Acc:MGI:3647437]	-
ENSMUSG00000009545	1.39e-17	5.10027	-5.38531	0.0751017	0.884799	Kcnq1	7	143106362	143427042	+	4093	protein_coding	potassium voltage-gated channel, subfamily Q, member 1 [Source:MGI Symbol;Acc:MGI:108083]	-
ENSMUSG00000112196	4.90166	1.39e-17	5.33034	0.0751017	0.884799	Gm8274	10	81875058	81875520	+	463	processed_pseudogene	predicted gene 8274 [Source:MGI Symbol;Acc:MGI:3648016]	-
ENSMUSG00000044633	1.39e-17	5.10027	-5.38531	0.0751017	0.884799	B530045E10Rik	10	99298888	99423047	+	6835	lincRNA	RIKEN cDNA B530045E10 gene [Source:MGI Symbol;Acc:MGI:2445145]	-
ENSMUSG00000109740	1.39e-17	5.10027	-5.38531	0.0751017	0.884799	Gm7561	8	62546946	62547831	-	886	processed_pseudogene	predicted gene 7561 [Source:MGI Symbol;Acc:MGI:3648480]	-
ENSMUSG00000115389	1.39e-17	5.10027	-5.38531	0.0751017	0.884799	Gm48936	14	49220898	49223364	+	2467	TEC	predicted gene, 48936 [Source:MGI Symbol;Acc:MGI:6118253]	-
ENSMUSG00000021871	4.90166	1.39e-17	5.33034	0.0751017	0.884799	Gm49342	14	50944517	50963136	+	750	protein_coding	predicted gene, 49342 [Source:MGI Symbol;Acc:MGI:6121535]	-
ENSMUSG00000022215	1.39e-17	5.10027	-5.38531	0.0751017	0.884799	Fitm1	14	55575617	55576954	+	971	protein_coding	fat storage-inducing transmembrane protein 1 [Source:MGI Symbol;Acc:MGI:1915930]	-
ENSMUSG00000074028	1.39e-17	5.10027	-5.38531	0.0751017	0.884799	Slc22a13	9	119192974	119209098	-	2001	protein_coding	solute carrier family 22 (organic cation transporter), member 13 [Source:MGI Symbol;Acc:MGI:2143107]	-
ENSMUSG00000114094	4.90166	1.39e-17	5.33034	0.0751017	0.884799	Gm48375	13	8833099	8834372	-	1274	TEC	predicted gene, 48375 [Source:MGI Symbol;Acc:MGI:6097851]	-
ENSMUSG00000050765	1.39e-17	5.10027	-5.38531	0.0751017	0.884799	Gm5084	13	60205471	60216023	+	3609	lincRNA	predicted gene 5084 [Source:MGI Symbol;Acc:MGI:3647835]	-
ENSMUSG00000020636	1.39e-17	5.10027	-5.38531	0.0751017	0.884799	Allc	12	28553755	28582523	-	1500	protein_coding	allantoicase [Source:MGI Symbol;Acc:MGI:2136971]	-
ENSMUSG00000097050	1.39e-17	5.10027	-5.38531	0.0751017	0.884799	Gm9918	15	102270563	102274121	+	2192	protein_coding	predicted gene 9918 [Source:MGI Symbol;Acc:MGI:3646315]	-
ENSMUSG00000090257	1.39e-17	5.10027	-5.38531	0.0751017	0.884799	Gm4524	16	25956475	25960342	+	2152	antisense	predicted gene 4524 [Source:MGI Symbol;Acc:MGI:3782709]	-
ENSMUSG00000024059	1.39e-17	5.10027	-5.38531	0.0751017	0.884799	Clip4	17	71768473	71864273	+	8514	protein_coding	CAP-GLY domain containing linker protein family, member 4 [Source:MGI Symbol;Acc:MGI:1919100]	-
ENSMUSG00000097748	1.39e-17	5.10027	-5.38531	0.0751017	0.884799	Gm26533	18	31781226	31789045	-	1790	lincRNA	predicted gene, 26533 [Source:MGI Symbol;Acc:MGI:5477027]	-
ENSMUSG00000071633	1.39e-17	5.10027	-5.38531	0.0751017	0.884799	Gm4952	19	12599974	12628251	+	2254	protein_coding	predicted gene 4952 [Source:MGI Symbol;Acc:MGI:3643569]	-
ENSMUSG00000046856	1.39e-17	5.10027	-5.38531	0.0751017	0.884799	Gpr1	1	63182691	63214543	-	2496	protein_coding	G protein-coupled receptor 1 [Source:MGI Symbol;Acc:MGI:2385324]	-
ENSMUSG00000081487	1.39e-17	5.10027	-5.38531	0.0751017	0.884799	Gm13689	2	80549712	80550396	-	685	processed_pseudogene	predicted gene 13689 [Source:MGI Symbol;Acc:MGI:3652061]	-
ENSMUSG00000097317	1.39e-17	5.10027	-5.38531	0.0751017	0.884799	Gm17281	2	91250743	91255995	-	3589	lincRNA	predicted gene, 17281 [Source:MGI Symbol;Acc:MGI:4936915]	-
ENSMUSG00000106505	1.39e-17	5.10027	-5.38531	0.0751017	0.884799	Gm32693	3	139777153	139780759	-	2402	lincRNA	predicted gene, 32693 [Source:MGI Symbol;Acc:MGI:5591852]	-
ENSMUSG00000084201	1.39e-17	5.10027	-5.38531	0.0751017	0.884799	Gm11926	4	31990857	31991286	-	430	processed_pseudogene	predicted gene 11926 [Source:MGI Symbol;Acc:MGI:3651637]	-
ENSMUSG00000087192	4.90166	1.39e-17	5.33034	0.0751017	0.884799	4930412L05Rik	4	53205066	53217857	-	1615	processed_transcript	RIKEN cDNA 4930412L05 gene [Source:MGI Symbol;Acc:MGI:1921191]	-
ENSMUSG00000103366	1.39e-17	5.10027	-5.38531	0.0751017	0.884799	C630004L07Rik	4	141238179	141239453	-	1275	TEC	RIKEN cDNA C630004L07 gene [Source:MGI Symbol;Acc:MGI:3641643]	-
ENSMUSG00000081242	1.39e-17	5.10027	-5.38531	0.0751017	0.884799	Gm15719	5	21689541	21690175	+	635	processed_pseudogene	predicted gene 15719 [Source:MGI Symbol;Acc:MGI:3783161]	-
ENSMUSG00000106609	4.90166	1.39e-17	5.33034	0.0751017	0.884799	Gm43181	5	43784046	43786117	-	2072	TEC	predicted gene 43181 [Source:MGI Symbol;Acc:MGI:5663318]	-
ENSMUSG00000029848	1.39e-17	5.10027	-5.38531	0.0751017	0.884799	Stra8	6	34920163	34939344	+	1803	protein_coding	stimulated by retinoic acid gene 8 [Source:MGI Symbol;Acc:MGI:107917]	-
ENSMUSG00000108019	1.39e-17	5.10027	-5.38531	0.0751017	0.884799	Gm44108	6	100626519	100626940	-	422	processed_pseudogene	predicted gene, 44108 [Source:MGI Symbol;Acc:MGI:5690500]	-
ENSMUSG00000108723	4.90166	1.39e-17	5.33034	0.0751017	0.884799	Gm44837	7	34636996	34637712	-	717	lincRNA	predicted gene 44837 [Source:MGI Symbol;Acc:MGI:5753413]	-
ENSMUSG00000032725	1.39e-17	5.10027	-5.38531	0.0751017	0.884799	Folr2	7	101839988	101857194	-	1546	protein_coding	folate receptor 2 (fetal) [Source:MGI Symbol;Acc:MGI:95569]	-
ENSMUSG00000064600	1.39e-17	5.10027	-5.38531	0.0751017	0.884799	Gm25636	7	110023210	110023342	+	133	snoRNA	predicted gene, 25636 [Source:MGI Symbol;Acc:MGI:5455413]	-
ENSMUSG00000109303	4.90166	1.39e-17	5.33034	0.0751017	0.884799	Gm44549	7	118768017	118768593	+	577	sense_intronic	predicted gene 44549 [Source:MGI Symbol;Acc:MGI:5753125]	-
ENSMUSG00000108648	1.39e-17	5.10027	-5.38531	0.0751017	0.884799	Gm44674	7	128728394	128729522	+	415	antisense	predicted gene 44674 [Source:MGI Symbol;Acc:MGI:5753250]	-
ENSMUSG00000110753	1.39e-17	5.10027	-5.38531	0.0751017	0.884799	Gm18391	10	94097483	94098140	-	658	processed_pseudogene	predicted gene, 18391 [Source:MGI Symbol;Acc:MGI:5010576]	-
ENSMUSG00000097082	4.90166	1.39e-17	5.33034	0.0751017	0.884799	4933440J02Rik	10	111586719	111594273	-	1144	lincRNA	RIKEN cDNA 4933440J02 gene [Source:MGI Symbol;Acc:MGI:1918571]	-
ENSMUSG00000025396	4.90166	1.39e-17	5.33034	0.0751017	0.884799	Hsd17b6	10	127990936	128007611	-	1575	protein_coding	hydroxysteroid (17-beta) dehydrogenase 6 [Source:MGI Symbol;Acc:MGI:1351670]	-
ENSMUSG00000074461	4.90166	1.39e-17	5.33034	0.0751017	0.884799	Gm10699	8	14090461	14092590	+	2130	TEC	predicted gene 10699 [Source:MGI Symbol;Acc:MGI:3642530]	-
ENSMUSG00000085437	4.90166	1.39e-17	5.33034	0.0751017	0.884799	1700047A11Rik	8	26082609	26096522	+	821	antisense	RIKEN cDNA 1700047A11 gene [Source:MGI Symbol;Acc:MGI:1923854]	-
ENSMUSG00000091698	1.39e-17	5.10027	-5.38531	0.0751017	0.884799	Gm6526	14	43747866	43755948	+	1723	protein_coding	predicted gene 6526 [Source:MGI Symbol;Acc:MGI:3648758]	-
ENSMUSG00000089170	1.39e-17	5.10027	-5.38531	0.0751017	0.884799	Gm22431	14	56535971	56536077	+	107	misc_RNA	predicted gene, 22431 [Source:MGI Symbol;Acc:MGI:5452208]	-
ENSMUSG00000084701	1.39e-17	5.10027	-5.38531	0.0751017	0.884799	n-R5s87	9	96549594	96549709	-	116	rRNA	nuclear encoded rRNA 5S 87 [Source:MGI Symbol;Acc:MGI:4421935]	-
ENSMUSG00000034115	1.39e-17	5.10027	-5.38531	0.0751017	0.884799	Scn11a	9	119753759	119825456	-	5931	protein_coding	sodium channel, voltage-gated, type XI, alpha [Source:MGI Symbol;Acc:MGI:1345149]	-
ENSMUSG00000111389	4.90166	1.39e-17	5.33034	0.0751017	0.884799	Gm39465	9	122019528	122051463	-	9813	lincRNA	predicted gene, 39465 [Source:MGI Symbol;Acc:MGI:5622350]	-
ENSMUSG00000078706	1.39e-17	5.10027	-5.38531	0.0751017	0.884799	Gm53	11	96251105	96264868	+	3980	lincRNA	predicted gene 53 [Source:MGI Symbol;Acc:MGI:2684899]	-
ENSMUSG00000086347	1.39e-17	5.10027	-5.38531	0.0751017	0.884799	Gm11626	11	101456576	101457390	-	333	antisense	predicted gene 11626 [Source:MGI Symbol;Acc:MGI:3699632]	-
ENSMUSG00000111938	1.39e-17	5.10027	-5.38531	0.0751017	0.884799	2900045O20Rik	12	4509317	4522370	+	1292	lincRNA	RIKEN cDNA 2900045O20 gene [Source:MGI Symbol;Acc:MGI:1920205]	-
ENSMUSG00000112819	1.39e-17	5.10027	-5.38531	0.0751017	0.884799	Gm46332	12	4552546	4569538	-	612	lincRNA	predicted gene, 46332 [Source:MGI Symbol;Acc:MGI:5825969]	-
ENSMUSG00000020673	1.39e-17	5.10027	-5.38531	0.0751017	0.884799	Tpo	12	30054659	30132624	-	3915	protein_coding	thyroid peroxidase [Source:MGI Symbol;Acc:MGI:98813]	-
ENSMUSG00000112765	4.90166	1.39e-17	5.33034	0.0751017	0.884799	9430078K24Rik	12	79917019	79936264	-	1454	lincRNA	RIKEN cDNA 9430078K24 gene [Source:MGI Symbol;Acc:MGI:1924540]	-
ENSMUSG00000113106	1.39e-17	5.10027	-5.38531	0.0751017	0.884799	Gm47139	12	99359871	99362028	-	2158	TEC	predicted gene, 47139 [Source:MGI Symbol;Acc:MGI:6095898]	-
ENSMUSG00000102385	4.90166	1.39e-17	5.33034	0.0751017	0.884799	Gm38144	15	96700173	96700637	+	465	TEC	predicted gene, 38144 [Source:MGI Symbol;Acc:MGI:5611372]	-
ENSMUSG00000055015	1.39e-17	5.10027	-5.38531	0.0751017	0.884799	Gm9961	16	11901363	11930600	+	547	lincRNA	predicted gene 9961 [Source:MGI Symbol;Acc:MGI:3642444]	-
ENSMUSG00000091491	1.39e-17	5.10027	-5.38531	0.0751017	0.884799	Vmn2r97	17	18914300	18958087	+	14819	protein_coding	vomeronasal 2, receptor 97 [Source:MGI Symbol;Acc:MGI:3645271]	-
ENSMUSG00000004864	1.39e-17	5.10027	-5.38531	0.0751017	0.884799	Mapk13	17	28769297	28780233	+	3150	protein_coding	mitogen-activated protein kinase 13 [Source:MGI Symbol;Acc:MGI:1346864]	-
ENSMUSG00000047428	4.90166	1.39e-17	5.33034	0.0751017	0.884799	Dlk2	17	46297421	46303271	+	2113	protein_coding	delta like non-canonical Notch ligand 2 [Source:MGI Symbol;Acc:MGI:2146838]	-
ENSMUSG00000009378	4.90166	1.39e-17	5.33034	0.0751017	0.884799	Slc16a12	19	34668403	34747289	-	4051	protein_coding	solute carrier family 16 (monocarboxylic acid transporters), member 12 [Source:MGI Symbol;Acc:MGI:2147716]	-
ENSMUSG00000037300	2069.2	1238.96	0.739884	0.075277	0.885707	Ttc13	8	124671332	124721983	-	10286	protein_coding	tetratricopeptide repeat domain 13 [Source:MGI Symbol;Acc:MGI:2384573]	-
ENSMUSG00000035722	1002.23	596.537	0.74842	0.0753079	0.885707	Abca7	10	79996494	80015572	+	6752	protein_coding	ATP-binding cassette, sub-family A (ABC1), member 7 [Source:MGI Symbol;Acc:MGI:1351646]	-
ENSMUSG00000072214	21.5729	44.8693	-1.05202	0.0753393	0.885707	2024-09-05	16	18620502	18629954	-	3915	protein_coding	septin 5 [Source:MGI Symbol;Acc:MGI:1195461]	-
ENSMUSG00000085524	45.1088	22.4355	1.00376	0.0753393	0.885707	Gm14224	2	156451906	156455651	-	864	antisense	predicted gene 14224 [Source:MGI Symbol;Acc:MGI:3649242]	-
ENSMUSG00000086288	41.1862	77.5003	-0.909908	0.0754287	0.886147	Gm15265	3	94998800	95004869	-	974	antisense	predicted gene 15265 [Source:MGI Symbol;Acc:MGI:3705193]	-
ENSMUSG00000113128	18.6309	7.1397	1.36883	0.0755371	0.886147	Gm47813	13	3899209	3900248	-	1040	TEC	predicted gene, 47813 [Source:MGI Symbol;Acc:MGI:6096997]	-
ENSMUSG00000100210	6.86299	19.3763	-1.48016	0.0755371	0.886147	Hist1h3f	13	23544052	23545312	+	1261	protein_coding	histone cluster 1, H3f [Source:MGI Symbol;Acc:MGI:2448329]	-
ENSMUSG00000027408	6.86299	19.3763	-1.48016	0.0755371	0.886147	Cpxm1	2	130390775	130397574	-	2432	protein_coding	carboxypeptidase X 1 (M14 family) [Source:MGI Symbol;Acc:MGI:1934569]	-
ENSMUSG00000110057	82.374	43.8496	0.907789	0.0755913	0.886312	Gm2225	8	78486034	78486410	-	377	processed_pseudogene	predicted gene 2225 [Source:MGI Symbol;Acc:MGI:3780395]	-
ENSMUSG00000036528	668.81	1120.67	-0.744583	0.0756594	0.88664	Ppfibp2	7	107595207	107748583	+	10553	protein_coding	PTPRF interacting protein, binding protein 2 (liprin beta 2) [Source:MGI Symbol;Acc:MGI:894649]	-
ENSMUSG00000014470	530.537	314.075	0.75612	0.0758148	0.887989	Rnf166	8	122466147	122476064	-	1985	protein_coding	ring finger protein 166 [Source:MGI Symbol;Acc:MGI:1915968]	-
ENSMUSG00000049866	921.821	549.63	0.745899	0.0764462	0.894911	Arl4c	1	88673125	88702221	-	5492	protein_coding	ADP-ribosylation factor-like 4C [Source:MGI Symbol;Acc:MGI:2445172]	-
ENSMUSG00000026956	4466.91	7419.48	-0.732023	0.0765164	0.895258	Uap1l1	2	25359889	25365682	-	4071	protein_coding	UDP-N-acteylglucosamine pyrophosphorylase 1-like 1 [Source:MGI Symbol;Acc:MGI:2443318]	-
ENSMUSG00000024155	10.7856	26.5144	-1.28752	0.0769543	0.899905	Meiob	17	24804382	24839787	+	1703	protein_coding	meiosis specific with OB domains [Source:MGI Symbol;Acc:MGI:1922428]	-
ENSMUSG00000057137	64.7221	33.6524	0.941091	0.0773149	0.903644	Tmem140	6	34863146	34874946	+	5853	protein_coding	transmembrane protein 140 [Source:MGI Symbol;Acc:MGI:1915737]	-
ENSMUSG00000039556	17.6503	37.7313	-1.09047	0.0775338	0.905368	Ppp1r3f	X	7557296	7574283	-	5153	protein_coding	protein phosphatase 1, regulatory subunit 3F [Source:MGI Symbol;Acc:MGI:1859617]	-
ENSMUSG00000022843	109.833	61.1848	0.842817	0.0775444	0.905368	Clcn2	16	20702964	20717746	-	6022	protein_coding	chloride channel, voltage-sensitive 2 [Source:MGI Symbol;Acc:MGI:105061]	-
ENSMUSG00000007415	923.782	1538.76	-0.73606	0.0776403	0.905893	Gatad1	5	3632932	3657185	-	4168	protein_coding	GATA zinc finger domain containing 1 [Source:MGI Symbol;Acc:MGI:1914460]	zf-GATA
ENSMUSG00000086637	49.0315	89.737	-0.870255	0.0776714	0.905893	Gm14040	2	129493570	129515807	-	697	sense_intronic	predicted gene 14040 [Source:MGI Symbol;Acc:MGI:3651082]	-
ENSMUSG00000034751	220.647	127.467	0.791056	0.0780627	0.909976	Mast4	13	102732486	103334497	-	32326	protein_coding	microtubule associated serine/threonine kinase family member 4 [Source:MGI Symbol;Acc:MGI:1918885]	-
ENSMUSG00000069516	27774.3	16786.6	0.726435	0.078235	0.911504	Lyz2	10	117277331	117282321	-	1316	protein_coding	lysozyme 2 [Source:MGI Symbol;Acc:MGI:96897]	-
ENSMUSG00000006611	287.332	168.255	0.771647	0.0785369	0.914388	Hfe	13	23702034	23710854	-	3572	protein_coding	hemochromatosis [Source:MGI Symbol;Acc:MGI:109191]	-
ENSMUSG00000041895	20.5923	42.8299	-1.05182	0.0785654	0.914388	Wipi1	11	109573331	109611967	-	4410	protein_coding	WD repeat domain, phosphoinositide interacting 1 [Source:MGI Symbol;Acc:MGI:1261864]	-
ENSMUSG00000039509	3784.37	2285.19	0.727709	0.0789575	0.918245	Nup133	8	123897123	123949265	-	7029	protein_coding	nucleoporin 133 [Source:MGI Symbol;Acc:MGI:2442620]	-
ENSMUSG00000031553	300.081	176.413	0.765994	0.0789799	0.918245	Adam3	8	24677225	24725852	-	2942	protein_coding	a disintegrin and metallopeptidase domain 3 (cyritestin) [Source:MGI Symbol;Acc:MGI:102518]	-
ENSMUSG00000063875	48.0508	23.4552	1.03088	0.079197	0.920285	Rps6-ps1	15	76337616	76338362	+	747	processed_pseudogene	ribosomal protein S6, pseudogene 1 [Source:MGI Symbol;Acc:MGI:3809093]	-
ENSMUSG00000038775	330.481	553.709	-0.744328	0.0794892	0.922305	Vill	9	119052778	119071525	+	4409	protein_coding	villin-like [Source:MGI Symbol;Acc:MGI:1201781]	-
ENSMUSG00000097075	5.88232	17.3369	-1.53889	0.0796049	0.922305	Cdiptos	7	126971722	126976098	-	2591	protein_coding	CDIP transferase, opposite strand [Source:MGI Symbol;Acc:MGI:2443610]	-
ENSMUSG00000089733	5.88232	17.3369	-1.53889	0.0796049	0.922305	Gm15628	14	75136270	75136912	-	547	lincRNA	predicted gene 15628 [Source:MGI Symbol;Acc:MGI:3783072]	-
ENSMUSG00000116223	16.6696	6.11998	1.42776	0.0796049	0.922305	Gm41396	15	98934325	98940553	+	1525	antisense	predicted gene, 41396 [Source:MGI Symbol;Acc:MGI:5624281]	-
ENSMUSG00000070891	16.6696	6.11998	1.42776	0.0796049	0.922305	Gm12689	4	99295900	99297258	+	1359	protein_coding	predicted gene 12689 [Source:MGI Symbol;Acc:MGI:3650433]	-
ENSMUSG00000001700	217.705	369.14	-0.761435	0.0796301	0.922305	Gramd3	18	56432132	56503792	+	2605	protein_coding	GRAM domain containing 3 [Source:MGI Symbol;Acc:MGI:1914815]	-
ENSMUSG00000012519	1386.65	835.152	0.731417	0.0797278	0.922305	Mlkl	8	111311797	111338177	-	2303	protein_coding	mixed lineage kinase domain-like [Source:MGI Symbol;Acc:MGI:1921818]	-
ENSMUSG00000023266	31.3796	14.2777	1.12946	0.0797497	0.922305	Frs3	17	47689030	47704286	+	3128	protein_coding	fibroblast growth factor receptor substrate 3 [Source:MGI Symbol;Acc:MGI:2135965]	-
ENSMUSG00000020475	31.3796	14.2777	1.12946	0.0797497	0.922305	Pgam2	11	5801640	5803733	-	840	protein_coding	phosphoglycerate mutase 2 [Source:MGI Symbol;Acc:MGI:1933118]	-
ENSMUSG00000024663	149.059	254.931	-0.773699	0.0797884	0.922305	Rab3il1	19	10001669	10038380	+	4543	protein_coding	RAB3A interacting protein (rabin3)-like 1 [Source:MGI Symbol;Acc:MGI:1922010]	-
ENSMUSG00000034855	72.5674	38.751	0.903018	0.0798841	0.922928	Cxcl10	5	92346638	92348889	-	2252	protein_coding	chemokine (C-X-C motif) ligand 10 [Source:MGI Symbol;Acc:MGI:1352450]	-
ENSMUSG00000040990	1791.67	1080.9	0.729002	0.0800259	0.92374	Sh3kbp1	X	159627272	159978069	+	10100	protein_coding	SH3-domain kinase binding protein 1 [Source:MGI Symbol;Acc:MGI:1889583]	-
ENSMUSG00000033446	206.918	120.329	0.781485	0.0800798	0.92374	Lpar6	14	73237895	73243294	+	5400	protein_coding	lysophosphatidic acid receptor 6 [Source:MGI Symbol;Acc:MGI:1914418]	-
ENSMUSG00000082988	206.918	120.329	0.781485	0.0800798	0.92374	Gm5903	7	130352038	130354362	-	2325	processed_pseudogene	predicted gene 5903 [Source:MGI Symbol;Acc:MGI:3644470]	-
ENSMUSG00000034730	601.144	358.943	0.743765	0.0803383	0.925976	Adgrb1	15	74516195	74589465	+	7222	protein_coding	adhesion G protein-coupled receptor B1 [Source:MGI Symbol;Acc:MGI:1933736]	-
ENSMUSG00000072621	134.349	230.458	-0.777932	0.0803574	0.925976	Slfn10-ps	11	83028130	83040042	-	3621	transcribed_unprocessed_pseudogene	schlafen 10, pseudogene [Source:MGI Symbol;Acc:MGI:3512288]	-
ENSMUSG00000033033	591.338	352.825	0.744836	0.0804471	0.926526	Calhm2	19	47105353	47138294	-	4361	protein_coding	calcium homeostasis modulator family member 2 [Source:MGI Symbol;Acc:MGI:1919941]	-
ENSMUSG00000096950	61.7801	111.151	-0.845954	0.0807416	0.928949	Gm9530	1	155063447	155083266	-	3281	lincRNA	predicted gene 9530 [Source:MGI Symbol;Acc:MGI:3779939]	-
ENSMUSG00000001988	61.7801	111.151	-0.845954	0.0807416	0.928949	Npas1	7	16455721	16477728	-	3009	protein_coding	neuronal PAS domain protein 1 [Source:MGI Symbol;Acc:MGI:109205]	-
ENSMUSG00000038368	539.362	897.355	-0.734283	0.0807996	0.929133	Focad	4	88094629	88411011	+	11311	protein_coding	focadhesin [Source:MGI Symbol;Acc:MGI:2676921]	-
ENSMUSG00000026879	7171.58	4350.12	0.721219	0.0809477	0.930351	Gsn	2	35256380	35307892	+	3157	protein_coding	gelsolin [Source:MGI Symbol;Acc:MGI:95851]	-
ENSMUSG00000017713	16.6696	35.6918	-1.09243	0.0812893	0.932548	Tha1	11	117867952	117873481	-	2910	protein_coding	threonine aldolase 1 [Source:MGI Symbol;Acc:MGI:1919026]	-
ENSMUSG00000023979	9.80498	24.4749	-1.30846	0.0813077	0.932548	Guca1b	17	47385393	47392967	+	2441	protein_coding	guanylate cyclase activator 1B [Source:MGI Symbol;Acc:MGI:1194489]	-
ENSMUSG00000068587	9.80498	24.4749	-1.30846	0.0813077	0.932548	Mgam	6	40628831	40769123	+	8704	protein_coding	maltase-glucoamylase [Source:MGI Symbol;Acc:MGI:1203495]	-
ENSMUSG00000109282	23.5343	10.1989	1.19676	0.0813077	0.932548	Gm45188	7	98895930	98899545	+	1369	antisense	predicted gene 45188 [Source:MGI Symbol;Acc:MGI:5753764]	-
ENSMUSG00000024538	1299.38	784.166	0.728501	0.0814925	0.934183	Ppic	18	53406341	53418007	-	1286	protein_coding	peptidylprolyl isomerase C [Source:MGI Symbol;Acc:MGI:97751]	-
ENSMUSG00000029994	1261.13	760.712	0.729205	0.0815707	0.934593	Anxa4	6	86736840	86793584	-	4645	protein_coding	annexin A4 [Source:MGI Symbol;Acc:MGI:88030]	-
ENSMUSG00000100455	165.73	282.464	-0.768758	0.0819731	0.938718	Gm29170	1	143777642	143781307	+	3666	sense_intronic	predicted gene 29170 [Source:MGI Symbol;Acc:MGI:5579876]	-
ENSMUSG00000042129	1849.53	3048.96	-0.721122	0.0820165	0.938728	Rassf4	6	116633008	116673952	-	9209	protein_coding	Ras association (RalGDS/AF-6) domain family member 4 [Source:MGI Symbol;Acc:MGI:2386853]	-
ENSMUSG00000029373	1083.63	653.642	0.729196	0.0821265	0.939499	Pf4	5	90772435	90773383	+	721	protein_coding	platelet factor 4 [Source:MGI Symbol;Acc:MGI:1888711]	-
ENSMUSG00000004562	146.117	248.813	-0.767404	0.0822043	0.939903	Arhgef40	14	51984719	52006251	+	10366	protein_coding	Rho guanine nucleotide exchange factor (GEF) 40 [Source:MGI Symbol;Acc:MGI:2685515]	-
ENSMUSG00000007594	731.572	439.501	0.73498	0.0823837	0.941467	Hapln4	8	70083457	70090862	+	3924	protein_coding	hyaluronan and proteoglycan link protein 4 [Source:MGI Symbol;Acc:MGI:2679531]	-
ENSMUSG00000073795	22.5536	45.889	-1.02059	0.0825434	0.942804	6430531B16Rik	7	139972303	139978755	-	1990	protein_coding	RIKEN cDNA 6430531B16 gene [Source:MGI Symbol;Acc:MGI:2685939]	-
ENSMUSG00000070610	29.4182	56.0862	-0.927909	0.0827307	0.943967	Gm13127	4	144587244	144588632	+	1389	processed_pseudogene	predicted gene 13127 [Source:MGI Symbol;Acc:MGI:3651260]	-
ENSMUSG00000049532	55.8961	28.5538	0.966112	0.0827307	0.943967	Sall2	14	52311172	52328762	-	5433	protein_coding	spalt like transcription factor 2 [Source:MGI Symbol;Acc:MGI:1354373]	zf-C2H2
ENSMUSG00000033697	590.357	976.893	-0.726486	0.0832574	0.949487	Arhgap39	15	76723985	76818170	-	7367	protein_coding	Rho GTPase activating protein 39 [Source:MGI Symbol;Acc:MGI:107858]	-
ENSMUSG00000063354	1423.92	2344.34	-0.71926	0.0833455	0.950001	Slc39a4	15	76612383	76617384	-	3106	protein_coding	solute carrier family 39 (zinc transporter), member 4 [Source:MGI Symbol;Acc:MGI:1919277]	-
ENSMUSG00000015932	1340.56	2206.67	-0.718979	0.0836119	0.951043	Dstn	2	143915320	143943324	+	1911	protein_coding	destrin [Source:MGI Symbol;Acc:MGI:1929270]	-
ENSMUSG00000015027	677.636	407.889	0.732166	0.0836591	0.951043	Galns	8	122578242	122611463	-	2650	protein_coding	galactosamine (N-acetyl)-6-sulfate sulfatase [Source:MGI Symbol;Acc:MGI:1355303]	-
ENSMUSG00000066152	562.898	932.025	-0.727361	0.0837227	0.951043	Slc31a2	4	62262562	62298411	+	2033	protein_coding	solute carrier family 31, member 2 [Source:MGI Symbol;Acc:MGI:1333844]	-
ENSMUSG00000062461	4.90166	15.2974	-1.61674	0.083932	0.951043	Gm5453	13	98904224	98904670	+	447	processed_pseudogene	predicted gene 5453 [Source:MGI Symbol;Acc:MGI:3648523]	-
ENSMUSG00000090173	4.90166	15.2974	-1.61674	0.083932	0.951043	Fbxw10	11	62847069	62877465	+	4025	protein_coding	F-box and WD-40 domain protein 10 [Source:MGI Symbol;Acc:MGI:3052463]	-
ENSMUSG00000028950	4.90166	15.2974	-1.61674	0.083932	0.951043	Tas1r1	4	152027914	152038568	-	2863	protein_coding	taste receptor, type 1, member 1 [Source:MGI Symbol;Acc:MGI:1927505]	-
ENSMUSG00000024354	4.90166	15.2974	-1.61674	0.083932	0.951043	Slc23a1	18	35614604	35627244	-	3238	protein_coding	solute carrier family 23 (nucleobase transporters), member 1 [Source:MGI Symbol;Acc:MGI:1341903]	-
ENSMUSG00000102305	4.90166	15.2974	-1.61674	0.083932	0.951043	Gm38192	9	73024293	73026139	+	1847	TEC	predicted gene, 38192 [Source:MGI Symbol;Acc:MGI:5611420]	-
ENSMUSG00000034282	14.7083	5.10027	1.50589	0.083932	0.951043	Evpl	11	116220559	116238077	-	6384	protein_coding	envoplakin [Source:MGI Symbol;Acc:MGI:107507]	-
ENSMUSG00000105607	14.7083	5.10027	1.50589	0.083932	0.951043	Gm43513	5	100814210	100815285	-	1076	TEC	predicted gene 43513 [Source:MGI Symbol;Acc:MGI:5663650]	-
ENSMUSG00000004668	4.90166	15.2974	-1.61674	0.083932	0.951043	Abca13	11	9191942	9684259	+	19737	protein_coding	ATP-binding cassette, sub-family A (ABC1), member 13 [Source:MGI Symbol;Acc:MGI:2388707]	-
ENSMUSG00000074579	46.0895	83.6186	-0.857556	0.0839536	0.951043	Lekr1	3	65666228	65831159	+	7113	protein_coding	leucine, glutamate and lysine rich 1 [Source:MGI Symbol;Acc:MGI:3645902]	-
ENSMUSG00000057580	12.747	28.5538	-1.15549	0.0841249	0.952008	Gm10012	17	25901856	25902227	+	372	transcribed_processed_pseudogene	predicted pseudogene 10012 [Source:MGI Symbol;Acc:MGI:3642454]	-
ENSMUSG00000043789	12.747	28.5538	-1.15549	0.0841249	0.952008	Vwce	19	10634233	10665210	+	3540	protein_coding	von Willebrand factor C and EGF domains [Source:MGI Symbol;Acc:MGI:1919018]	-
ENSMUSG00000032122	3304.83	2012.93	0.715247	0.0843841	0.954452	Slc37a2	9	37227585	37255738	-	6643	protein_coding	solute carrier family 37 (glycerol-3-phosphate transporter), member 2 [Source:MGI Symbol;Acc:MGI:1929693]	-
ENSMUSG00000022364	717.843	433.382	0.727872	0.0844974	0.955244	Tbc1d31	15	57912199	57970067	+	6366	protein_coding	TBC1 domain family, member 31 [Source:MGI Symbol;Acc:MGI:2684931]	-
ENSMUSG00000005057	1060.09	642.425	0.722488	0.0845869	0.955274	Sh2b2	5	136218147	136246556	-	5406	protein_coding	SH2B adaptor protein 2 [Source:MGI Symbol;Acc:MGI:1345171]	-
ENSMUSG00000078794	40.2055	74.4412	-0.88656	0.0846285	0.955274	Dact3	7	16875317	16887462	+	2989	protein_coding	dishevelled-binding antagonist of beta-catenin 3 [Source:MGI Symbol;Acc:MGI:3654828]	-
ENSMUSG00000025283	4253.13	2593.15	0.713795	0.0846297	0.955274	Sat1	X	155213132	155216449	-	2774	protein_coding	spermidine/spermine N1-acetyl transferase 1 [Source:MGI Symbol;Acc:MGI:98233]	-
ENSMUSG00000021876	224.57	131.545	0.771065	0.0847412	0.956044	Rnase4	14	51091077	51106151	+	1637	protein_coding	ribonuclease, RNase A family 4 [Source:MGI Symbol;Acc:MGI:1926217]	-
ENSMUSG00000016496	280.468	467.033	-0.73542	0.0851495	0.960159	Cd274	19	29367455	29388095	+	3622	protein_coding	CD274 antigen [Source:MGI Symbol;Acc:MGI:1926446]	-
ENSMUSG00000074030	1066.96	646.504	0.72267	0.0852747	0.960581	Exoc8	8	124893108	124897705	-	4598	protein_coding	exocyst complex component 8 [Source:MGI Symbol;Acc:MGI:2142527]	-
ENSMUSG00000112808	425.606	254.931	0.739139	0.0853019	0.960581	Gm4739	10	26107789	26108421	+	633	processed_pseudogene	predicted gene 4739 [Source:MGI Symbol;Acc:MGI:3642984]	-
ENSMUSG00000060771	34.3215	64.244	-0.901902	0.0853173	0.960581	Tsga10	1	37754776	37866429	-	10662	protein_coding	testis specific 10 [Source:MGI Symbol;Acc:MGI:2685063]	-
ENSMUSG00000028776	200.053	336.509	-0.749876	0.0853833	0.960834	Tinagl1	4	130164454	130175122	-	4358	protein_coding	tubulointerstitial nephritis antigen-like 1 [Source:MGI Symbol;Acc:MGI:2137617]	-
ENSMUSG00000106734	320.675	190.689	0.749525	0.0859145	0.9657	Gm20559	6	3333194	3346128	-	4690	processed_transcript	predicted gene, 20559 [Source:MGI Symbol;Acc:MGI:5295666]	-
ENSMUSG00000031072	84.3353	145.822	-0.78905	0.0860309	0.9657	Oraov1	7	144915100	144931701	+	7061	protein_coding	oral cancer overexpressed 1 [Source:MGI Symbol;Acc:MGI:1919534]	-
ENSMUSG00000083854	18.6309	38.751	-1.05135	0.0860631	0.9657	Dnajc19-ps	7	103882654	103883004	-	351	processed_pseudogene	DnaJ heat shock protein family (Hsp40) member C19, pseudogene [Source:MGI Symbol;Acc:MGI:3709029]	-
ENSMUSG00000031066	8.82432	22.4355	-1.33358	0.0862277	0.9657	Usp11	X	20703906	20720539	+	4732	protein_coding	ubiquitin specific peptidase 11 [Source:MGI Symbol;Acc:MGI:2384312]	-
ENSMUSG00000009145	8.82432	22.4355	-1.33358	0.0862277	0.9657	Dqx1	6	83057844	83067318	+	3419	protein_coding	DEAQ RNA-dependent ATPase [Source:MGI Symbol;Acc:MGI:2136388]	-
ENSMUSG00000085275	21.5729	9.17914	1.22198	0.0862277	0.9657	Gm14487	2	30534729	30539022	+	1259	lincRNA	predicted gene 14487 [Source:MGI Symbol;Acc:MGI:3649724]	-
ENSMUSG00000094017	21.5729	9.17914	1.22198	0.0862277	0.9657	Gm13160	4	147086358	147086984	-	627	processed_pseudogene	predicted gene 13160 [Source:MGI Symbol;Acc:MGI:3649984]	-
ENSMUSG00000090329	8.82432	22.4355	-1.33358	0.0862277	0.9657	Gm17160	13	102762435	102764785	+	260	antisense	predicted gene 17160 [Source:MGI Symbol;Acc:MGI:4937987]	-
ENSMUSG00000053931	1068.92	1753.92	-0.714359	0.0862513	0.9657	Cnn3	3	121426497	121458207	+	3037	protein_coding	calponin 3, acidic [Source:MGI Symbol;Acc:MGI:1919244]	-
ENSMUSG00000020070	274.584	457.856	-0.73737	0.0862528	0.9657	Rufy2	10	62980223	63017210	+	8108	protein_coding	RUN and FYVE domain-containing 2 [Source:MGI Symbol;Acc:MGI:1917682]	-
ENSMUSG00000066026	740.398	1217.55	-0.717503	0.0863319	0.966095	Dhrs3	4	144892827	144928209	+	2927	protein_coding	dehydrogenase/reductase (SDR family) member 3 [Source:MGI Symbol;Acc:MGI:1315215]	-
ENSMUSG00000035914	448.161	269.208	0.735045	0.0865331	0.967856	Cd276	9	58524298	58555437	-	3658	protein_coding	CD276 antigen [Source:MGI Symbol;Acc:MGI:2183926]	-
ENSMUSG00000020422	2708.59	4427.62	-0.708965	0.0866713	0.968912	Tns3	11	8431652	8664535	-	11182	protein_coding	tensin 3 [Source:MGI Symbol;Acc:MGI:2443012]	-
ENSMUSG00000024019	117.678	67.3031	0.805007	0.086785	0.969692	Cmtr1	17	29660595	29705979	+	7890	protein_coding	cap methyltransferase 1 [Source:MGI Symbol;Acc:MGI:1921407]	-
ENSMUSG00000021701	5114.15	8348.44	-0.706998	0.0869361	0.970889	Plk2	13	110395046	110400844	+	4491	protein_coding	polo like kinase 2 [Source:MGI Symbol;Acc:MGI:1099790]	-
ENSMUSG00000052821	149.059	85.6581	0.798371	0.0871173	0.971214	Cysltr1	X	106574346	106603679	-	5142	protein_coding	cysteinyl leukotriene receptor 1 [Source:MGI Symbol;Acc:MGI:1926218]	-
ENSMUSG00000090150	503.078	302.858	0.731915	0.0871431	0.971214	Acad11	9	104063377	104127725	+	9798	protein_coding	acyl-Coenzyme A dehydrogenase family, member 11 [Source:MGI Symbol;Acc:MGI:2143169]	-
ENSMUSG00000038456	286.352	170.295	0.749347	0.0873669	0.971214	Dennd2a	6	39462378	39557867	-	7229	protein_coding	DENN/MADD domain containing 2A [Source:MGI Symbol;Acc:MGI:2444961]	-
ENSMUSG00000056758	1890.71	3089.75	-0.70852	0.0874224	0.971214	Hmga2	10	120361275	120476469	-	6772	protein_coding	high mobility group AT-hook 2 [Source:MGI Symbol;Acc:MGI:101761]	HMGI/HMGY
ENSMUSG00000073433	223.589	131.545	0.764755	0.0874252	0.971214	Arhgdig	17	26196226	26207786	-	3252	protein_coding	Rho GDP dissociation inhibitor (GDI) gamma [Source:MGI Symbol;Acc:MGI:108430]	-
ENSMUSG00000054342	733.534	444.599	0.722206	0.0875872	0.971214	Kcnn4	7	24370263	24386690	+	5115	protein_coding	potassium intermediate/small conductance calcium-activated channel, subfamily N, member 4 [Source:MGI Symbol;Acc:MGI:1277957]	-
ENSMUSG00000045005	109.833	187.63	-0.771871	0.087764	0.971214	Fzd5	1	64730558	64737751	-	6915	protein_coding	frizzled class receptor 5 [Source:MGI Symbol;Acc:MGI:108571]	-
ENSMUSG00000031596	1180.72	719.924	0.713653	0.0881314	0.971214	Slc7a2	8	40862396	40922308	+	9135	protein_coding	solute carrier family 7 (cationic amino acid transporter, y+ system), member 2 [Source:MGI Symbol;Acc:MGI:99828]	-
ENSMUSG00000093577	3.92099	13.258	-1.72507	0.0883316	0.971214	Gm20632	3	96239393	96241819	+	2427	antisense	predicted gene 20632 [Source:MGI Symbol;Acc:MGI:5313079]	-
ENSMUSG00000105397	12.747	4.08055	1.61463	0.0883316	0.971214	Gm43471	3	53401731	53402197	-	467	processed_pseudogene	predicted gene 43471 [Source:MGI Symbol;Acc:MGI:5663608]	-
ENSMUSG00000071324	12.747	4.08055	1.61463	0.0883316	0.971214	Armc2	10	41914990	42018442	-	7188	protein_coding	armadillo repeat containing 2 [Source:MGI Symbol;Acc:MGI:1916449]	-
ENSMUSG00000107388	12.747	4.08055	1.61463	0.0883316	0.971214	Gm42788	5	149144263	149153540	+	1667	lincRNA	predicted gene 42788 [Source:MGI Symbol;Acc:MGI:5662925]	-
ENSMUSG00000087700	12.747	4.08055	1.61463	0.0883316	0.971214	Gm15283	12	73843039	73949814	-	2353	antisense	predicted gene 15283 [Source:MGI Symbol;Acc:MGI:3705161]	-
ENSMUSG00000116009	12.747	4.08055	1.61463	0.0883316	0.971214	Gm49503	15	82229333	82233531	-	653	lincRNA	predicted gene, 49503 [Source:MGI Symbol;Acc:MGI:6155190]	-
ENSMUSG00000099068	12.747	4.08055	1.61463	0.0883316	0.971214	Gm27861	6	52161042	52161255	+	214	misc_RNA	predicted gene, 27861 [Source:MGI Symbol;Acc:MGI:5531243]	-
ENSMUSG00000039474	527.595	867.783	-0.717763	0.088482	0.971214	Wfs1	5	36966104	36989205	-	3787	protein_coding	wolframin ER transmembrane glycoprotein [Source:MGI Symbol;Acc:MGI:1328355]	-
ENSMUSG00000029798	159.846	92.7961	0.783775	0.0887592	0.971214	Herc6	6	57581000	57664632	+	9292	protein_coding	hect domain and RLD 6 [Source:MGI Symbol;Acc:MGI:1914388]	-
ENSMUSG00000020592	2678.19	4363.38	-0.704163	0.0888243	0.971214	Sdc1	12	8771323	8793715	+	3809	protein_coding	syndecan 1 [Source:MGI Symbol;Acc:MGI:1349162]	-
ENSMUSG00000019866	564.86	341.608	0.725355	0.0889185	0.971214	Crybg1	10	43950636	44148853	-	7525	protein_coding	crystallin beta-gamma domain containing 1 [Source:MGI Symbol;Acc:MGI:109544]	-
ENSMUSG00000033618	142.194	81.5792	0.800696	0.089061	0.971214	Map3k13	16	21794346	21933439	+	8714	protein_coding	mitogen-activated protein kinase kinase kinase 13 [Source:MGI Symbol;Acc:MGI:2444243]	-
[truncated: 20,092 more rows]
