# Supplementary material for: Noncoding RNA Terc-53 and hyaluronan receptor Hmmr regulate aging in mice
Source: Protein Cell. 2024 May 9;16(1):28–48. doi: 10.1093/procel/pwae023 (PMC11700592; doi:10.1093/procel/pwae023)
Supplement: pwae023_suppl_Supplementary_Table_S5 [file pwae023_suppl_supplementary_table_s5.xlsx]

## Sheet: pwae023_suppl_Supplementary Tab
Table S5 The different gene expression in sh-GFP and sh-Hmmr group
gene_id	Sh_HMMR	Sh_GFP	log2FoldChange	pvalue	padj	gene_name	gene_chr	gene_start	gene_end	gene_strand	gene_length	gene_biotype	gene_description	tf_family
ENSMUSG00000105703	467.629	1.05194	8.63979	1.21e-27	2.72e-23	Gm43305	14	54292443	54297456	-	5014	processed_transcript	predicted gene 43305 [Source:MGI Symbol;Acc:MGI:5663442]	-
ENSMUSG00000054905	503.894	4.19537	6.86759	1.52e-25	1.71e-21	Stfa3	16	36450537	36455392	-	412	protein_coding	stefin A3 [Source:MGI Symbol;Acc:MGI:106196]	-
ENSMUSG00000038067	250.036	2.09975	6.81583	1.6e-20	1.2e-16	Csf3	11	98701263	98703629	+	1413	protein_coding	colony stimulating factor 3 (granulocyte) [Source:MGI Symbol;Acc:MGI:1339751]	-
ENSMUSG00000032340	361.696	11.5302	4.95676	7.95e-18	4.46e-14	Neo1	9	58874687	59036441	-	8716	protein_coding	neogenin [Source:MGI Symbol;Acc:MGI:1097159]	-
ENSMUSG00000075014	1916.33	112.122	4.09375	1.16e-17	5.2e-14	Gm10800	2	98666547	98667301	-	660	protein_coding	predicted gene 10800 [Source:MGI Symbol;Acc:MGI:3641657]	-
ENSMUSG00000006221	132.651	2016.03	-3.9245	1.03e-16	3.84e-13	Hspb7	4	141420779	141425311	+	2769	protein_coding	heat shock protein family, member 7 (cardiovascular) [Source:MGI Symbol;Acc:MGI:1352494]	-
ENSMUSG00000027800	116.427	1.39e-17	9.86645	4.13e-16	1.33e-12	Tm4sf1	3	57285611	57301988	-	4163	protein_coding	transmembrane 4 superfamily member 1 [Source:MGI Symbol;Acc:MGI:104678]	-
ENSMUSG00000031980	2.8591	151.94	-5.66936	4.05e-15	1.14e-11	Agt	8	124556534	124569706	-	1891	protein_coding	angiotensinogen (serpin peptidase inhibitor, clade A, member 8) [Source:MGI Symbol;Acc:MGI:87963]	-
ENSMUSG00000020216	5.7222	167.657	-4.84173	1.49e-14	3.73e-11	Jsrp1	10	80808496	80813498	-	1333	protein_coding	junctional sarcoplasmic reticulum protein 1 [Source:MGI Symbol;Acc:MGI:1916700]	-
ENSMUSG00000096979	118.336	2.09975	5.73741	5.39e-14	1.21e-10	Gm26880	4	146509094	146511764	-	1318	lincRNA	predicted gene, 26880 [Source:MGI Symbol;Acc:MGI:5477374]	-
ENSMUSG00000030409	1038.33	101.644	3.35114	7.86e-13	1.6e-09	Dmpk	7	19083849	19093821	+	4330	protein_coding	dystrophia myotonica-protein kinase [Source:MGI Symbol;Acc:MGI:94906]	-
ENSMUSG00000056054	776.839	81.7349	3.2467	5.25e-12	9.82e-09	S100a8	3	90668978	90670035	+	694	protein_coding	S100 calcium binding protein A8 (calgranulin A) [Source:MGI Symbol;Acc:MGI:88244]	-
ENSMUSG00000095620	79.2074	1.05194	6.08008	6.65e-12	1.09e-08	2010005H15Rik	16	36221468	36257444	+	639	protein_coding	RIKEN cDNA 2010005H15 gene [Source:MGI Symbol;Acc:MGI:1924020]	-
ENSMUSG00000064340	100.203	3.14756	4.94007	6.77e-12	1.09e-08	mt-Tl1	MT	2676	2750	+	75	Mt_tRNA	mitochondrially encoded tRNA leucine 1 [Source:MGI Symbol;Acc:MGI:102482]	-
ENSMUSG00000002944	1410.53	182.327	2.95081	7.65e-11	1.15e-07	Cd36	5	17781690	17888801	-	3590	protein_coding	CD36 molecule [Source:MGI Symbol;Acc:MGI:107899]	-
ENSMUSG00000064346	93.5226	4.19537	4.43947	1.14e-10	1.6e-07	mt-Tw	MT	4950	5016	+	67	Mt_tRNA	mitochondrially encoded tRNA tryptophan [Source:MGI Symbol;Acc:MGI:102471]	-
ENSMUSG00000048480	20.0375	214.809	-3.41385	1.35e-10	1.78e-07	Cxcr1	1	74191785	74194631	-	1491	protein_coding	chemokine (C-X-C motif) receptor 1 [Source:MGI Symbol;Acc:MGI:2448715]	-
ENSMUSG00000087263	308.252	34.5824	3.15157	2.86e-10	3.57e-07	Gm15726	X	169979047	169985232	-	509	antisense	predicted gene 15726 [Source:MGI Symbol;Acc:MGI:3783169]	-
ENSMUSG00000038094	562.109	79.6392	2.81744	1.49e-09	1.76e-06	Atp13a4	16	29395853	29544864	-	6230	protein_coding	ATPase type 13A4 [Source:MGI Symbol;Acc:MGI:1924456]	-
ENSMUSG00000039450	241.447	1542.41	-2.67475	1.91e-09	2.14e-06	Dcxr	11	120725399	120727281	-	1144	protein_coding	dicarbonyl L-xylulose reductase [Source:MGI Symbol;Acc:MGI:1915130]	-
ENSMUSG00000002007	2.8591	71.2565	-4.57825	2.21e-09	2.32e-06	Srpk3	X	73774405	73778925	+	2784	protein_coding	serine/arginine-rich protein specific kinase 3 [Source:MGI Symbol;Acc:MGI:1891338]	-
ENSMUSG00000025140	35.3072	275.584	-2.95984	2.28e-09	2.32e-06	Pycr1	11	120635712	120643769	-	3935	protein_coding	pyrroline-5-carboxylate reductase 1 [Source:MGI Symbol;Acc:MGI:2384795]	-
ENSMUSG00000064796	129.788	11.5302	3.47906	2.76e-09	2.69e-06	Terc	3	96414437	96414859	-	423	misc_RNA	telomerase RNA component [Source:MGI Symbol;Acc:MGI:109558]	-
ENSMUSG00000033577	158.419	16.7693	3.23066	3.57e-09	3.34e-06	Myo6	9	80165031	80311729	+	12078	protein_coding	myosin VI [Source:MGI Symbol;Acc:MGI:104785]	-
ENSMUSG00000110386	60.1203	2.09975	4.76196	5.04e-09	4.51e-06	Gm42031	8	85125872	85132289	-	1885	lincRNA	predicted gene, 42031 [Source:MGI Symbol;Acc:MGI:5624916]	-
ENSMUSG00000073418	42.942	309.114	-2.84393	5.22e-09	4.51e-06	C4b	17	34728380	34743882	-	5695	protein_coding	complement component 4B (Chido blood group) [Source:MGI Symbol;Acc:MGI:88228]	-
ENSMUSG00000027803	277.713	37.7259	2.87602	5.81e-09	4.83e-06	Wwtr1	3	57455649	57575910	-	4779	protein_coding	WW domain containing transcription regulator 1 [Source:MGI Symbol;Acc:MGI:1917649]	-
ENSMUSG00000072844	420.865	64.9696	2.69328	1.01e-08	8.11e-06	G530011O06Rik	X	169975043	169978917	-	2380	processed_transcript	RIKEN cDNA G530011O06 gene [Source:MGI Symbol;Acc:MGI:3603513]	-
ENSMUSG00000025150	25.7636	191.757	-2.88959	1.47e-08	1.14e-05	Cbr2	11	120729489	120732114	-	1327	protein_coding	carbonyl reductase 2 [Source:MGI Symbol;Acc:MGI:107200]	-
ENSMUSG00000114602	47.7138	1.05194	5.35039	1.65e-08	1.24e-05	Gm49223	13	84274844	84280817	+	395	sense_intronic	predicted gene, 49223 [Source:MGI Symbol;Acc:MGI:6118679]	-
ENSMUSG00000095280	103.066	9.4345	3.43292	2.18e-08	1.55e-05	Gm21738	14	19415857	19418930	-	681	protein_coding	predicted gene, 21738 [Source:MGI Symbol;Acc:MGI:5433902]	-
ENSMUSG00000074634	46.7594	1.05194	5.32132	2.21e-08	1.55e-05	Tmem267	13	119488039	119611059	+	5419	protein_coding	transmembrane protein 267 [Source:MGI Symbol;Acc:MGI:3648543]	-
ENSMUSG00000042333	1.39e-17	38.7738	-8.28307	2.93e-08	1.94e-05	Tnfrsf14	4	154921933	154928563	-	1438	protein_coding	tumor necrosis factor receptor superfamily, member 14 (herpesvirus entry mediator) [Source:MGI Symbol;Acc:MGI:2675303]	-
ENSMUSG00000025207	6.67656	78.5914	-3.53185	2.93e-08	1.94e-05	Sema4g	19	44989101	45003397	+	4872	protein_coding	sema domain, immunoglobulin domain (Ig), transmembrane domain (TM) and short cytoplasmic domain, (semaphorin) 4G [Source:MGI Symbol;Acc:MGI:1347047]	-
ENSMUSG00000026303	133.605	15.7215	3.07751	3.05e-08	1.96e-05	Mlph	1	90915085	90951142	+	5357	protein_coding	melanophilin [Source:MGI Symbol;Acc:MGI:2176380]	-
ENSMUSG00000033060	70.6182	5.24319	3.72128	3.63e-08	2.26e-05	Lmo7	14	101729957	101934710	+	11951	protein_coding	LIM domain only 7 [Source:MGI Symbol;Acc:MGI:1353586]	-
ENSMUSG00000032487	821.693	152.987	2.42427	6.17e-08	3.75e-05	Ptgs2	1	150100031	150108227	+	4580	protein_coding	prostaglandin-endoperoxide synthase 2 [Source:MGI Symbol;Acc:MGI:97798]	-
ENSMUSG00000064369	42.942	1.05194	5.19881	7.22e-08	4.05e-05	mt-Te	MT	14071	14139	-	69	Mt_tRNA	mitochondrially encoded tRNA glutamic acid [Source:MGI Symbol;Acc:MGI:102488]	-
ENSMUSG00000062713	42.942	1.05194	5.19881	7.22e-08	4.05e-05	Sim2	16	94084931	94127032	+	4221	protein_coding	single-minded family bHLH transcription factor 2 [Source:MGI Symbol;Acc:MGI:98307]	-
ENSMUSG00000058070	42.942	1.05194	5.19881	7.22e-08	4.05e-05	Eml1	12	108370957	108539617	+	7436	protein_coding	echinoderm microtubule associated protein like 1 [Source:MGI Symbol;Acc:MGI:1915769]	-
ENSMUSG00000060143	139.332	739.773	-2.40746	8.18e-08	4.48e-05	Gm10076	14	105681828	105682211	+	384	lincRNA	predicted gene 10076 [Source:MGI Symbol;Acc:MGI:3704451]	-
ENSMUSG00000026981	2214.09	439.045	2.33396	8.82e-08	4.71e-05	Il1rn	2	24336853	24351494	+	5535	protein_coding	interleukin 1 receptor antagonist [Source:MGI Symbol;Acc:MGI:96547]	-
ENSMUSG00000032501	303.48	51.3477	2.56045	9.68e-08	5e-05	Trib1	15	59648350	59657099	+	6248	protein_coding	tribbles pseudokinase 1 [Source:MGI Symbol;Acc:MGI:2443397]	-
ENSMUSG00000098557	975.344	188.614	2.36974	9.8e-08	5e-05	Kctd12	14	102976581	102982637	-	6057	protein_coding	potassium channel tetramerisation domain containing 12 [Source:MGI Symbol;Acc:MGI:2145823]	-
ENSMUSG00000019960	200.41	31.4389	2.66772	1.32e-07	6.57e-05	Dusp6	10	99263231	99267489	+	3132	protein_coding	dual specificity phosphatase 6 [Source:MGI Symbol;Acc:MGI:1914853]	-
ENSMUSG00000028270	59.166	4.19537	3.78007	1.42e-07	6.91e-05	Gbp2	3	142620602	142638008	+	2516	protein_coding	guanylate binding protein 2 [Source:MGI Symbol;Acc:MGI:102772]	-
ENSMUSG00000043346	1.90472	47.1564	-4.53906	1.52e-07	7.1e-05	Gm6741	17	91236787	91238116	+	1330	protein_coding	predicted gene 6741 [Source:MGI Symbol;Acc:MGI:3643504]	-
ENSMUSG00000095366	46.7594	2.09975	4.40025	1.52e-07	7.1e-05	Gm21860	Y	90754513	90754821	-	309	protein_coding	predicted gene, 21860 [Source:MGI Symbol;Acc:MGI:5434024]	-
ENSMUSG00000032281	178.46	27.2476	2.70605	1.62e-07	7.44e-05	Acsbg1	9	54604877	54661870	-	3604	protein_coding	acyl-CoA synthetase bubblegum family member 1 [Source:MGI Symbol;Acc:MGI:2385656]	-
ENSMUSG00000089769	32.4441	1.39e-17	8.02717	1.67e-07	7.51e-05	Gm16574	17	12818793	12819537	+	745	processed_pseudogene	predicted gene 16574 [Source:MGI Symbol;Acc:MGI:4414994]	-
ENSMUSG00000078486	166.053	26.1998	2.6585	2.2e-07	9.68e-05	Perm1	4	156215868	156221307	+	3901	protein_coding	PPARGC1 and ESRR induced regulator, muscle 1 [Source:MGI Symbol;Acc:MGI:1921433]	-
ENSMUSG00000060206	396.052	74.4	2.41044	2.27e-07	9.68e-05	Zfp462	4	54945048	55083563	+	10702	protein_coding	zinc finger protein 462 [Source:MGI Symbol;Acc:MGI:107690]	-
ENSMUSG00000051212	8.58528	78.5914	-3.17518	2.29e-07	9.68e-05	Gpr183	14	121952551	121965195	-	2887	protein_coding	G protein-coupled receptor 183 [Source:MGI Symbol;Acc:MGI:2442034]	-
ENSMUSG00000079017	10.494	88.0219	-3.05269	2.33e-07	9.68e-05	Ifi27l2a	12	103442167	103443680	-	463	protein_coding	interferon, alpha-inducible protein 27 like 2A [Source:MGI Symbol;Acc:MGI:1924183]	-
ENSMUSG00000026490	106.884	13.6258	2.96062	2.58e-07	0.000105372	Cdc42bpa	1	179960472	180165603	+	21522	protein_coding	CDC42 binding protein kinase alpha [Source:MGI Symbol;Acc:MGI:2441841]	-
ENSMUSG00000044816	10.494	86.974	-3.03543	2.75e-07	0.00011014	D630023F18Rik	1	65105285	65123214	-	2667	protein_coding	RIKEN cDNA D630023F18 gene [Source:MGI Symbol;Acc:MGI:2138198]	-
ENSMUSG00000026204	107.838	14.6736	2.86745	4.33e-07	0.000170451	Ptprn	1	75247027	75264502	-	4249	protein_coding	protein tyrosine phosphatase, receptor type, N [Source:MGI Symbol;Acc:MGI:102765]	-
ENSMUSG00000023904	229.041	1068.79	-2.22166	4.5e-07	0.000174367	Hcfc1r1	17	23673596	23675227	+	958	protein_coding	host cell factor C1 regulator 1 (XPO1-dependent) [Source:MGI Symbol;Acc:MGI:2663619]	-
ENSMUSG00000023439	4.76784	59.7304	-3.61152	4.89e-07	0.000186032	Gnb3	6	124834240	124840275	-	2632	protein_coding	guanine nucleotide binding protein (G protein), beta 3 [Source:MGI Symbol;Acc:MGI:95785]	-
ENSMUSG00000027296	25.7636	155.083	-2.58357	6.25e-07	0.00023397	Itpka	2	119742337	119751263	+	1818	protein_coding	inositol 1,4,5-trisphosphate 3-kinase A [Source:MGI Symbol;Acc:MGI:1333822]	-
ENSMUSG00000090176	8.58528	72.3044	-3.05508	7.04e-07	0.000259102	Cd200r2	16	44867097	44915840	+	1750	protein_coding	Cd200 receptor 2 [Source:MGI Symbol;Acc:MGI:3042847]	-
ENSMUSG00000044080	1045.01	4565.41	-2.12708	7.24e-07	0.000262277	S100a1	3	90511034	90514392	-	694	protein_coding	S100 calcium binding protein A1 [Source:MGI Symbol;Acc:MGI:1338917]	-
ENSMUSG00000052415	743.436	161.37	2.20301	7.56e-07	0.000269431	Tchh	3	93442330	93449077	+	5823	protein_coding	trichohyalin [Source:MGI Symbol;Acc:MGI:2177944]	-
ENSMUSG00000038179	11.4483	84.8784	-2.87618	8.41e-07	0.000295083	Slamf7	1	171632403	171653035	-	4577	protein_coding	SLAM family member 7 [Source:MGI Symbol;Acc:MGI:1922595]	-
ENSMUSG00000030785	7.63092	66.0174	-3.09142	9e-07	0.00031096	Cox6a2	7	128205435	128206387	-	680	protein_coding	cytochrome c oxidase subunit 6A2 [Source:MGI Symbol;Acc:MGI:104649]	-
ENSMUSG00000040618	583.105	2524.23	-2.11377	9.78e-07	0.00033276	Pck2	14	55540266	55551242	+	7806	protein_coding	phosphoenolpyruvate carboxykinase 2 (mitochondrial) [Source:MGI Symbol;Acc:MGI:1860456]	-
ENSMUSG00000002228	275.804	1215.49	-2.13929	1.01e-06	0.000337923	Ppm1j	3	104781056	104786018	+	1814	protein_coding	protein phosphatase 1J [Source:MGI Symbol;Acc:MGI:1919137]	-
ENSMUSG00000020108	668.042	2851.15	-2.09332	1.18e-06	0.000391226	Ddit4	10	59949669	59951834	-	1755	protein_coding	DNA-damage-inducible transcript 4 [Source:MGI Symbol;Acc:MGI:1921997]	-
ENSMUSG00000050232	117.381	18.865	2.62979	1.21e-06	0.000395068	Cxcr3	X	101731535	101734269	-	1731	protein_coding	chemokine (C-X-C motif) receptor 3 [Source:MGI Symbol;Acc:MGI:1277207]	-
ENSMUSG00000071369	86.8422	11.5302	2.90008	1.26e-06	0.000404155	Map3k5	10	19934472	20142753	+	6086	protein_coding	mitogen-activated protein kinase kinase kinase 5 [Source:MGI Symbol;Acc:MGI:1346876]	-
ENSMUSG00000002083	400.824	1720.54	-2.10146	1.28e-06	0.000404155	Bbc3	7	16308393	16318205	+	2124	protein_coding	BCL2 binding component 3 [Source:MGI Symbol;Acc:MGI:2181667]	-
ENSMUSG00000028179	97.3401	445.332	-2.19226	1.37e-06	0.000425883	Cth	3	157894248	157925077	-	2791	protein_coding	cystathionase (cystathionine gamma-lyase) [Source:MGI Symbol;Acc:MGI:1339968]	-
ENSMUSG00000003617	11.4483	82.7827	-2.84016	1.38e-06	0.000425883	Cp	3	19957054	20009145	+	9566	protein_coding	ceruloplasmin [Source:MGI Symbol;Acc:MGI:88476]	-
ENSMUSG00000116097	13.3571	90.1175	-2.7423	1.58e-06	0.000478103	Gm36738	15	78574411	78581616	-	394	lincRNA	predicted gene, 36738 [Source:MGI Symbol;Acc:MGI:5595897]	-
ENSMUSG00000062933	1177.67	4846.22	-2.04081	1.85e-06	0.000552682	Gm10123	9	96895658	96896147	+	490	processed_pseudogene	predicted pseudogene 10123 [Source:MGI Symbol;Acc:MGI:3704342]	-
ENSMUSG00000091811	104.975	468.385	-2.15625	1.92e-06	0.000558444	Inafm1	7	16272013	16273617	-	1605	protein_coding	InaF motif containing 1 [Source:MGI Symbol;Acc:MGI:1913550]	-
ENSMUSG00000043903	18.1288	110.026	-2.59287	1.93e-06	0.000558444	Zfp469	8	122269569	122272650	+	3082	lincRNA	zinc finger protein 469 [Source:MGI Symbol;Acc:MGI:2684868]	zf-C2H2
ENSMUSG00000073795	80.1617	10.4823	2.92073	1.94e-06	0.000558444	6430531B16Rik	7	139972303	139978755	-	1990	protein_coding	RIKEN cDNA 6430531B16 gene [Source:MGI Symbol;Acc:MGI:2685939]	-
ENSMUSG00000038204	4.76784	53.4434	-3.45141	1.98e-06	0.000563874	Asb10	5	24532697	24540978	-	2806	protein_coding	ankyrin repeat and SOCS box-containing 10 [Source:MGI Symbol;Acc:MGI:2152836]	-
ENSMUSG00000097971	7815.18	1915.44	2.02854	2.03e-06	0.000564443	Gm26917	17	39843013	39846341	+	3329	lincRNA	predicted gene, 26917 [Source:MGI Symbol;Acc:MGI:5504032]	-
ENSMUSG00000061603	253.854	52.3956	2.27389	2.05e-06	0.000564443	Akap6	12	52699383	53155599	+	14848	protein_coding	A kinase (PRKA) anchor protein 6 [Source:MGI Symbol;Acc:MGI:3050566]	-
ENSMUSG00000060791	54.3942	258.818	-2.24768	2.06e-06	0.000564443	Gmfg	7	28437447	28448233	+	2817	protein_coding	glia maturation factor, gamma [Source:MGI Symbol;Acc:MGI:1927135]	-
ENSMUSG00000047875	89.7052	400.276	-2.1561	2.12e-06	0.000567061	Gpr157	4	150087365	150105927	+	4900	protein_coding	G protein-coupled receptor 157 [Source:MGI Symbol;Acc:MGI:2442046]	-
ENSMUSG00000099338	3.81347	48.2043	-3.61567	2.12e-06	0.000567061	2810030D12Rik	8	13200720	13207714	+	1422	bidirectional_promoter_lncRNA	RIKEN cDNA 2810030D12 gene [Source:MGI Symbol;Acc:MGI:1925585]	-
ENSMUSG00000034336	812.15	190.709	2.08968	2.16e-06	0.000569528	Ina	19	47014698	47025327	+	3240	protein_coding	internexin neuronal intermediate filament protein, alpha [Source:MGI Symbol;Acc:MGI:96568]	-
ENSMUSG00000038742	20.9919	121.552	-2.52629	2.34e-06	0.000609878	Angptl6	9	20873808	20879727	-	1582	protein_coding	angiopoietin-like 6 [Source:MGI Symbol;Acc:MGI:1917976]	-
ENSMUSG00000097860	25.7636	1.39e-17	7.69603	2.4e-06	0.00062031	Gm26857	4	3678117	3689548	-	3347	lincRNA	predicted gene, 26857 [Source:MGI Symbol;Acc:MGI:5477351]	-
ENSMUSG00000025408	180.369	761.778	-2.07762	2.5e-06	0.000636628	Ddit3	10	127290774	127296288	+	1713	protein_coding	DNA-damage inducible transcript 3 [Source:MGI Symbol;Acc:MGI:109247]	TF_bZIP
ENSMUSG00000028373	51.5312	5.24319	3.26766	2.52e-06	0.000636628	Astn2	4	65380803	66404611	-	4959	protein_coding	astrotactin 2 [Source:MGI Symbol;Acc:MGI:1889277]	-
ENSMUSG00000030187	211.862	44.0129	2.26405	2.92e-06	0.000722807	Klra2	6	131219223	131247362	-	1898	protein_coding	killer cell lectin-like receptor, subfamily A, member 2 [Source:MGI Symbol;Acc:MGI:101906]	-
ENSMUSG00000036172	37.2159	2.09975	4.07193	2.93e-06	0.000722807	Cd200r3	16	44943678	44981380	+	5984	protein_coding	CD200 receptor 3 [Source:MGI Symbol;Acc:MGI:1921853]	-
ENSMUSG00000104662	7.63092	60.7782	-2.97235	3.15e-06	0.000768948	Gm43267	5	144223725	144225520	+	1796	TEC	predicted gene 43267 [Source:MGI Symbol;Acc:MGI:5663404]	-
ENSMUSG00000025262	149.829	28.2955	2.39977	3.4e-06	0.000821114	Fam120c	X	151344175	151471842	+	5823	protein_coding	family with sequence similarity 120, member C [Source:MGI Symbol;Acc:MGI:2387687]	-
ENSMUSG00000026894	17.1745	101.644	-2.55612	3.66e-06	0.000862453	Morn5	2	36049458	36079718	+	714	protein_coding	MORN repeat containing 5 [Source:MGI Symbol;Acc:MGI:1922745]	-
ENSMUSG00000004933	30.5354	1.05194	4.70865	3.68e-06	0.000862453	Matk	10	81252935	81263365	+	4594	protein_coding	megakaryocyte-associated tyrosine kinase [Source:MGI Symbol;Acc:MGI:99259]	-
ENSMUSG00000036278	143.149	597.268	-2.05986	3.69e-06	0.000862453	Macrod1	19	7056768	7198061	+	1274	protein_coding	MACRO domain containing 1 [Source:MGI Symbol;Acc:MGI:2147583]	-
ENSMUSG00000038523	189.912	779.591	-2.03663	3.83e-06	0.000885604	1700003F12Rik	2	154547085	154550003	+	976	protein_coding	RIKEN cDNA 1700003F12 gene [Source:MGI Symbol;Acc:MGI:1922730]	-
ENSMUSG00000026489	56.3029	253.579	-2.16855	4.35e-06	0.000997572	Coq8a	1	180165238	180199602	-	5293	protein_coding	coenzyme Q8A [Source:MGI Symbol;Acc:MGI:1914676]	-
ENSMUSG00000102224	99.2488	415.993	-2.06599	5.01e-06	0.00113591	4930447F24Rik	9	108133718	108138567	+	1503	processed_transcript	RIKEN cDNA 4930447F24 gene [Source:MGI Symbol;Acc:MGI:1924123]	-
ENSMUSG00000001588	128.834	530.207	-2.03993	5.17e-06	0.00116182	Acap1	11	69881567	69895539	-	4878	protein_coding	ArfGAP with coiled-coil, ankyrin repeat and PH domains 1 [Source:MGI Symbol;Acc:MGI:2388270]	-
ENSMUSG00000116820	1.39e-17	24.1041	-7.6	5.45e-06	0.00121041	AC122217.2	16	44892296	44892970	+	564	processed_pseudogene	CD200 receptor 1 (CD200r1) pseudogene	-
ENSMUSG00000032089	100.203	415.993	-2.0522	5.73e-06	0.00126199	Il10ra	9	45253837	45269149	-	3498	protein_coding	interleukin 10 receptor, alpha [Source:MGI Symbol;Acc:MGI:96538]	-
ENSMUSG00000008167	191.821	764.921	-1.99481	5.83e-06	0.00126973	Fbxw9	8	85060055	85067124	+	3383	protein_coding	F-box and WD-40 domain protein 9 [Source:MGI Symbol;Acc:MGI:1915878]	-
ENSMUSG00000068744	722.441	2773.61	-1.94062	5.91e-06	0.00127659	Psrc1	3	108383839	108388231	+	3364	protein_coding	proline/serine-rich coiled-coil 1 [Source:MGI Symbol;Acc:MGI:1913099]	-
ENSMUSG00000072621	212.817	47.1564	2.17126	6.04e-06	0.00129241	Slfn10-ps	11	83028130	83040042	-	3621	transcribed_unprocessed_pseudogene	schlafen 10, pseudogene [Source:MGI Symbol;Acc:MGI:3512288]	-
ENSMUSG00000104164	173.688	36.6781	2.23983	6.42e-06	0.00135953	Gm38248	1	127978905	127984687	-	5783	TEC	predicted gene, 38248 [Source:MGI Symbol;Acc:MGI:5611476]	-
ENSMUSG00000024210	4.76784	48.2043	-3.30291	6.75e-06	0.00141551	Ip6k3	17	27143969	27167764	-	2307	protein_coding	inositol hexaphosphate kinase 3 [Source:MGI Symbol;Acc:MGI:3045325]	-
ENSMUSG00000094103	20.9919	112.122	-2.4099	6.81e-06	0.00141551	1700047I17Rik2	12	55199592	55217168	+	3863	protein_coding	RIKEN cDNA 1700047I17 gene 2 [Source:MGI Symbol;Acc:MGI:3714351]	-
ENSMUSG00000028212	507.711	126.792	2.00054	7.79e-06	0.00160461	Ccne2	4	11191351	11204779	+	3495	protein_coding	cyclin E2 [Source:MGI Symbol;Acc:MGI:1329034]	-
ENSMUSG00000112449	29.5811	141.461	-2.25263	8.08e-06	0.00164875	Srp54b	12	55155104	55189573	+	4513	protein_coding	signal recognition particle 54B [Source:MGI Symbol;Acc:MGI:3714357]	-
ENSMUSG00000021403	362.65	89.0697	2.02413	8.88e-06	0.00179601	Serpinb9b	13	33027416	33041884	+	3351	protein_coding	serine (or cysteine) peptidase inhibitor, clade B, member 9b [Source:MGI Symbol;Acc:MGI:894668]	-
ENSMUSG00000051748	38.1702	3.14756	3.55067	9.35e-06	0.0018737	Wfdc21	11	83746940	83752642	+	434	protein_coding	WAP four-disulfide core domain 21 [Source:MGI Symbol;Acc:MGI:1913357]	-
ENSMUSG00000087590	127.879	504.011	-1.97757	9.72e-06	0.0019307	Epb41l4aos	18	33794892	33795986	+	430	lincRNA	erythrocyte membrane protein band 4.1 like 4a, opposite strand [Source:MGI Symbol;Acc:MGI:1916999]	-
ENSMUSG00000050737	640.366	165.561	1.95077	1.03e-05	0.00200805	Ptges	2	30889471	30929863	-	3931	protein_coding	prostaglandin E synthase [Source:MGI Symbol;Acc:MGI:1927593]	-
ENSMUSG00000038539	241.447	915.809	-1.92276	1.03e-05	0.00200805	Atf5	7	44812256	44816658	-	1993	protein_coding	activating transcription factor 5 [Source:MGI Symbol;Acc:MGI:2141857]	TF_bZIP
ENSMUSG00000097705	41.9876	4.19537	3.28655	1.05e-05	0.00202952	Gm26740	10	22187013	22302835	-	1724	antisense	predicted gene, 26740 [Source:MGI Symbol;Acc:MGI:5477234]	-
ENSMUSG00000031328	16321.3	4477.39	1.866	1.08e-05	0.00206728	Flna	X	74223461	74249820	-	9400	protein_coding	filamin, alpha [Source:MGI Symbol;Acc:MGI:95556]	-
ENSMUSG00000033847	27.6724	1.05194	4.56724	1.09e-05	0.00206728	Pla2g4c	7	13324655	13360672	+	3747	protein_coding	phospholipase A2, group IVC (cytosolic, calcium-independent) [Source:MGI Symbol;Acc:MGI:1196403]	-
ENSMUSG00000064361	49.6225	6.29101	2.95592	1.15e-05	0.0021776	mt-Tr	MT	9808	9875	+	68	Mt_tRNA	mitochondrially encoded tRNA arginine [Source:MGI Symbol;Acc:MGI:102476]	-
ENSMUSG00000064360	213.771	49.2521	2.11514	1.18e-05	0.00221644	mt-Nd3	MT	9459	9806	+	348	protein_coding	mitochondrially encoded NADH dehydrogenase 3 [Source:MGI Symbol;Acc:MGI:102499]	-
ENSMUSG00000032128	13.3571	77.5435	-2.52581	1.25e-05	0.00232426	Robo3	9	37415669	37433246	-	6848	protein_coding	roundabout guidance receptor 3 [Source:MGI Symbol;Acc:MGI:1343102]	-
ENSMUSG00000096960	87.7965	15.7215	2.47249	1.32e-05	0.00241145	A230028O05Rik	16	25059639	25069058	+	2793	lincRNA	RIKEN cDNA A230028O05 gene [Source:MGI Symbol;Acc:MGI:2442126]	-
ENSMUSG00000030882	125.016	26.1998	2.24933	1.32e-05	0.00241145	Dnhd1	7	105650827	105721799	+	15081	protein_coding	dynein heavy chain domain 1 [Source:MGI Symbol;Acc:MGI:1924755]	-
ENSMUSG00000000673	11.4483	69.1609	-2.5812	1.33e-05	0.00241527	Haao	17	83831356	83846790	-	1222	protein_coding	3-hydroxyanthranilate 3,4-dioxygenase [Source:MGI Symbol;Acc:MGI:1349444]	-
ENSMUSG00000005045	116.427	24.1041	2.26645	1.42e-05	0.00253724	Chd5	4	152338651	152390194	+	9583	protein_coding	chromodomain helicase DNA binding protein 5 [Source:MGI Symbol;Acc:MGI:3036258]	-
ENSMUSG00000059588	174.643	39.8216	2.12947	1.44e-05	0.00253724	Calcrl	2	84330626	84425411	-	4882	protein_coding	calcitonin receptor-like [Source:MGI Symbol;Acc:MGI:1926944]	-
ENSMUSG00000029608	44.8507	5.24319	3.06788	1.44e-05	0.00253724	Rph3a	5	120940499	121010092	-	4639	protein_coding	rabphilin 3A [Source:MGI Symbol;Acc:MGI:102788]	-
ENSMUSG00000041801	766.341	2767.33	-1.85226	1.45e-05	0.00253724	Phlda3	1	135766119	135769136	+	1559	protein_coding	pleckstrin homology like domain, family A, member 3 [Source:MGI Symbol;Acc:MGI:1351485]	-
ENSMUSG00000054594	1.90472	32.4868	-4.00313	1.47e-05	0.00253724	Oscar	7	3609813	3616157	-	1847	protein_coding	osteoclast associated receptor [Source:MGI Symbol;Acc:MGI:2179720]	-
ENSMUSG00000047884	31.4898	2.09975	3.83179	1.47e-05	0.00253724	Klk9	7	43791891	43796757	+	1476	protein_coding	kallikrein related-peptidase 9 [Source:MGI Symbol;Acc:MGI:1921082]	-
ENSMUSG00000031382	363.604	1327.61	-1.86801	1.48e-05	0.00253724	Asb11	X	164436994	164459170	+	2847	protein_coding	ankyrin repeat and SOCS box-containing 11 [Source:MGI Symbol;Acc:MGI:1916104]	-
ENSMUSG00000021127	108.792	420.184	-1.94816	1.56e-05	0.00264452	Zfp36l1	12	80107754	80113013	-	2990	protein_coding	zinc finger protein 36, C3H type-like 1 [Source:MGI Symbol;Acc:MGI:107946]	-
ENSMUSG00000025804	273.895	68.1131	2.00574	1.57e-05	0.00264452	Ccr1	9	123962124	123968692	-	2833	protein_coding	chemokine (C-C motif) receptor 1 [Source:MGI Symbol;Acc:MGI:104618]	-
ENSMUSG00000063714	31.4898	141.461	-2.1628	1.64e-05	0.00275332	Sp3os	2	72979424	72988677	+	892	antisense	trans-acting transcription factor 3, opposite strand [Source:MGI Symbol;Acc:MGI:1914936]	-
ENSMUSG00000037411	1757.91	488.294	1.84779	1.71e-05	0.00284978	Serpine1	5	137061504	137072268	-	3876	protein_coding	serine (or cysteine) peptidase inhibitor, clade E, member 1 [Source:MGI Symbol;Acc:MGI:97608]	-
ENSMUSG00000095478	132.651	498.772	-1.90969	1.74e-05	0.00285807	Gm9824	10	29030128	29030688	+	561	processed_pseudogene	predicted pseudogene 9824 [Source:MGI Symbol;Acc:MGI:3641964]	-
ENSMUSG00000000682	1030.7	3657.98	-1.8273	1.74e-05	0.00285807	Cd52	4	134082448	134095082	-	1187	protein_coding	CD52 antigen [Source:MGI Symbol;Acc:MGI:1346088]	-
ENSMUSG00000043953	62.029	250.436	-2.01113	1.81e-05	0.00293813	Ccrl2	9	111054486	111057519	-	2598	protein_coding	chemokine (C-C motif) receptor-like 2 [Source:MGI Symbol;Acc:MGI:1920904]	-
ENSMUSG00000052133	3.81347	39.8216	-3.34082	1.82e-05	0.00293813	Sema5b	16	35541145	35664732	+	7080	protein_coding	sema domain, seven thrombospondin repeats (type 1 and type 1-like), transmembrane domain (TM) and short cytoplasmic domain, (semaphorin) 5B [Source:MGI Symbol;Acc:MGI:107555]	-
ENSMUSG00000053046	7.63092	52.3956	-2.7587	1.83e-05	0.00293813	Brsk2	7	141949751	142004247	+	6178	protein_coding	BR serine/threonine kinase 2 [Source:MGI Symbol;Acc:MGI:1923020]	-
ENSMUSG00000097660	18.1288	93.261	-2.35465	1.85e-05	0.00294356	Gm26762	7	34224755	34230236	+	5284	lincRNA	predicted gene, 26762 [Source:MGI Symbol;Acc:MGI:5477256]	-
ENSMUSG00000034394	43.8963	5.24319	3.03694	1.87e-05	0.00295355	Lif	11	4257557	4272514	+	4350	protein_coding	leukemia inhibitory factor [Source:MGI Symbol;Acc:MGI:96787]	-
ENSMUSG00000085448	125.016	27.2476	2.19301	1.94e-05	0.00304695	Gm13963	2	113387107	113441094	-	892	antisense	predicted gene 13963 [Source:MGI Symbol;Acc:MGI:3650832]	-
ENSMUSG00000006777	20.9919	1.39e-17	7.40215	1.96e-05	0.00305288	Krt23	11	99477974	99493137	-	1565	protein_coding	keratin 23 [Source:MGI Symbol;Acc:MGI:2148866]	-
ENSMUSG00000023802	46.7594	6.29101	2.87041	2.38e-05	0.00367694	Nox3	17	3635240	3696261	-	1792	protein_coding	NADPH oxidase 3 [Source:MGI Symbol;Acc:MGI:2681162]	-
ENSMUSG00000086841	230.949	828.839	-1.84292	2.4e-05	0.00367694	2410006H16Rik	11	62602877	62604807	+	462	processed_transcript	RIKEN cDNA 2410006H16 gene [Source:MGI Symbol;Acc:MGI:1916471]	-
ENSMUSG00000052539	150.784	34.5824	2.12057	2.41e-05	0.00367694	Magi3	3	104013259	104220374	-	8520	protein_coding	membrane associated guanylate kinase, WW and PDZ domain containing 3 [Source:MGI Symbol;Acc:MGI:1923484]	-
ENSMUSG00000046380	97.3401	19.9128	2.28251	2.48e-05	0.00375856	Jrk	15	74702301	74709535	-	5853	protein_coding	jerky [Source:MGI Symbol;Acc:MGI:106214]	-
ENSMUSG00000064348	160.327	37.7259	2.08393	2.5e-05	0.00377209	mt-Tn	MT	5089	5159	-	71	Mt_tRNA	mitochondrially encoded tRNA asparagine [Source:MGI Symbol;Acc:MGI:102479]	-
ENSMUSG00000032204	30.5354	133.079	-2.11896	2.53e-05	0.00378518	Aqp9	9	71110659	71168682	-	4143	protein_coding	aquaporin 9 [Source:MGI Symbol;Acc:MGI:1891066]	-
ENSMUSG00000020681	17.1745	86.974	-2.33155	2.59e-05	0.00385585	Ace	11	105967945	105989964	+	5287	protein_coding	angiotensin I converting enzyme (peptidyl-dipeptidase A) 1 [Source:MGI Symbol;Acc:MGI:87874]	-
ENSMUSG00000055632	505.803	1760.36	-1.79896	2.72e-05	0.00402013	Hmcn2	2	31314415	31460738	+	16073	protein_coding	hemicentin 2 [Source:MGI Symbol;Acc:MGI:2677838]	-
ENSMUSG00000006567	53.4399	7.33884	2.8442	2.74e-05	0.00402228	Atp7b	8	21992785	22060305	-	6505	protein_coding	ATPase, Cu++ transporting, beta polypeptide [Source:MGI Symbol;Acc:MGI:103297]	-
ENSMUSG00000007989	29.5811	2.09975	3.74196	2.88e-05	0.00417859	Fzd3	14	65192449	65262463	-	12804	protein_coding	frizzled class receptor 3 [Source:MGI Symbol;Acc:MGI:108476]	-
ENSMUSG00000021367	29.5811	2.09975	3.74196	2.88e-05	0.00417859	Edn1	13	42301476	42307990	+	2139	protein_coding	endothelin 1 [Source:MGI Symbol;Acc:MGI:95283]	-
ENSMUSG00000073716	20.0375	1.39e-17	7.33545	3.05e-05	0.00432813	Gm13241	4	146475332	146476111	+	780	processed_pseudogene	predicted gene 13241 [Source:MGI Symbol;Acc:MGI:3649920]	-
ENSMUSG00000003505	20.0375	1.39e-17	7.33545	3.05e-05	0.00432813	Psg18	7	18345422	18355009	-	3232	protein_coding	pregnancy specific glycoprotein 18 [Source:MGI Symbol;Acc:MGI:1347251]	-
ENSMUSG00000046402	1.39e-17	19.9128	-7.32593	3.05e-05	0.00432813	Rbp1	9	98422961	98446575	+	2652	protein_coding	retinol binding protein 1, cellular [Source:MGI Symbol;Acc:MGI:97876]	-
ENSMUSG00000079293	200.41	708.338	-1.8208	3.11e-05	0.00436694	Clec7a	6	129461591	129472779	-	2638	polymorphic_pseudogene	C-type lectin domain family 7, member a [Source:MGI Symbol;Acc:MGI:1861431]	-
ENSMUSG00000103957	2.8591	34.5824	-3.53786	3.15e-05	0.00436694	Gm10766	2	127269449	127270054	-	606	TEC	predicted gene 10766 [Source:MGI Symbol;Acc:MGI:3642134]	-
ENSMUSG00000025515	33.3985	3.14756	3.35869	3.15e-05	0.00436694	Muc2	7	141690340	141754693	+	7127	protein_coding	mucin 2 [Source:MGI Symbol;Acc:MGI:1339364]	-
ENSMUSG00000029334	41.9876	5.24319	2.97299	3.15e-05	0.00436694	Prkg2	5	98929773	99037351	-	5369	protein_coding	protein kinase, cGMP-dependent, type II [Source:MGI Symbol;Acc:MGI:108173]	-
ENSMUSG00000098041	24.8093	1.05194	4.41045	3.37e-05	0.0046352	Gm26981	7	92729840	92733748	+	3169	lincRNA	predicted gene, 26981 [Source:MGI Symbol;Acc:MGI:5504096]	-
ENSMUSG00000046317	8.58528	53.4434	-2.61986	3.41e-05	0.00464614	BC107364	3	96433788	96452306	-	1159	protein_coding	cDNA sequence BC107364 [Source:MGI Symbol;Acc:MGI:3618860]	-
ENSMUSG00000041439	295.845	78.5914	1.91081	3.41e-05	0.00464614	Mfsd6	1	52656286	52727462	-	8231	protein_coding	major facilitator superfamily domain containing 6 [Source:MGI Symbol;Acc:MGI:1922925]	-
ENSMUSG00000021362	44.8507	179.183	-1.99507	3.97e-05	0.00536657	Gcm2	13	41101427	41111035	-	3304	protein_coding	glial cells missing homolog 2 [Source:MGI Symbol;Acc:MGI:1861438]	GCM
ENSMUSG00000031026	32.4441	3.14756	3.31703	4.3e-05	0.00577713	Trim66	7	109449006	109508134	-	10125	protein_coding	tripartite motif-containing 66 [Source:MGI Symbol;Acc:MGI:2152406]	-
ENSMUSG00000093677	12.4027	66.0174	-2.39993	4.44e-05	0.00593104	Gm20712	15	58780461	58781951	-	1491	sense_overlapping	predicted gene 20712 [Source:MGI Symbol;Acc:MGI:5313159]	-
ENSMUSG00000032698	2700.81	8889.81	-1.71871	4.76e-05	0.00630819	Lmo2	2	103957986	103981878	+	2166	protein_coding	LIM domain only 2 [Source:MGI Symbol;Acc:MGI:102811]	-
ENSMUSG00000039765	19.0832	1.39e-17	7.2655	4.78e-05	0.00630819	Cc2d2a	5	43662346	43740972	+	6809	protein_coding	coiled-coil and C2 domain containing 2A [Source:MGI Symbol;Acc:MGI:1924487]	-
ENSMUSG00000086775	11.4483	61.8261	-2.41976	4.87e-05	0.0063629	Snhg7os	2	26640372	26645944	+	3947	antisense	small nucleolar RNA host gene 7, opposite strand [Source:MGI Symbol;Acc:MGI:3045374]	-
ENSMUSG00000035441	1986	6530.09	-1.71717	4.9e-05	0.0063629	Myo1d	11	80482126	80780025	-	6465	protein_coding	myosin ID [Source:MGI Symbol;Acc:MGI:107728]	-
ENSMUSG00000032323	589.786	170.801	1.78717	4.9e-05	0.0063629	Cyp11a1	9	58006411	58027023	+	4804	protein_coding	cytochrome P450, family 11, subfamily a, polypeptide 1 [Source:MGI Symbol;Acc:MGI:88582]	-
ENSMUSG00000018417	23.8549	1.05194	4.35415	4.96e-05	0.00639932	Myo1b	1	51749765	51916071	-	10792	protein_coding	myosin IB [Source:MGI Symbol;Acc:MGI:107752]	-
ENSMUSG00000006395	110.701	387.702	-1.80705	5.43e-05	0.00696831	Hyi	4	118359990	118362744	+	2209	polymorphic_pseudogene	hydroxypyruvate isomerase (putative) [Source:MGI Symbol;Acc:MGI:1915430]	-
ENSMUSG00000093622	3.81347	36.6781	-3.22257	5.7e-05	0.00721422	Gm20703	17	70834664	70836044	+	385	lincRNA	predicted gene 20703 [Source:MGI Symbol;Acc:MGI:5313150]	-
ENSMUSG00000032514	34.3528	138.318	-2.00535	5.72e-05	0.00721422	Ttc21a	9	119937606	119967793	+	5388	protein_coding	tetratricopeptide repeat domain 21A [Source:MGI Symbol;Acc:MGI:1921302]	-
ENSMUSG00000071711	552.566	1816.94	-1.71706	5.75e-05	0.00721422	Mpst	15	78406416	78414013	+	2143	protein_coding	mercaptopyruvate sulfurtransferase [Source:MGI Symbol;Acc:MGI:2179733]	-
ENSMUSG00000028773	1.90472	28.2955	-3.80463	5.75e-05	0.00721422	Fabp3	4	130308595	130315463	+	823	protein_coding	fatty acid binding protein 3, muscle and heart [Source:MGI Symbol;Acc:MGI:95476]	-
ENSMUSG00000013562	120.245	28.2955	2.08272	6.04e-05	0.0075343	4833413E03Rik	17	31557126	31559113	+	1373	lincRNA	RIKEN cDNA 4833413E03 gene [Source:MGI Symbol;Acc:MGI:1925354]	-
ENSMUSG00000035385	401.778	115.265	1.80039	6.31e-05	0.00781297	Ccl2	11	82035571	82037453	+	1138	protein_coding	chemokine (C-C motif) ligand 2 [Source:MGI Symbol;Acc:MGI:98259]	-
ENSMUSG00000103653	148.875	508.202	-1.7704	6.36e-05	0.00781297	Gstp-ps	1	192073820	192074450	-	631	processed_pseudogene	glutathione S-transferase, pi, pseudogene [Source:MGI Symbol;Acc:MGI:3782108]	-
ENSMUSG00000109032	12.4027	63.9217	-2.35348	6.37e-05	0.00781297	Gm7972	9	75468616	75486681	+	3237	transcribed_unprocessed_pseudogene	predicted gene 7972 [Source:MGI Symbol;Acc:MGI:3647337]	-
ENSMUSG00000052942	42.942	6.29101	2.74789	6.4e-05	0.00781297	Glis3	19	28258851	28680077	-	8842	protein_coding	GLIS family zinc finger 3 [Source:MGI Symbol;Acc:MGI:2444289]	zf-C2H2
ENSMUSG00000102780	56.3029	9.4345	2.56212	6.54e-05	0.00794008	Gm38253	3	106725599	106730276	+	4678	TEC	predicted gene, 38253 [Source:MGI Symbol;Acc:MGI:5611481]	-
ENSMUSG00000109509	89.7052	313.306	-1.80279	6.86e-05	0.00828188	Rps12-ps4	7	30484701	30485097	-	397	processed_pseudogene	ribosomal protein S12, pseudogene 4 [Source:MGI Symbol;Acc:MGI:3780139]	-
ENSMUSG00000090222	39.1246	5.24319	2.87143	7.02e-05	0.00843368	Ifi203-ps	1	173776529	173798270	-	2556	unprocessed_pseudogene	interferon activated gene 203, pseudogene [Source:MGI Symbol;Acc:MGI:3840117]	-
ENSMUSG00000038390	206.136	684.238	-1.73025	7.34e-05	0.00877023	Gpr162	6	124858444	124863983	-	3838	protein_coding	G protein-coupled receptor 162 [Source:MGI Symbol;Acc:MGI:1315214]	-
ENSMUSG00000085682	68.7095	244.149	-1.82719	7.48e-05	0.00888621	Gm14267	2	166500036	166522373	-	3153	transcribed_processed_pseudogene	predicted gene 14267 [Source:MGI Symbol;Acc:MGI:3649851]	-
ENSMUSG00000048126	18.1288	1.39e-17	7.192	7.55e-05	0.00889617	Col6a3	1	90765923	90843971	-	11963	protein_coding	collagen, type VI, alpha 3 [Source:MGI Symbol;Acc:MGI:88461]	-
ENSMUSG00000024679	83.0248	17.8171	2.21276	7.57e-05	0.00889617	Ms4a6d	19	11586604	11604849	-	1735	protein_coding	membrane-spanning 4-domains, subfamily A, member 6D [Source:MGI Symbol;Acc:MGI:1916024]	-
ENSMUSG00000063506	140.286	35.6303	1.97363	7.85e-05	0.00917571	Arhgap22	14	33214026	33369934	+	3876	protein_coding	Rho GTPase activating protein 22 [Source:MGI Symbol;Acc:MGI:2443418]	-
ENSMUSG00000022474	501.985	1616.81	-1.68717	7.96e-05	0.00925348	Pmm1	15	81951108	81960930	-	2866	protein_coding	phosphomannomutase 1 [Source:MGI Symbol;Acc:MGI:1353418]	-
ENSMUSG00000048191	55.3486	9.4345	2.53752	8e-05	0.00925348	Muc6	7	141633456	141655319	-	9361	protein_coding	mucin 6, gastric [Source:MGI Symbol;Acc:MGI:2663233]	-
ENSMUSG00000105250	26.718	2.09975	3.59577	8.17e-05	0.00941123	Gm29736	3	116844579	116844963	+	385	processed_pseudogene	predicted gene, 29736 [Source:MGI Symbol;Acc:MGI:5588895]	-
ENSMUSG00000079033	5.7222	41.9173	-2.84495	8.24e-05	0.00944388	Mef2b	8	70139711	70167488	+	1404	protein_coding	myocyte enhancer factor 2B [Source:MGI Symbol;Acc:MGI:104526]	SRF
ENSMUSG00000068129	350.243	1131.66	-1.69164	8.38e-05	0.00954985	Cst7	2	150570415	150578944	+	986	protein_coding	cystatin F (leukocystatin) [Source:MGI Symbol;Acc:MGI:1298217]	-
ENSMUSG00000055980	51.5312	8.38667	2.60223	9.06e-05	0.0102686	Irs1	1	82233101	82291416	-	9144	protein_coding	insulin receptor substrate 1 [Source:MGI Symbol;Acc:MGI:99454]	-
ENSMUSG00000058254	101.157	24.1041	2.06387	9.19e-05	0.0103633	Tspan7	X	10485158	10596605	+	7067	protein_coding	tetraspanin 7 [Source:MGI Symbol;Acc:MGI:1298407]	-
ENSMUSG00000049881	492.442	1566.51	-1.66927	9.31e-05	0.0103893	2810025M15Rik	1	157412352	157420236	+	1410	transcribed_processed_pseudogene	RIKEN cDNA 2810025M15 gene [Source:MGI Symbol;Acc:MGI:1917203]	-
ENSMUSG00000035273	69.6638	243.101	-1.80113	9.33e-05	0.0103893	Hpse	5	100679484	100719716	-	3516	protein_coding	heparanase [Source:MGI Symbol;Acc:MGI:1343124]	-
ENSMUSG00000039691	7.63092	45.0608	-2.54167	9.35e-05	0.0103893	Tspan10	11	120442644	120446950	+	1802	protein_coding	tetraspanin 10 [Source:MGI Symbol;Acc:MGI:2384781]	-
ENSMUSG00000003273	16.2201	75.4479	-2.2086	9.41e-05	0.0104018	Car11	7	45699843	45704682	+	1926	protein_coding	carbonic anhydrase 11 [Source:MGI Symbol;Acc:MGI:1336193]	-
ENSMUSG00000034614	58.2116	208.522	-1.83847	9.59e-05	0.0105545	Pik3ip1	11	3330401	3342971	+	4272	protein_coding	phosphoinositide-3-kinase interacting protein 1 [Source:MGI Symbol;Acc:MGI:1917016]	-
ENSMUSG00000070858	17.1745	78.5914	-2.18555	9.77e-05	0.0106985	Gm1673	5	33983433	33985013	+	669	protein_coding	predicted gene 1673 [Source:MGI Symbol;Acc:MGI:2686519]	-
ENSMUSG00000027533	2873.55	8967.35	-1.6418	9.85e-05	0.0107307	Fabp5	3	10012548	10016607	+	3567	protein_coding	fatty acid binding protein 5, epidermal [Source:MGI Symbol;Acc:MGI:101790]	-
ENSMUSG00000025089	172.734	47.1564	1.87041	9.9e-05	0.0107389	Gfra1	19	58235604	58455909	-	5476	protein_coding	glial cell line derived neurotrophic factor family receptor alpha 1 [Source:MGI Symbol;Acc:MGI:1100842]	-
ENSMUSG00000100131	118.336	29.3433	2.00742	0.000103571	0.0111792	Gm28439	1	24611535	24612410	-	876	unprocessed_pseudogene	predicted gene 28439 [Source:MGI Symbol;Acc:MGI:5579145]	-
ENSMUSG00000100157	19.0832	83.8305	-2.12755	0.00010419	0.0111922	2310034O05Rik	5	100210692	100218049	+	1127	lincRNA	RIKEN cDNA 2310034O05 gene [Source:MGI Symbol;Acc:MGI:1916821]	-
ENSMUSG00000000202	41.0333	6.29101	2.6825	0.000106371	0.011372	Btbd17	11	114791217	114795945	-	3187	protein_coding	BTB (POZ) domain containing 17 [Source:MGI Symbol;Acc:MGI:1919264]	-
ENSMUSG00000026365	20.0375	86.974	-2.11064	0.000107097	0.0113954	Cfh	1	140084708	140183764	-	8383	protein_coding	complement component factor h [Source:MGI Symbol;Acc:MGI:88385]	-
ENSMUSG00000042745	230.949	66.0174	1.80482	0.000107616	0.0113967	Id1	2	152736251	152737410	+	1160	protein_coding	inhibitor of DNA binding 1 [Source:MGI Symbol;Acc:MGI:96396]	bHLH
ENSMUSG00000083992	12.4027	60.7782	-2.28087	0.000110315	0.0116276	Gm11478	11	86630428	86631026	-	599	processed_pseudogene	predicted gene 11478 [Source:MGI Symbol;Acc:MGI:3650888]	-
ENSMUSG00000097559	29.5811	3.14756	3.1843	0.000111734	0.0117222	D430018E03Rik	5	142874077	142878373	-	3832	sense_intronic	RIKEN cDNA D430018E03 gene [Source:MGI Symbol;Acc:MGI:3045245]	-
ENSMUSG00000064345	16745.1	5426.72	1.62556	0.000112694	0.0117679	mt-Nd2	MT	3914	4951	+	1038	protein_coding	mitochondrially encoded NADH dehydrogenase 2 [Source:MGI Symbol;Acc:MGI:102500]	-
ENSMUSG00000059714	651.819	2034.89	-1.64221	0.000113993	0.0118484	Flot1	17	35823230	35832791	+	2893	protein_coding	flotillin 1 [Source:MGI Symbol;Acc:MGI:1100500]	-
ENSMUSG00000042675	179.414	578.407	-1.68806	0.000115421	0.0119416	Ypel3	7	126776955	126780514	+	1848	protein_coding	yippee like 3 [Source:MGI Symbol;Acc:MGI:1913340]	-
ENSMUSG00000094410	98.2944	24.1041	2.0225	0.000116842	0.0120331	Gm38394	1	133619940	133661318	-	10156	protein_coding	predicted gene, 38394 [Source:MGI Symbol;Acc:MGI:5614057]	zf-BED
ENSMUSG00000098893	141.24	460.002	-1.70255	0.000118746	0.0121734	Gm17828	9	72292542	72293340	-	799	processed_pseudogene	predicted gene, 17828 [Source:MGI Symbol;Acc:MGI:5010013]	-
ENSMUSG00000044098	1006.84	319.593	1.65516	0.000123003	0.0125204	Rsbn1	3	103914120	103966636	+	6861	protein_coding	rosbin, round spermatid basic protein 1 [Source:MGI Symbol;Acc:MGI:2444993]	-
ENSMUSG00000026921	72.5269	247.292	-1.76778	0.000123247	0.0125204	Egfl7	2	26580014	26593120	+	3581	protein_coding	EGF-like domain 7 [Source:MGI Symbol;Acc:MGI:2449923]	-
ENSMUSG00000060803	1082.23	3330.01	-1.6214	0.000126204	0.0127564	Gstp1	19	4035407	4037921	-	757	protein_coding	glutathione S-transferase, pi 1 [Source:MGI Symbol;Acc:MGI:95865]	-
ENSMUSG00000097312	56.3029	10.4823	2.41201	0.000126706	0.0127564	Gm26870	9	3000282	3038313	-	2692	lincRNA	predicted gene, 26870 [Source:MGI Symbol;Acc:MGI:5477364]	-
ENSMUSG00000021360	72.5269	15.7215	2.19729	0.00012861	0.0128903	Gcnt2	13	40859754	40960892	+	7051	protein_coding	glucosaminyl (N-acetyl) transferase 2, I-branching enzyme [Source:MGI Symbol;Acc:MGI:1100870]	-
ENSMUSG00000042737	260.534	818.36	-1.65076	0.000133832	0.0133033	Dpm3	3	89259358	89267079	+	919	protein_coding	dolichyl-phosphate mannosyltransferase polypeptide 3 [Source:MGI Symbol;Acc:MGI:1915813]	-
ENSMUSG00000038387	271.032	850.843	-1.64995	0.000134804	0.0133033	Rras	7	45017961	45021647	+	1121	protein_coding	related RAS viral (r-ras) oncogene [Source:MGI Symbol;Acc:MGI:98179]	-
ENSMUSG00000004032	139.332	449.524	-1.68893	0.00013651	0.0133033	Gstm5	3	107895821	107898686	+	1278	protein_coding	glutathione S-transferase, mu 5 [Source:MGI Symbol;Acc:MGI:1309466]	-
ENSMUSG00000112226	40.0789	6.29101	2.64866	0.000137515	0.0133033	Gm48786	10	51543035	51546848	+	3814	processed_pseudogene	predicted gene, 48786 [Source:MGI Symbol;Acc:MGI:6098486]	-
ENSMUSG00000048534	5.7222	39.8216	-2.77117	0.000137515	0.0133033	Jaml	9	45079183	45108534	+	3108	protein_coding	junction adhesion molecule like [Source:MGI Symbol;Acc:MGI:2685484]	-
ENSMUSG00000029915	794.971	252.531	1.65398	0.00013762	0.0133033	Clec5a	6	40574894	40585821	-	3840	protein_coding	C-type lectin domain family 5, member a [Source:MGI Symbol;Acc:MGI:1345151]	-
ENSMUSG00000097151	32.4441	4.19537	2.91584	0.000137915	0.0133033	Gm26514	13	38945543	38951313	-	4231	lincRNA	predicted gene, 26514 [Source:MGI Symbol;Acc:MGI:5477008]	-
ENSMUSG00000111094	32.4441	4.19537	2.91584	0.000137915	0.0133033	Gm34425	9	120869160	120873860	+	3329	lincRNA	predicted gene, 34425 [Source:MGI Symbol;Acc:MGI:5593584]	-
ENSMUSG00000043501	13.3571	62.8739	-2.22379	0.000138064	0.0133033	Lgals2	15	78850860	78855529	-	592	protein_coding	lectin, galactose-binding, soluble 2 [Source:MGI Symbol;Acc:MGI:895068]	-
ENSMUSG00000065947	149.829	40.8694	1.87121	0.000138841	0.013321	mt-Nd4l	MT	9877	10173	+	297	protein_coding	mitochondrially encoded NADH dehydrogenase 4L [Source:MGI Symbol;Acc:MGI:102497]	-
ENSMUSG00000089983	15.2658	69.1609	-2.17006	0.000146896	0.0139744	2010320O07Rik	18	38209772	38229145	+	525	processed_transcript	RIKEN cDNA 2010320O07 gene [Source:MGI Symbol;Acc:MGI:1917131]	-
ENSMUSG00000042988	15.2658	69.1609	-2.17006	0.000146896	0.0139744	Notum	11	120653788	120661175	-	2408	protein_coding	notum palmitoleoyl-protein carboxylesterase [Source:MGI Symbol;Acc:MGI:1924833]	-
ENSMUSG00000027605	350.243	1082.41	-1.62745	0.000150655	0.0142716	Acss2	2	155517948	155585724	+	10163	protein_coding	acyl-CoA synthetase short-chain family member 2 [Source:MGI Symbol;Acc:MGI:1890410]	-
ENSMUSG00000029162	187.049	589.933	-1.65644	0.000152062	0.0143106	Khk	5	30921431	30931248	+	1797	protein_coding	ketohexokinase [Source:MGI Symbol;Acc:MGI:1096353]	-
ENSMUSG00000041552	157.464	44.0129	1.83625	0.000152342	0.0143106	Ptchd1	X	155573455	155623814	-	3005	protein_coding	patched domain containing 1 [Source:MGI Symbol;Acc:MGI:2685233]	-
ENSMUSG00000033207	330.202	1020.59	-1.62759	0.000153952	0.0144016	Mamdc2	19	23302609	23448322	-	3338	protein_coding	MAM domain containing 2 [Source:MGI Symbol;Acc:MGI:1918988]	-
ENSMUSG00000074607	52.4855	182.327	-1.79396	0.000155548	0.0144506	Tox2	2	163203125	163324170	+	3401	protein_coding	TOX high mobility group box family member 2 [Source:MGI Symbol;Acc:MGI:3611233]	HMG
ENSMUSG00000015542	319.704	986.013	-1.62447	0.000155763	0.0144506	Nat9	11	115182832	115187859	-	2066	protein_coding	N-acetyltransferase 9 (GCN5-related, putative) [Source:MGI Symbol;Acc:MGI:1913426]	-
ENSMUSG00000035373	36.2615	5.24319	2.76216	0.000159961	0.0146583	Ccl7	11	82045712	82047525	+	801	protein_coding	chemokine (C-C motif) ligand 7 [Source:MGI Symbol;Acc:MGI:99512]	-
ENSMUSG00000072647	35.3072	5.24319	2.72382	0.000159961	0.0146583	Adam1a	5	121518576	121545482	-	7508	protein_coding	a disintegrin and metallopeptidase domain 1a [Source:MGI Symbol;Acc:MGI:2429504]	-
ENSMUSG00000045551	35.3072	5.24319	2.72382	0.000159961	0.0146583	Fpr1	17	17876471	17883940	-	1324	protein_coding	formyl peptide receptor 1 [Source:MGI Symbol;Acc:MGI:107443]	-
ENSMUSG00000064364	83.9791	19.9128	2.06981	0.00016141	0.0147309	mt-Th	MT	11546	11612	+	67	Mt_tRNA	mitochondrially encoded tRNA histidine [Source:MGI Symbol;Acc:MGI:102485]	-
ENSMUSG00000041757	20.9919	1.05194	4.17075	0.000164371	0.0148802	Plekha6	1	133164210	133303435	+	12530	protein_coding	pleckstrin homology domain containing, family A member 6 [Source:MGI Symbol;Acc:MGI:2388662]	-
ENSMUSG00000045349	20.9919	1.05194	4.17075	0.000164371	0.0148802	Sh2d5	4	138250403	138261332	+	3740	protein_coding	SH2 domain containing 5 [Source:MGI Symbol;Acc:MGI:2446215]	-
ENSMUSG00000018672	26.718	104.787	-1.96631	0.000171447	0.0154585	Copz2	11	96849870	96861203	+	2208	protein_coding	coatomer protein complex, subunit zeta 2 [Source:MGI Symbol;Acc:MGI:1929008]	-
ENSMUSG00000101939	525.844	167.657	1.64844	0.000178984	0.0160735	Gm28438	1	24612775	24613119	-	345	unprocessed_pseudogene	predicted gene 28438 [Source:MGI Symbol;Acc:MGI:5579144]	-
ENSMUSG00000097090	18.1288	77.5435	-2.08876	0.00018149	0.0162336	Gm26724	17	27201032	27203071	+	1650	lincRNA	predicted gene, 26724 [Source:MGI Symbol;Acc:MGI:5477218]	-
ENSMUSG00000067203	173.688	540.685	-1.63754	0.000182796	0.0162856	H2-K2	17	33974831	33978790	-	1049	unprocessed_pseudogene	histocompatibility 2, K region locus 2 [Source:MGI Symbol;Acc:MGI:95906]	-
ENSMUSG00000049128	31.4898	4.19537	2.87294	0.000186219	0.0164598	Ivl	3	92570902	92573735	-	1922	protein_coding	involucrin [Source:MGI Symbol;Acc:MGI:96626]	-
ENSMUSG00000062444	31.4898	4.19537	2.87294	0.000186219	0.0164598	Ap3b2	7	81460399	81493925	-	6293	protein_coding	adaptor-related protein complex 3, beta 2 subunit [Source:MGI Symbol;Acc:MGI:1100869]	-
ENSMUSG00000059674	54.3942	10.4823	2.36237	0.000187233	0.0164846	Cdh24	14	54631231	54641364	-	3489	protein_coding	cadherin-like 24 [Source:MGI Symbol;Acc:MGI:1928330]	-
ENSMUSG00000042293	218.543	672.712	-1.62148	0.000189064	0.0165227	Gm5617	9	48495442	48495972	+	531	protein_coding	predicted gene 5617 [Source:MGI Symbol;Acc:MGI:3643566]	-
ENSMUSG00000055093	410.367	1241.68	-1.597	0.000189138	0.0165227	Gm8430	6	122456904	122457374	+	471	processed_pseudogene	predicted pseudogene 8430 [Source:MGI Symbol;Acc:MGI:3645406]	-
ENSMUSG00000019528	56.3029	191.757	-1.76561	0.00018996	0.0165302	Gyg	3	20122084	20155317	-	2344	protein_coding	glycogenin [Source:MGI Symbol;Acc:MGI:1351614]	-
ENSMUSG00000114827	118.336	31.4389	1.90829	0.000193251	0.0165586	Gm46432	13	84281179	84281816	-	638	processed_pseudogene	predicted gene, 46432 [Source:MGI Symbol;Acc:MGI:5826069]	-
ENSMUSG00000017754	16.2201	1.39e-17	7.03269	0.000193974	0.0165586	Pltp	2	164839518	164857711	-	2562	protein_coding	phospholipid transfer protein [Source:MGI Symbol;Acc:MGI:103151]	-
ENSMUSG00000026840	16.2201	1.39e-17	7.03269	0.000193974	0.0165586	Lamc3	2	31887291	31946539	+	6091	protein_coding	laminin gamma 3 [Source:MGI Symbol;Acc:MGI:1344394]	-
ENSMUSG00000084143	16.2201	1.39e-17	7.03269	0.000193974	0.0165586	Gm13400	2	30923978	30924357	-	380	processed_pseudogene	predicted gene 13400 [Source:MGI Symbol;Acc:MGI:3649558]	-
ENSMUSG00000075015	16.2201	1.39e-17	7.03269	0.000193974	0.0165586	Gm10801	2	98662237	98664083	+	504	protein_coding	predicted gene 10801 [Source:MGI Symbol;Acc:MGI:3641656]	-
ENSMUSG00000058135	4768.89	14110.1	-1.56498	0.000196545	0.0167145	Gstm1	3	108012255	108017973	-	1473	protein_coding	glutathione S-transferase, mu 1 [Source:MGI Symbol;Acc:MGI:95860]	-
ENSMUSG00000024610	444.724	1335.99	-1.58664	0.000199921	0.0169375	Cd74	18	60803848	60812646	+	1410	protein_coding	CD74 antigen (invariant polypeptide of major histocompatibility complex, class II antigen-associated) [Source:MGI Symbol;Acc:MGI:96534]	-
ENSMUSG00000024190	470.492	150.892	1.63989	0.000201292	0.0169895	Dusp1	17	26505590	26508519	-	2697	protein_coding	dual specificity phosphatase 1 [Source:MGI Symbol;Acc:MGI:105120]	-
ENSMUSG00000001542	2194.05	735.582	1.57649	0.000204101	0.0171571	Ell2	13	75706757	75772364	+	9828	protein_coding	elongation factor RNA polymerase II 2 [Source:MGI Symbol;Acc:MGI:2183438]	-
ENSMUSG00000042249	8.58528	45.0608	-2.37432	0.000204856	0.0171571	Grk3	5	112910482	113015791	-	8693	protein_coding	G protein-coupled receptor kinase 3 [Source:MGI Symbol;Acc:MGI:87941]	-
ENSMUSG00000095134	245.265	74.4	1.71938	0.00020557	0.0171571	Mid1-ps1	Y	90753057	90763485	+	1248	unprocessed_pseudogene	midline 1, pseudogene 1 [Source:MGI Symbol;Acc:MGI:5780070]	-
ENSMUSG00000058427	34.3528	5.24319	2.68444	0.000211448	0.0175236	Cxcl2	5	90903871	90905938	+	2068	protein_coding	chemokine (C-X-C motif) ligand 2 [Source:MGI Symbol;Acc:MGI:1340094]	-
ENSMUSG00000027939	79.2074	18.865	2.06305	0.000211708	0.0175236	Nup210l	3	90104132	90212048	+	5720	protein_coding	nucleoporin 210-like [Source:MGI Symbol;Acc:MGI:1924845]	-
ENSMUSG00000002897	462.857	148.796	1.63646	0.00021314	0.0175236	Il17ra	6	120463247	120487559	+	8662	protein_coding	interleukin 17 receptor A [Source:MGI Symbol;Acc:MGI:107399]	-
ENSMUSG00000015396	132.651	412.85	-1.637	0.00021332	0.0175236	Cd83	13	43784775	43803132	+	2572	protein_coding	CD83 antigen [Source:MGI Symbol;Acc:MGI:1328316]	-
ENSMUSG00000036820	673.769	2004.51	-1.57273	0.000214007	0.0175236	Amdhd2	17	24155833	24163766	-	2728	protein_coding	amidohydrolase domain containing 2 [Source:MGI Symbol;Acc:MGI:2443978]	-
ENSMUSG00000051235	444.724	142.509	1.64105	0.000215354	0.0175236	Gen1	12	11238920	11265801	-	7763	protein_coding	GEN1, Holliday junction 5' flap endonuclease [Source:MGI Symbol;Acc:MGI:2443149]	-
ENSMUSG00000022237	191.821	56.5869	1.75911	0.000215426	0.0175236	Ankrd33b	15	31291478	31367726	-	8761	protein_coding	ankyrin repeat domain 33B [Source:MGI Symbol;Acc:MGI:1917904]	-
ENSMUSG00000062328	2840.15	8332.36	-1.55272	0.000222577	0.01804	Rpl17	18	75000477	75003381	+	775	protein_coding	ribosomal protein L17 [Source:MGI Symbol;Acc:MGI:2448270]	-
ENSMUSG00000061815	103.066	325.88	-1.6595	0.000227753	0.0183931	Rufy4	1	74125541	74148223	+	2329	protein_coding	RUN and FYVE domain containing 4 [Source:MGI Symbol;Acc:MGI:3588214]	-
ENSMUSG00000062232	928.581	310.162	1.58164	0.000234324	0.0187906	Rapgef2	3	79062516	79286517	-	14051	protein_coding	Rap guanine nucleotide exchange factor (GEF) 2 [Source:MGI Symbol;Acc:MGI:2659071]	-
ENSMUSG00000059495	403.687	129.935	1.63456	0.000234974	0.0187906	Arhgef12	9	42963842	43107239	-	13620	protein_coding	Rho guanine nucleotide exchange factor (GEF) 12 [Source:MGI Symbol;Acc:MGI:1916882]	-
ENSMUSG00000002985	33400.4	97328.9	-1.543	0.000235218	0.0187906	Apoe	7	19696109	19699188	-	2138	protein_coding	apolipoprotein E [Source:MGI Symbol;Acc:MGI:88057]	-
ENSMUSG00000026688	246.219	741.869	-1.5907	0.000236022	0.0187906	Mgst3	1	167371966	167393841	-	1097	protein_coding	microsomal glutathione S-transferase 3 [Source:MGI Symbol;Acc:MGI:1913697]	-
ENSMUSG00000064341	33128.4	11382.6	1.54123	0.000240418	0.0189211	mt-Nd1	MT	2751	3707	+	957	protein_coding	mitochondrially encoded NADH dehydrogenase 1 [Source:MGI Symbol;Acc:MGI:101787]	-
ENSMUSG00000030029	23.8549	2.09975	3.43308	0.000240916	0.0189211	Lrig1	6	94604529	94700158	-	5585	protein_coding	leucine-rich repeats and immunoglobulin-like domains 1 [Source:MGI Symbol;Acc:MGI:107935]	-
ENSMUSG00000038045	23.8549	2.09975	3.43308	0.000240916	0.0189211	Sult6b1	17	78883938	78906992	-	2125	protein_coding	sulfotransferase family, cytosolic, 6B, member 1 [Source:MGI Symbol;Acc:MGI:1920921]	-
ENSMUSG00000117231	15.2658	66.0174	-2.10307	0.000241033	0.0189211	AC079441.1	17	70765839	70806059	-	3748	processed_transcript	novel transcript, antisense to Dlgap1	-
ENSMUSG00000004880	736.756	245.197	1.58679	0.000244637	0.0191371	Lbr	1	181815335	181843046	-	4761	protein_coding	lamin B receptor [Source:MGI Symbol;Acc:MGI:2138281]	-
ENSMUSG00000021250	143.149	40.8694	1.80546	0.000247407	0.019268	Fos	12	85473890	85477273	+	2352	protein_coding	FBJ osteosarcoma oncogene [Source:MGI Symbol;Acc:MGI:95574]	TF_bZIP
ENSMUSG00000029108	20.0375	1.05194	4.10404	0.000248027	0.019268	Pcdh7	5	57717967	58133230	+	10604	protein_coding	protocadherin 7 [Source:MGI Symbol;Acc:MGI:1860487]	-
ENSMUSG00000024298	537.296	177.088	1.60062	0.000252592	0.0195049	Zfp871	17	32771236	32788287	-	5376	protein_coding	zinc finger protein 871 [Source:MGI Symbol;Acc:MGI:1921793]	zf-C2H2
ENSMUSG00000006517	617.462	1813.8	-1.55439	0.000252814	0.0195049	Mvd	8	122433601	122443422	-	1859	protein_coding	mevalonate (diphospho) decarboxylase [Source:MGI Symbol;Acc:MGI:2179327]	-
ENSMUSG00000034171	405.596	1193.48	-1.55675	0.000268744	0.0206629	Faah	4	115967145	116017926	-	7834	protein_coding	fatty acid amide hydrolase [Source:MGI Symbol;Acc:MGI:109609]	-
ENSMUSG00000030122	983.933	2856.39	-1.53743	0.000272068	0.0207968	Ptms	6	124913681	124920103	-	1619	protein_coding	parathymosin [Source:MGI Symbol;Acc:MGI:1916452]	-
ENSMUSG00000106928	49.6225	9.4345	2.38035	0.000273264	0.0207968	Gm43860	5	35551260	35553964	-	2705	TEC	predicted gene 43860 [Source:MGI Symbol;Acc:MGI:5663997]	-
ENSMUSG00000079071	49.6225	9.4345	2.38035	0.000273264	0.0207968	Gm14085	2	122484941	122528040	+	4996	protein_coding	predicted gene 14085 [Source:MGI Symbol;Acc:MGI:3702173]	-
ENSMUSG00000074218	21.9462	85.9262	-1.96272	0.000277939	0.0210811	Cox7a1	7	30184144	30186078	+	535	protein_coding	cytochrome c oxidase subunit 7A1 [Source:MGI Symbol;Acc:MGI:1316714]	-
ENSMUSG00000048285	73.4813	17.8171	2.03688	0.000283294	0.0214149	Frmd6	12	70825514	70902234	+	6392	protein_coding	FERM domain containing 6 [Source:MGI Symbol;Acc:MGI:2442579]	-
ENSMUSG00000022066	26.718	3.14756	3.03811	0.000299755	0.0225077	Entpd4b	14	69555424	69585520	+	8074	protein_coding	ectonucleoside triphosphate diphosphohydrolase 4B [Source:MGI Symbol;Acc:MGI:5435040]	-
ENSMUSG00000078122	26.718	3.14756	3.03811	0.000299755	0.0225077	F630028O10Rik	X	96239926	96243636	+	3295	antisense	RIKEN cDNA F630028O10 gene [Source:MGI Symbol;Acc:MGI:3641813]	-
ENSMUSG00000031431	718.623	2076.81	-1.53088	0.000300893	0.0225178	Tsc22d3	X	140539528	140600659	-	4341	protein_coding	TSC22 domain family, member 3 [Source:MGI Symbol;Acc:MGI:1196284]	TSC22
ENSMUSG00000062619	163.19	490.389	-1.58659	0.000304591	0.0226797	2310039H08Rik	17	46772635	46773396	+	762	protein_coding	RIKEN cDNA 2310039H08 gene [Source:MGI Symbol;Acc:MGI:1914351]	-
ENSMUSG00000031563	220.451	69.1609	1.67076	0.000305076	0.0226797	Wwc2	8	47823959	47990924	-	13784	protein_coding	WW, C2 and coiled-coil domain containing 2 [Source:MGI Symbol;Acc:MGI:1261872]	-
ENSMUSG00000074738	188.958	563.737	-1.57629	0.000313461	0.0230715	Fndc10	4	155694342	155696481	+	2140	protein_coding	fibronectin type III domain containing 10 [Source:MGI Symbol;Acc:MGI:2444790]	-
ENSMUSG00000037940	15.2658	1.39e-17	6.94592	0.000315208	0.0230715	Inpp4b	8	81342556	82127914	+	13066	protein_coding	inositol polyphosphate-4-phosphatase, type II [Source:MGI Symbol;Acc:MGI:2158925]	-
ENSMUSG00000076038	6.67656	39.8216	-2.55319	0.000315485	0.0230715	Gm22774	17	6131836	6131944	-	109	miRNA	predicted gene, 22774 [Source:MGI Symbol;Acc:MGI:5452551]	-
ENSMUSG00000102196	40.0789	7.33884	2.43028	0.000315485	0.0230715	Gm38171	2	11315372	11319874	-	478	lincRNA	predicted gene, 38171 [Source:MGI Symbol;Acc:MGI:5611399]	-
ENSMUSG00000025494	6.67656	39.8216	-2.55319	0.000315485	0.0230715	Sigirr	7	141091175	141100572	-	3043	protein_coding	single immunoglobulin and toll-interleukin 1 receptor (TIR) domain [Source:MGI Symbol;Acc:MGI:1344402]	-
ENSMUSG00000070427	82.0704	20.9606	1.96315	0.000319994	0.0233253	Il18bp	7	102014885	102018690	-	3026	protein_coding	interleukin 18 binding protein [Source:MGI Symbol;Acc:MGI:1333800]	-
ENSMUSG00000042770	173.688	516.585	-1.57177	0.000324042	0.0235439	Hebp1	6	135137522	135198022	-	3711	protein_coding	heme binding protein 1 [Source:MGI Symbol;Acc:MGI:1333880]	-
ENSMUSG00000079584	8.58528	42.9651	-2.30581	0.000325735	0.0235906	Gm364	X	57409154	57488767	+	2156	protein_coding	predicted gene 364 [Source:MGI Symbol;Acc:MGI:2685210]	-
ENSMUSG00000025731	248.128	728.247	-1.55284	0.000330953	0.0238914	Mettl26	17	25875464	25886007	+	1109	protein_coding	methyltransferase like 26 [Source:MGI Symbol;Acc:MGI:1915597]	-
ENSMUSG00000047793	66.8008	15.7215	2.07886	0.000334323	0.0240574	Sned1	1	93235841	93301065	+	9491	protein_coding	sushi, nidogen and EGF-like domains 1 [Source:MGI Symbol;Acc:MGI:3045960]	-
ENSMUSG00000064363	15070.2	5311.46	1.50449	0.000336182	0.0241138	mt-Nd4	MT	10167	11544	+	1378	protein_coding	mitochondrially encoded NADH dehydrogenase 4 [Source:MGI Symbol;Acc:MGI:102498]	-
ENSMUSG00000040978	14.3114	60.7782	-2.07634	0.000338325	0.0241902	Gm11992	11	9048594	9069356	+	2400	protein_coding	predicted gene 11992 [Source:MGI Symbol;Acc:MGI:3651127]	-
ENSMUSG00000114241	13.3571	58.6826	-2.12446	0.000339487	0.0241963	Gm30108	14	20794239	20796560	+	449	lincRNA	predicted gene, 30108 [Source:MGI Symbol;Acc:MGI:5589267]	-
ENSMUSG00000030844	150.784	451.619	-1.58178	0.000346224	0.0245984	Rgs10	7	128373621	128418758	-	1711	protein_coding	regulator of G-protein signalling 10 [Source:MGI Symbol;Acc:MGI:1915115]	-
ENSMUSG00000020689	22.9006	2.09975	3.3745	0.000348534	0.0246843	Itgb3	11	104608000	104670476	+	5901	protein_coding	integrin beta 3 [Source:MGI Symbol;Acc:MGI:96612]	-
ENSMUSG00000025855	456.176	1308.75	-1.52025	0.00036459	0.0256636	Prkar1b	5	139017306	139150001	-	3810	protein_coding	protein kinase, cAMP dependent regulatory, type I beta [Source:MGI Symbol;Acc:MGI:97759]	-
ENSMUSG00000028211	353.106	1018.5	-1.52791	0.000364647	0.0256636	Trp53inp1	4	11156431	11174379	+	6475	protein_coding	transformation related protein 53 inducible nuclear protein 1 [Source:MGI Symbol;Acc:MGI:1926609]	-
ENSMUSG00000094986	19.0832	1.05194	4.0341	0.000376589	0.0261759	Olfr1454	19	13060610	13067157	+	4284	protein_coding	olfactory receptor 1454 [Source:MGI Symbol;Acc:MGI:3031288]	-
ENSMUSG00000029847	19.0832	1.05194	4.0341	0.000376589	0.0261759	Slc23a4	6	34945278	34988404	-	3630	protein_coding	solute carrier family 23 member 4 [Source:MGI Symbol;Acc:MGI:1917272]	-
ENSMUSG00000057948	19.0832	1.05194	4.0341	0.000376589	0.0261759	Unc13d	11	116062095	116077961	-	4679	protein_coding	unc-13 homolog D [Source:MGI Symbol;Acc:MGI:1917700]	-
ENSMUSG00000087045	0.950358	18.865	-4.13687	0.000376589	0.0261759	4930515B02Rik	4	140872693	140878055	+	591	lincRNA	RIKEN cDNA 4930515B02 gene [Source:MGI Symbol;Acc:MGI:1922378]	-
ENSMUSG00000030854	68.7095	16.7693	2.02703	0.00038765	0.0268615	Ptpn5	7	47077795	47133684	-	5794	protein_coding	protein tyrosine phosphatase, non-receptor type 5 [Source:MGI Symbol;Acc:MGI:97807]	-
ENSMUSG00000027890	342.608	980.774	-1.517	0.000398485	0.0275274	Gstm4	3	108040408	108044894	-	1707	protein_coding	glutathione S-transferase, mu 4 [Source:MGI Symbol;Acc:MGI:95862]	-
ENSMUSG00000074398	6.67656	38.7738	-2.51483	0.000404469	0.027855	Gm15441	3	96555765	96566801	-	1676	antisense	predicted gene 15441 [Source:MGI Symbol;Acc:MGI:3641753]	-
ENSMUSG00000101037	9.53963	45.0608	-2.22439	0.000415	0.0284503	Gm28424	9	95512151	95513469	+	1319	antisense	predicted gene 28424 [Source:MGI Symbol;Acc:MGI:5579130]	-
ENSMUSG00000025986	1939.24	687.382	1.49615	0.000417312	0.0284503	Slc39a10	1	46807544	46892852	-	6095	protein_coding	solute carrier family 39 (zinc transporter), member 10 [Source:MGI Symbol;Acc:MGI:1914515]	-
ENSMUSG00000066621	4525.53	12622.2	-1.47977	0.000418014	0.0284503	Tecpr1	5	144194442	144223615	-	12772	protein_coding	tectonin beta-propeller repeat containing 1 [Source:MGI Symbol;Acc:MGI:1917631]	-
ENSMUSG00000097295	25.7636	3.14756	2.98589	0.000419448	0.0284503	Hmgb1-ps8	10	22262742	22263367	-	626	processed_pseudogene	high mobility group box 1, pseudogene 8 [Source:MGI Symbol;Acc:MGI:96114]	-
ENSMUSG00000024388	25.7636	3.14756	2.98589	0.000419448	0.0284503	Myo7b	18	31959234	32036961	-	6621	protein_coding	myosin VIIB [Source:MGI Symbol;Acc:MGI:107709]	-
ENSMUSG00000003882	1330.36	470.48	1.49938	0.000435717	0.0294647	Il7r	15	9505788	9530176	-	4663	protein_coding	interleukin 7 receptor [Source:MGI Symbol;Acc:MGI:96562]	-
ENSMUSG00000074925	90.6596	25.152	1.84492	0.000442375	0.0298251	Ptar1	19	23687400	23721129	+	2064	protein_coding	protein prenyltransferase alpha subunit repeat containing 1 [Source:MGI Symbol;Acc:MGI:1921875]	-
ENSMUSG00000002804	220.451	632.894	-1.52094	0.000446292	0.0299991	Nudt14	12	112934291	112942124	-	1587	protein_coding	nudix (nucleoside diphosphate linked moiety X)-type motif 14 [Source:MGI Symbol;Acc:MGI:1913424]	-
ENSMUSG00000038776	1242.56	3460.99	-1.47777	0.00044921	0.0301051	Ephx1	1	180976210	181020904	-	1950	protein_coding	epoxide hydrolase 1, microsomal [Source:MGI Symbol;Acc:MGI:95405]	-
ENSMUSG00000070034	73.4813	225.288	-1.61457	0.000450984	0.0301341	Sp110	1	85576899	85598817	-	6781	protein_coding	Sp110 nuclear body protein [Source:MGI Symbol;Acc:MGI:1923364]	SAND
ENSMUSG00000028238	1648.16	4579.03	-1.47411	0.00045514	0.0302542	Atp6v0d2	4	19876841	19922605	-	2716	protein_coding	ATPase, H+ transporting, lysosomal V0 subunit D2 [Source:MGI Symbol;Acc:MGI:1924415]	-
ENSMUSG00000025473	4035	1451.25	1.4752	0.000455477	0.0302542	Adam8	7	139978932	139992562	-	4638	protein_coding	a disintegrin and metallopeptidase domain 8 [Source:MGI Symbol;Acc:MGI:107825]	-
ENSMUSG00000064366	115.473	33.5346	1.78025	0.000460355	0.030488	mt-Tl2	MT	11671	11741	+	71	Mt_tRNA	mitochondrially encoded tRNA leucine 2 [Source:MGI Symbol;Acc:MGI:102481]	-
ENSMUSG00000115810	3.81347	29.3433	-2.90186	0.000466301	0.0307006	Gm49066	15	73423311	73424109	+	799	bidirectional_promoter_lncRNA	predicted gene, 49066 [Source:MGI Symbol;Acc:MGI:6118447]	-
ENSMUSG00000049723	28.6267	4.19537	2.736	0.000466301	0.0307006	Mmp12	9	7344381	7369499	+	7237	protein_coding	matrix metallopeptidase 12 [Source:MGI Symbol;Acc:MGI:97005]	-
ENSMUSG00000052658	14.3114	59.7304	-2.0513	0.000480429	0.0315383	5830454E08Rik	9	120577331	120578074	+	744	lincRNA	RIKEN cDNA 5830454E08 gene [Source:MGI Symbol;Acc:MGI:1923350]	-
ENSMUSG00000089844	4.76784	32.4868	-2.73535	0.000495363	0.0323297	A530032D15Rik	1	85083069	85109853	-	1603	protein_coding	RIKEN cDNA A530032D15Rik gene [Source:MGI Symbol;Acc:MGI:3037746]	-
ENSMUSG00000091318	4.76784	32.4868	-2.73535	0.000495363	0.0323297	Gm5415	1	32543686	32547294	-	3609	protein_coding	predicted gene 5415 [Source:MGI Symbol;Acc:MGI:3644687]	-
ENSMUSG00000085823	12.4027	53.4434	-2.09572	0.000498242	0.0324233	Gm13012	4	137882370	137883937	-	863	antisense	predicted gene 13012 [Source:MGI Symbol;Acc:MGI:3652270]	-
ENSMUSG00000040253	72.5269	18.865	1.93615	0.000504622	0.0324915	Gbp7	3	142530342	142550149	+	5614	protein_coding	guanylate binding protein 7 [Source:MGI Symbol;Acc:MGI:2444421]	-
ENSMUSG00000103313	21.9462	2.09975	3.31344	0.000506526	0.0324915	Gm38357	3	51231917	51234380	+	2464	TEC	predicted gene, 38357 [Source:MGI Symbol;Acc:MGI:5611585]	-
ENSMUSG00000107770	1.90472	22.0085	-3.44387	0.000506526	0.0324915	Gm44126	6	76284416	76284929	+	514	processed_pseudogene	predicted gene, 44126 [Source:MGI Symbol;Acc:MGI:5690518]	-
ENSMUSG00000014158	21.9462	2.09975	3.31344	0.000506526	0.0324915	Trpv4	5	114622152	114658421	-	4076	protein_coding	transient receptor potential cation channel, subfamily V, member 4 [Source:MGI Symbol;Acc:MGI:1926945]	-
ENSMUSG00000102691	1.90472	22.0085	-3.44387	0.000506526	0.0324915	Gm37780	2	13161751	13163623	-	1873	TEC	predicted gene, 37780 [Source:MGI Symbol;Acc:MGI:5611008]	-
ENSMUSG00000046814	115.473	338.454	-1.55031	0.000511436	0.0326049	Gchfr	2	119167773	119172390	+	645	protein_coding	GTP cyclohydrolase I feedback regulator [Source:MGI Symbol;Acc:MGI:2443977]	-
ENSMUSG00000027737	3197.07	1159.95	1.46259	0.000515951	0.0326049	Slc7a11	3	49892526	50443614	-	13922	protein_coding	solute carrier family 7 (cationic amino acid transporter, y+ system), member 11 [Source:MGI Symbol;Acc:MGI:1347355]	-
ENSMUSG00000109904	14.3114	1.39e-17	6.85359	0.000517265	0.0326049	Gm45819	7	110119990	110121740	+	1751	TEC	predicted gene 45819 [Source:MGI Symbol;Acc:MGI:5804934]	-
ENSMUSG00000113651	14.3114	1.39e-17	6.85359	0.000517265	0.0326049	Gm4900	13	3138485	3140112	-	1628	processed_pseudogene	predicted gene 4900 [Source:MGI Symbol;Acc:MGI:3646967]	-
ENSMUSG00000036469	14.3114	1.39e-17	6.85359	0.000517265	0.0326049	2024-03-01	8	65617900	66471637	+	7146	protein_coding	membrane-associated ring finger (C3HC4) 1 [Source:MGI Symbol;Acc:MGI:1920175]	-
ENSMUSG00000032289	14.3114	1.39e-17	6.85359	0.000517265	0.0326049	Thsd4	9	59966931	60522046	-	13986	protein_coding	thrombospondin, type I, domain containing 4 [Source:MGI Symbol;Acc:MGI:2672033]	-
ENSMUSG00000024912	836.008	296.54	1.49492	0.000518888	0.0326049	Fosl1	19	5447703	5455945	+	1707	protein_coding	fos-like antigen 1 [Source:MGI Symbol;Acc:MGI:107179]	TF_bZIP
ENSMUSG00000115518	41.0333	7.33884	2.46413	0.000521035	0.0326049	Gm10791	16	84972214	84979451	+	1651	antisense	predicted gene 10791 [Source:MGI Symbol;Acc:MGI:3641949]	-
ENSMUSG00000027002	509.62	178.135	1.51583	0.000521365	0.0326049	Nckap1	2	80500512	80581380	-	4964	protein_coding	NCK-associated protein 1 [Source:MGI Symbol;Acc:MGI:1355333]	-
ENSMUSG00000034218	1094.64	391.893	1.48165	0.000524816	0.0327295	Atm	9	53439149	53536740	-	10338	protein_coding	ataxia telangiectasia mutated [Source:MGI Symbol;Acc:MGI:107202]	-
ENSMUSG00000027602	267.215	752.347	-1.49294	0.000534858	0.0332634	Map1lc3a	2	155276297	155278073	+	1181	protein_coding	microtubule-associated protein 1 light chain 3 alpha [Source:MGI Symbol;Acc:MGI:1915661]	-
ENSMUSG00000101609	343.563	117.361	1.54867	0.000552455	0.0342629	Kcnq1ot1	7	143203458	143296549	-	93092	antisense	KCNQ1 overlapping transcript 1 [Source:MGI Symbol;Acc:MGI:1926855]	-
ENSMUSG00000026450	67.7551	207.475	-1.61264	0.000567337	0.035089	Chit1	1	134111242	134151540	+	1815	protein_coding	chitinase 1 (chitotriosidase) [Source:MGI Symbol;Acc:MGI:1919134]	-
ENSMUSG00000038393	4413.87	12006.1	-1.44362	0.000570443	0.0351841	Txnip	3	96557957	96561883	+	3123	protein_coding	thioredoxin interacting protein [Source:MGI Symbol;Acc:MGI:1889549]	-
ENSMUSG00000030137	18.1288	1.05194	3.96059	0.000575412	0.0352967	Tuba8	6	121210696	121226854	+	2263	protein_coding	tubulin, alpha 8 [Source:MGI Symbol;Acc:MGI:1858225]	-
ENSMUSG00000104568	18.1288	1.05194	3.96059	0.000575412	0.0352967	Gm43255	3	36203289	36205623	+	1437	antisense	predicted gene 43255 [Source:MGI Symbol;Acc:MGI:5663392]	-
ENSMUSG00000104416	24.8093	3.14756	2.93171	0.000589	0.035852	Gm37067	1	33889490	33891117	-	1628	TEC	predicted gene, 37067 [Source:MGI Symbol;Acc:MGI:5610295]	-
ENSMUSG00000111312	2.8591	25.152	-3.08037	0.000589	0.035852	Gm47205	9	44481514	44483803	-	2290	TEC	predicted gene, 47205 [Source:MGI Symbol;Acc:MGI:6096005]	-
ENSMUSG00000080848	107.838	315.401	-1.54716	0.000589256	0.035852	Gm9385	9	116040593	116041064	-	472	processed_pseudogene	predicted pseudogene 9385 [Source:MGI Symbol;Acc:MGI:3646182]	-
ENSMUSG00000034059	46.7594	148.796	-1.66721	0.00059292	0.0359774	Ypel4	2	84734058	84738655	+	2614	protein_coding	yippee like 4 [Source:MGI Symbol;Acc:MGI:3605071]	-
ENSMUSG00000059895	397.961	1100.23	-1.46679	0.000594958	0.0360038	Ptp4a3	15	73723145	73758766	+	9351	protein_coding	protein tyrosine phosphatase 4a3 [Source:MGI Symbol;Acc:MGI:1277098]	-
ENSMUSG00000021822	2682.68	7260.43	-1.43633	0.000614991	0.037116	Plau	14	20836660	20843385	+	2367	protein_coding	plasminogen activator, urokinase [Source:MGI Symbol;Acc:MGI:97611]	-
ENSMUSG00000099375	112.61	33.5346	1.74407	0.000617142	0.037146	Gm28187	1	101892958	101895091	-	2134	lincRNA	predicted gene 28187 [Source:MGI Symbol;Acc:MGI:5578893]	-
ENSMUSG00000031965	131.697	40.8694	1.68527	0.000623824	0.0374478	Tbx20	9	24718138	24774303	-	11997	protein_coding	T-box 20 [Source:MGI Symbol;Acc:MGI:1888496]	T-box
ENSMUSG00000023912	27.6724	4.19537	2.68731	0.000636793	0.038023	Slc25a27	17	43641891	43667214	-	3935	protein_coding	solute carrier family 25, member 27 [Source:MGI Symbol;Acc:MGI:1921261]	-
ENSMUSG00000074336	3.81347	28.2955	-2.84962	0.000636793	0.038023	Apoc4	7	19678083	19681479	-	2537	protein_coding	apolipoprotein C-IV [Source:MGI Symbol;Acc:MGI:87878]	-
ENSMUSG00000051396	171.78	55.5391	1.62693	0.000656906	0.0390184	Gm45902	2	3504527	3512790	-	4347	protein_coding	predicted gene 45902 [Source:MGI Symbol;Acc:MGI:5805017]	-
ENSMUSG00000024770	233.812	78.5914	1.57149	0.000658314	0.0390184	Lipn	19	34067358	34084918	+	1884	protein_coding	lipase, family member N [Source:MGI Symbol;Acc:MGI:1917416]	-
ENSMUSG00000112237	8.58528	39.8216	-2.19651	0.000660415	0.0390184	D630033A02Rik	10	122985074	122986555	-	1482	transcribed_processed_pseudogene	RIKEN cDNA D630033A02 gene [Source:MGI Symbol;Acc:MGI:3028060]	-
ENSMUSG00000115204	8.58528	39.8216	-2.19651	0.000660415	0.0390184	Gm36642	15	25528879	25593091	-	1680	lincRNA	predicted gene, 36642 [Source:MGI Symbol;Acc:MGI:5595801]	-
ENSMUSG00000103009	92.5683	27.2476	1.76001	0.000675908	0.039802	Gm4430	2	129197252	129199194	-	1943	TEC	predicted gene 4430 [Source:MGI Symbol;Acc:MGI:3782614]	-
ENSMUSG00000022441	130.742	40.8694	1.67479	0.000679204	0.039802	Efcab6	15	83866712	84065379	-	6408	protein_coding	EF-hand calcium binding domain 6 [Source:MGI Symbol;Acc:MGI:1924877]	-
ENSMUSG00000040213	51.5312	158.227	-1.61598	0.000679977	0.039802	Kyat3	3	142701051	142746870	+	9518	protein_coding	kynurenine aminotransferase 3 [Source:MGI Symbol;Acc:MGI:2677849]	-
ENSMUSG00000072249	34.3528	112.122	-1.70273	0.000680771	0.039802	Fthl17f	X	9063015	9063861	+	847	protein_coding	ferritin, heavy polypeptide-like 17, member F [Source:MGI Symbol;Acc:MGI:3642941]	-
ENSMUSG00000020010	462.857	1259.5	-1.44395	0.000699025	0.0407632	Vnn3	10	23851462	23869843	+	1811	protein_coding	vanin 3 [Source:MGI Symbol;Acc:MGI:1347055]	-
ENSMUSG00000097885	21.9462	79.6392	-1.85326	0.000702602	0.0408656	5031434O11Rik	3	51560035	51567117	+	3731	processed_transcript	RIKEN cDNA 5031434O11 gene [Source:MGI Symbol;Acc:MGI:1923230]	-
ENSMUSG00000051319	180.369	501.915	-1.47581	0.000715435	0.0415045	1500011K16Rik	2	127791388	127792488	-	800	protein_coding	RIKEN cDNA 1500011K16 gene [Source:MGI Symbol;Acc:MGI:1915135]	-
ENSMUSG00000078377	185.14	515.537	-1.47679	0.000721009	0.0416418	Gm4294	12	12023045	12023658	+	614	processed_pseudogene	predicted gene 4294 [Source:MGI Symbol;Acc:MGI:3782472]	-
ENSMUSG00000055553	586.923	1586.42	-1.43433	0.000721511	0.0416418	Kxd1	8	70508272	70527956	-	3176	protein_coding	KxDL motif containing 1 [Source:MGI Symbol;Acc:MGI:1922870]	-
ENSMUSG00000007617	905.676	332.167	1.44677	0.000728105	0.0419146	Homer1	13	93299635	93405129	+	11976	protein_coding	homer scaffolding protein 1 [Source:MGI Symbol;Acc:MGI:1347345]	-
ENSMUSG00000037022	62.9834	189.662	-1.58836	0.000736528	0.0420321	Mmaa	8	79263598	79294937	-	6023	protein_coding	methylmalonic aciduria (cobalamin deficiency) type A [Source:MGI Symbol;Acc:MGI:1923805]	-
ENSMUSG00000027660	356.924	125.744	1.50426	0.000736861	0.0420321	Skil	3	31095058	31122577	+	9694	protein_coding	SKI-like [Source:MGI Symbol;Acc:MGI:106203]	-
ENSMUSG00000037217	229.041	77.5435	1.56109	0.00073898	0.0420321	Syn1	X	20860511	20921004	-	3299	protein_coding	synapsin I [Source:MGI Symbol;Acc:MGI:98460]	-
ENSMUSG00000072573	1.90472	20.9606	-3.37389	0.000739506	0.0420321	Gm10369	5	134676490	134680145	+	1148	antisense	predicted gene 10369 [Source:MGI Symbol;Acc:MGI:3642774]	-
ENSMUSG00000024353	1.90472	20.9606	-3.37389	0.000739506	0.0420321	Mzb1	18	35647266	35649367	-	905	protein_coding	marginal zone B and B1 cell-specific protein 1 [Source:MGI Symbol;Acc:MGI:1917066]	-
ENSMUSG00000001552	23.8549	83.8305	-1.8075	0.000746335	0.042313	Jup	11	100368958	100397763	-	6436	protein_coding	junction plakoglobin [Source:MGI Symbol;Acc:MGI:96650]	-
ENSMUSG00000005681	11.4483	48.2043	-2.0615	0.000759269	0.0426114	Apoa2	1	171225054	171226379	+	537	protein_coding	apolipoprotein A-II [Source:MGI Symbol;Acc:MGI:88050]	-
ENSMUSG00000031355	47.7138	10.4823	2.17379	0.000759269	0.0426114	Arhgap6	X	168795099	169304435	+	12128	protein_coding	Rho GTPase activating protein 6 [Source:MGI Symbol;Acc:MGI:1196332]	-
ENSMUSG00000041544	27.6724	92.2132	-1.73172	0.000759296	0.0426114	Disp3	4	148240264	148287965	-	5450	protein_coding	dispatched RND transporter family member 3 [Source:MGI Symbol;Acc:MGI:2444403]	-
ENSMUSG00000024672	26.718	92.2132	-1.78212	0.000759296	0.0426114	Ms4a7	19	11321039	11336146	-	4453	protein_coding	membrane-spanning 4-domains, subfamily A, member 7 [Source:MGI Symbol;Acc:MGI:1918846]	-
ENSMUSG00000074364	262.443	91.1653	1.52424	0.000761088	0.0426114	Ehd2	7	15946958	15967567	-	5119	protein_coding	EH-domain containing 2 [Source:MGI Symbol;Acc:MGI:2154274]	-
ENSMUSG00000084131	30.5354	100.596	-1.71568	0.000768323	0.0429095	Rpl3-ps2	X	74170653	74171866	+	1214	processed_pseudogene	ribosomal protein L3, pseudogene 2 [Source:MGI Symbol;Acc:MGI:3645345]	-
ENSMUSG00000050493	41.9876	132.031	-1.64974	0.000783401	0.0435133	Fam167b	4	129576815	129578549	-	959	protein_coding	family with sequence similarity 167, member B [Source:MGI Symbol;Acc:MGI:2668032]	-
ENSMUSG00000097418	69.6638	18.865	1.87815	0.000784482	0.0435133	Mir155hg	16	84703167	84715245	+	1433	lincRNA	Mir155 host gene (non-protein coding) [Source:MGI Symbol;Acc:MGI:5477161]	-
ENSMUSG00000110063	59.166	14.6736	2.00284	0.000784949	0.0435133	Gm31045	8	25463677	25487585	-	922	lincRNA	predicted gene, 31045 [Source:MGI Symbol;Acc:MGI:5590204]	-
ENSMUSG00000048120	218.543	598.316	-1.45243	0.000795061	0.0439653	Entpd1	19	40612366	40741602	+	5580	protein_coding	ectonucleoside triphosphate diphosphohydrolase 1 [Source:MGI Symbol;Acc:MGI:102805]	-
ENSMUSG00000011179	8977.58	3393.93	1.40334	0.000806354	0.0442308	Odc1	12	17544794	17551505	+	3405	protein_coding	ornithine decarboxylase, structural 1 [Source:MGI Symbol;Acc:MGI:97402]	-
ENSMUSG00000000594	1100.36	2923.45	-1.40958	0.000807656	0.0442308	Gm2a	11	55098115	55113029	+	4127	protein_coding	GM2 ganglioside activator protein [Source:MGI Symbol;Acc:MGI:95762]	-
ENSMUSG00000031023	146.966	409.706	-1.47827	0.000823798	0.0442308	Akip1	7	109703690	109712189	+	1305	protein_coding	A kinase (PRKA) interacting protein 1 [Source:MGI Symbol;Acc:MGI:3041226]	-
ENSMUSG00000007872	429.455	155.083	1.46877	0.00082603	0.0442308	Id3	4	136143497	136145755	+	1791	protein_coding	inhibitor of DNA binding 3 [Source:MGI Symbol;Acc:MGI:96398]	bHLH
ENSMUSG00000042460	610.781	224.24	1.44514	0.000840057	0.0442308	C1galt1	6	7844842	7875687	+	6092	protein_coding	core 1 synthase, glycoprotein-N-acetylgalactosamine 3-beta-galactosyltransferase, 1 [Source:MGI Symbol;Acc:MGI:2151071]	-
ENSMUSG00000063450	191.821	64.9696	1.56021	0.000845325	0.0442308	Syne2	12	75818134	76110926	+	26726	protein_coding	spectrin repeat containing, nuclear envelope 2 [Source:MGI Symbol;Acc:MGI:2449316]	-
ENSMUSG00000064339	15386.1	5845.86	1.39612	0.000846512	0.0442308	mt-Rnr2	MT	1094	2675	+	1582	Mt_rRNA	mitochondrially encoded 16S rRNA [Source:MGI Symbol;Acc:MGI:102492]	-
ENSMUSG00000021876	204.227	558.498	-1.45078	0.000846541	0.0442308	Rnase4	14	51091077	51106151	+	1637	protein_coding	ribonuclease, RNase A family 4 [Source:MGI Symbol;Acc:MGI:1926217]	-
ENSMUSG00000044986	480.035	1283.6	-1.41873	0.000851727	0.0442308	Tst	15	78399556	78405907	-	3163	protein_coding	thiosulfate sulfurtransferase, mitochondrial [Source:MGI Symbol;Acc:MGI:98852]	-
ENSMUSG00000000876	138.377	384.558	-1.47371	0.000855781	0.0442308	Pxmp4	2	154585758	154603708	-	3114	protein_coding	peroxisomal membrane protein 4 [Source:MGI Symbol;Acc:MGI:1891701]	-
ENSMUSG00000103966	12.4027	1.39e-17	6.64905	0.00085757	0.0442308	Gm37120	1	132102365	132108323	+	5959	TEC	predicted gene, 37120 [Source:MGI Symbol;Acc:MGI:5610348]	-
ENSMUSG00000024593	12.4027	1.39e-17	6.64905	0.00085757	0.0442308	Megf10	18	57133090	57297467	+	7718	protein_coding	multiple EGF-like-domains 10 [Source:MGI Symbol;Acc:MGI:2685177]	-
ENSMUSG00000083397	12.4027	1.39e-17	6.64905	0.00085757	0.0442308	Gm5466	2	181896823	181898712	+	1890	processed_pseudogene	predicted gene 5466 [Source:MGI Symbol;Acc:MGI:3647828]	-
ENSMUSG00000038119	12.4027	1.39e-17	6.64905	0.00085757	0.0442308	Cdon	9	35421128	35507652	+	7715	protein_coding	cell adhesion molecule-related/down-regulated by oncogenes [Source:MGI Symbol;Acc:MGI:1926387]	-
ENSMUSG00000085917	12.4027	1.39e-17	6.64905	0.00085757	0.0442308	Gm15899	8	122683602	122683839	-	238	processed_pseudogene	predicted gene 15899 [Source:MGI Symbol;Acc:MGI:3801945]	-
ENSMUSG00000068885	12.4027	1.39e-17	6.64905	0.00085757	0.0442308	Lce3f	3	92992226	92993426	+	611	protein_coding	late cornified envelope 3F [Source:MGI Symbol;Acc:MGI:1916770]	-
ENSMUSG00000037681	12.4027	1.39e-17	6.64905	0.00085757	0.0442308	Esyt3	9	99309963	99358557	-	7138	protein_coding	extended synaptotagmin-like protein 3 [Source:MGI Symbol;Acc:MGI:1098699]	-
ENSMUSG00000061462	12.4027	1.39e-17	6.64905	0.00085757	0.0442308	Obscn	11	58994256	59136402	-	28898	protein_coding	obscurin, cytoskeletal calmodulin and titin-interacting RhoGEF [Source:MGI Symbol;Acc:MGI:2681862]	-
ENSMUSG00000052105	13.3571	1.39e-17	6.75494	0.00085757	0.0442308	Mtcl1	17	66336982	66449750	-	9226	protein_coding	microtubule crosslinking factor 1 [Source:MGI Symbol;Acc:MGI:1915867]	-
ENSMUSG00000079481	13.3571	1.39e-17	6.75494	0.00085757	0.0442308	Nhsl2	X	101849385	102092055	+	16952	protein_coding	NHS-like 2 [Source:MGI Symbol;Acc:MGI:3645090]	-
ENSMUSG00000026567	13.3571	1.39e-17	6.75494	0.00085757	0.0442308	Adcy10	1	165485183	165576774	+	8739	protein_coding	adenylate cyclase 10 [Source:MGI Symbol;Acc:MGI:2660854]	-
ENSMUSG00000033826	13.3571	1.39e-17	6.75494	0.00085757	0.0442308	Dnah8	17	30624354	30875264	+	14583	protein_coding	dynein, axonemal, heavy chain 8 [Source:MGI Symbol;Acc:MGI:107714]	-
ENSMUSG00000111968	13.3571	1.39e-17	6.75494	0.00085757	0.0442308	Gm8873	10	111156216	111157654	+	1439	processed_pseudogene	predicted gene 8873 [Source:MGI Symbol;Acc:MGI:3645638]	-
ENSMUSG00000009876	13.3571	1.39e-17	6.75494	0.00085757	0.0442308	Cox4i2	2	152754173	152765037	+	788	protein_coding	cytochrome c oxidase subunit 4I2 [Source:MGI Symbol;Acc:MGI:2135755]	-
ENSMUSG00000053469	13.3571	1.39e-17	6.75494	0.00085757	0.0442308	Tg	15	66670753	66850721	+	8883	protein_coding	thyroglobulin [Source:MGI Symbol;Acc:MGI:98733]	-
ENSMUSG00000020599	13.3571	1.39e-17	6.75494	0.00085757	0.0442308	Rgs9	11	109225355	109298129	-	6390	protein_coding	regulator of G-protein signaling 9 [Source:MGI Symbol;Acc:MGI:1338824]	-
ENSMUSG00000111361	12.4027	1.39e-17	6.64905	0.00085757	0.0442308	Gm47445	10	34178235	34179928	-	1694	TEC	predicted gene, 47445 [Source:MGI Symbol;Acc:MGI:6096399]	-
ENSMUSG00000115152	1.39e-17	13.6258	-6.78258	0.00085757	0.0442308	Gm49253	15	39991199	39991664	-	466	processed_pseudogene	predicted gene, 49253 [Source:MGI Symbol;Acc:MGI:6118724]	-
ENSMUSG00000014030	12.4027	1.39e-17	6.64905	0.00085757	0.0442308	Pax5	4	44524757	44710487	-	8853	protein_coding	paired box 5 [Source:MGI Symbol;Acc:MGI:97489]	PAX
ENSMUSG00000108900	97.3401	276.632	-1.50558	0.000860437	0.0442308	Ccdc194	8	71520120	71525711	-	1820	protein_coding	coiled-coil domain containing 194 [Source:MGI Symbol;Acc:MGI:3588239]	-
ENSMUSG00000107402	36.2615	7.33884	2.28636	0.000860935	0.0442308	4732416N19Rik	6	148212253	148215731	+	3479	TEC	RIKEN cDNA 4732416N19 gene [Source:MGI Symbol;Acc:MGI:2444634]	-
ENSMUSG00000043263	26.718	4.19537	2.63692	0.000872039	0.0446426	Ifi209	1	173630917	173647928	+	3547	protein_coding	interferon activated gene 209 [Source:MGI Symbol;Acc:MGI:2138243]	-
ENSMUSG00000040811	940.033	2482.32	-1.40078	0.000880728	0.0446426	Eml2	7	19176421	19206482	+	3529	protein_coding	echinoderm microtubule associated protein like 2 [Source:MGI Symbol;Acc:MGI:1919455]	-
ENSMUSG00000031903	507.711	1350.66	-1.41135	0.00088168	0.0446426	Pla2g15	8	106150399	106164715	+	3013	protein_coding	phospholipase A2, group XV [Source:MGI Symbol;Acc:MGI:2178076]	-
ENSMUSG00000110690	4.76784	30.3911	-2.63952	0.000883969	0.0446426	Gm18001	8	83600013	83600700	+	688	processed_pseudogene	predicted gene, 18001 [Source:MGI Symbol;Acc:MGI:5010186]	-
ENSMUSG00000107749	17.1745	1.05194	3.88314	0.000884859	0.0446426	Gm44321	6	71276494	71279348	+	2855	TEC	predicted gene, 44321 [Source:MGI Symbol;Acc:MGI:5690713]	-
ENSMUSG00000074657	17.1745	1.05194	3.88314	0.000884859	0.0446426	Kif5a	10	127225696	127263348	-	6990	protein_coding	kinesin family member 5A [Source:MGI Symbol;Acc:MGI:109564]	-
ENSMUSG00000085207	17.1745	1.05194	3.88314	0.000884859	0.0446426	Gm11767	11	119935803	119942698	-	493	antisense	predicted gene 11767 [Source:MGI Symbol;Acc:MGI:3650674]	-
ENSMUSG00000096755	0.950358	16.7693	-3.96813	0.000884859	0.0446426	Ftl1-ps2	10	130592157	130592705	-	549	processed_pseudogene	ferritin light polypeptide, pseudogene 2 [Source:MGI Symbol;Acc:MGI:5434102]	-
ENSMUSG00000031860	12.4027	50.2999	-2.00847	0.000890608	0.0448319	Pbx4	8	69832491	69872292	+	2217	protein_coding	pre B cell leukemia homeobox 4 [Source:MGI Symbol;Acc:MGI:1931321]	Homeobox
ENSMUSG00000066543	11.4483	47.1564	-2.02987	0.000931128	0.0467668	Rpl17-ps9	7	36118274	36118828	+	555	processed_pseudogene	ribosomal protein L17, pseudogene 9 [Source:MGI Symbol;Acc:MGI:3641818]	-
ENSMUSG00000059824	125.016	346.836	-1.47116	0.000939304	0.0469149	Dbp	7	45705088	45710203	+	2993	protein_coding	D site albumin promoter binding protein [Source:MGI Symbol;Acc:MGI:94866]	TF_bZIP
ENSMUSG00000032298	199.456	540.685	-1.43811	0.000939752	0.0469149	Neil1	9	57142800	57148305	-	1871	protein_coding	nei endonuclease VIII-like 1 (E. coli) [Source:MGI Symbol;Acc:MGI:1920024]	-
ENSMUSG00000024663	176.551	479.911	-1.44199	0.000940346	0.0469149	Rab3il1	19	10001669	10038380	+	4543	protein_coding	RAB3A interacting protein (rabin3)-like 1 [Source:MGI Symbol;Acc:MGI:1922010]	-
ENSMUSG00000024975	192.775	523.92	-1.4418	0.000947199	0.047152	Pdcd4	19	53892231	53929861	+	2556	protein_coding	programmed cell death 4 [Source:MGI Symbol;Acc:MGI:107490]	-
ENSMUSG00000059900	364.559	969.248	-1.41039	0.000952159	0.0472941	Tmem40	6	115729131	115762410	-	2140	protein_coding	transmembrane protein 40 [Source:MGI Symbol;Acc:MGI:2137870]	-
ENSMUSG00000050914	299.663	799.499	-1.41536	0.000963122	0.047733	Ankrd37	8	45996902	46005707	-	1539	protein_coding	ankyrin repeat domain 37 [Source:MGI Symbol;Acc:MGI:3603344]	-
ENSMUSG00000090021	139.332	46.1086	1.59297	0.000966373	0.0477886	Gm6493	16	23014208	23017038	-	2639	processed_pseudogene	predicted gene 6493 [Source:MGI Symbol;Acc:MGI:3644797]	-
ENSMUSG00000043843	62.9834	16.7693	1.90173	0.000998515	0.0492696	Tmem145	7	25306106	25316195	+	2739	protein_coding	transmembrane protein 145 [Source:MGI Symbol;Acc:MGI:3607779]	-
ENSMUSG00000028070	675.677	1770.84	-1.38985	0.00100102	0.0492847	Naxe	3	88056520	88058495	-	908	protein_coding	NAD(P)HX epimerase [Source:MGI Symbol;Acc:MGI:2180167]	-
ENSMUSG00000069793	580.242	215.857	1.42609	0.00100423	0.0493349	Slfn9	11	82978390	82991830	-	5965	protein_coding	schlafen 9 [Source:MGI Symbol;Acc:MGI:2445121]	-
ENSMUSG00000005413	25857.2	9975.36	1.37412	0.00100858	0.04944	Hmox1	8	75093621	75100589	+	1751	protein_coding	heme oxygenase 1 [Source:MGI Symbol;Acc:MGI:96163]	-
ENSMUSG00000034488	142.195	47.1564	1.58995	0.00101385	0.0494991	Edil3	13	88821472	89323223	+	13677	protein_coding	EGF-like repeats and discoidin I-like domains 3 [Source:MGI Symbol;Acc:MGI:1329025]	-
ENSMUSG00000032000	227.132	608.794	-1.42189	0.00101419	0.0494991	Birc3	9	7848699	7873186	-	5009	protein_coding	baculoviral IAP repeat-containing 3 [Source:MGI Symbol;Acc:MGI:1197007]	-
ENSMUSG00000003341	66.8008	193.853	-1.53515	0.00102075	0.0496092	Atp8b3	10	80519584	80539124	-	4713	protein_coding	ATPase, class I, type 8B, member 3 [Source:MGI Symbol;Acc:MGI:1914581]	-
ENSMUSG00000037649	39.1246	121.552	-1.63213	0.00102086	0.0496092	H2-DMa	17	34135182	34139101	+	1641	protein_coding	histocompatibility 2, class II, locus DMa [Source:MGI Symbol;Acc:MGI:95921]	-
ENSMUSG00000023034	177.506	478.863	-1.43107	0.00102571	0.0497269	Nr4a1	15	101254269	101274795	+	3509	protein_coding	nuclear receptor subfamily 4, group A, member 1 [Source:MGI Symbol;Acc:MGI:1352454]	NGFIB-like
ENSMUSG00000089817	51.5312	12.578	2.02435	0.00102772	0.0497269	Gm7162	17	12819819	12820842	-	1024	processed_pseudogene	predicted gene 7162 [Source:MGI Symbol;Acc:MGI:3645097]	-
ENSMUSG00000031451	1114.68	2899.35	-1.379	0.00103831	0.0501314	Gas6	8	13465374	13494490	-	2548	protein_coding	growth arrest specific 6 [Source:MGI Symbol;Acc:MGI:95660]	-
ENSMUSG00000018919	16.2201	59.7304	-1.87219	0.00104984	0.0505674	Tm4sf5	11	70505244	70511178	+	1125	protein_coding	transmembrane 4 superfamily member 5 [Source:MGI Symbol;Acc:MGI:1922854]	-
ENSMUSG00000024232	21.9462	76.4957	-1.79525	0.00105185	0.0505674	Bambi	18	3507957	3516404	+	5040	protein_coding	BMP and activin membrane-bound inhibitor [Source:MGI Symbol;Acc:MGI:1915260]	-
ENSMUSG00000097004	20.0375	2.09975	3.18297	0.00108459	0.0518087	4731419I09Rik	3	89337850	89347831	+	2820	antisense	RIKEN cDNA 4731419I09 gene [Source:MGI Symbol;Acc:MGI:3704222]	-
ENSMUSG00000083911	1.90472	19.9128	-3.30034	0.00108459	0.0518087	Gm4342	8	123853829	123854195	+	367	processed_pseudogene	predicted gene 4342 [Source:MGI Symbol;Acc:MGI:3782526]	-
ENSMUSG00000024173	20.0375	2.09975	3.18297	0.00108459	0.0518087	Tpsab1	17	25343245	25345562	-	2094	protein_coding	tryptase alpha/beta 1 [Source:MGI Symbol;Acc:MGI:96943]	-
ENSMUSG00000044770	69.6638	198.044	-1.50556	0.00109186	0.0520455	Scml4	10	42860370	42960780	+	7725	protein_coding	Scm polycomb group protein like 4 [Source:MGI Symbol;Acc:MGI:2446140]	-
ENSMUSG00000022217	59.166	171.848	-1.53618	0.00110145	0.0523913	Emc9	14	55581516	55585302	-	2465	protein_coding	ER membrane protein complex subunit 9 [Source:MGI Symbol;Acc:MGI:1934682]	-
ENSMUSG00000074280	20.9919	73.3522	-1.79856	0.00110378	0.0523913	Gm6166	9	57483963	57484371	+	409	processed_pseudogene	predicted gene 6166 [Source:MGI Symbol;Acc:MGI:3645893]	-
ENSMUSG00000084519	34.3528	7.33884	2.20864	0.00111107	0.0524363	Gm22478	7	45388531	45388684	+	154	snoRNA	predicted gene, 22478 [Source:MGI Symbol;Acc:MGI:5452255]	-
ENSMUSG00000041548	34.3528	7.33884	2.20864	0.00111107	0.0524363	Hspb8	5	116408491	116422864	-	1950	protein_coding	heat shock protein 8 [Source:MGI Symbol;Acc:MGI:2135756]	-
ENSMUSG00000027952	260.534	689.477	-1.40357	0.00111174	0.0524363	Pmvk	3	89454541	89469013	+	1713	protein_coding	phosphomevalonate kinase [Source:MGI Symbol;Acc:MGI:1915853]	-
ENSMUSG00000112964	85.8878	26.1998	1.70842	0.00112746	0.0530662	E430024I08Rik	13	74434781	74463429	-	4631	lincRNA	RIKEN cDNA E430024I08 gene [Source:MGI Symbol;Acc:MGI:3649010]	-
ENSMUSG00000079625	518.209	193.853	1.41803	0.00114591	0.0538216	Tm4sf19	16	32400506	32408227	+	1257	protein_coding	transmembrane 4 L six family member 19 [Source:MGI Symbol;Acc:MGI:3645933]	-
ENSMUSG00000081778	69.6638	19.9128	1.80065	0.00116117	0.0544246	Gm6325	X	106360456	106384071	-	3114	unprocessed_pseudogene	predicted gene 6325 [Source:MGI Symbol;Acc:MGI:3644961]	-
ENSMUSG00000029359	2.8591	23.0563	-2.95549	0.0011736	0.0548928	Tesc	5	118027743	118061878	+	1591	protein_coding	tescalcin [Source:MGI Symbol;Acc:MGI:1930803]	-
ENSMUSG00000034664	35.3072	108.978	-1.62236	0.00118283	0.0550738	Itga2b	11	102453297	102470122	-	5454	protein_coding	integrin alpha 2b [Source:MGI Symbol;Acc:MGI:96601]	-
ENSMUSG00000106099	28.6267	5.24319	2.42245	0.00118483	0.0550738	Gm42664	3	119743208	119746446	-	3239	sense_intronic	predicted gene 42664 [Source:MGI Symbol;Acc:MGI:5662801]	-
ENSMUSG00000004558	4.76784	29.3433	-2.5891	0.00118483	0.0550738	Ndrg2	14	51905271	51914158	-	3397	protein_coding	N-myc downstream regulated gene 2 [Source:MGI Symbol;Acc:MGI:1352498]	-
ENSMUSG00000029401	2433.59	6234.6	-1.35716	0.00118958	0.0551803	Rilpl2	5	124463265	124478366	-	3925	protein_coding	Rab interacting lysosomal protein-like 2 [Source:MGI Symbol;Acc:MGI:1933112]	-
ENSMUSG00000003762	211.862	562.69	-1.40865	0.00119729	0.055317	Coq8b	7	27233023	27257950	+	5586	protein_coding	coenzyme Q8B [Source:MGI Symbol;Acc:MGI:1924139]	-
ENSMUSG00000110520	25.7636	4.19537	2.5847	0.00119746	0.055317	Gm45776	8	117712570	117714091	+	1522	TEC	predicted gene 45776 [Source:MGI Symbol;Acc:MGI:5804891]	-
ENSMUSG00000036905	53.4399	155.083	-1.53471	0.00122127	0.0562984	C1qb	4	136880129	136886187	-	1088	protein_coding	complement component 1, q subcomponent, beta polypeptide [Source:MGI Symbol;Acc:MGI:88224]	-
ENSMUSG00000070873	19.0832	67.0652	-1.80616	0.0012248	0.0562984	Lilra5	7	4237754	4243463	+	2109	protein_coding	leukocyte immunoglobulin-like receptor, subfamily A (with TM domain), member 5 [Source:MGI Symbol;Acc:MGI:3647196]	-
ENSMUSG00000029082	62.029	178.135	-1.51995	0.0012273	0.0562984	Bst1	5	43818885	43843986	+	3317	protein_coding	bone marrow stromal cell antigen 1 [Source:MGI Symbol;Acc:MGI:105370]	-
ENSMUSG00000020841	6072.54	2376.49	1.35343	0.00122873	0.0562984	Cpd	11	76778424	76847018	-	8332	protein_coding	carboxypeptidase D [Source:MGI Symbol;Acc:MGI:107265]	-
ENSMUSG00000105954	317.795	116.313	1.44917	0.00125116	0.0572092	Gm42793	5	104435121	104436372	+	1252	TEC	predicted gene 42793 [Source:MGI Symbol;Acc:MGI:5662930]	-
ENSMUSG00000085442	31.4898	98.5002	-1.64113	0.00126388	0.0576735	Gm3362	15	37943327	37943792	-	466	processed_pseudogene	predicted pseudogene 3362 [Source:MGI Symbol;Acc:MGI:3781540]	-
ENSMUSG00000072769	217.588	77.5435	1.48713	0.00128731	0.0586237	Gm10419	5	108367769	108378239	+	6859	lincRNA	predicted gene 10419 [Source:MGI Symbol;Acc:MGI:3642823]	-
ENSMUSG00000056758	2117.7	826.743	1.35687	0.00129349	0.0587856	Hmga2	10	120361275	120476469	-	6772	protein_coding	high mobility group AT-hook 2 [Source:MGI Symbol;Acc:MGI:101761]	HMGI/HMGY
ENSMUSG00000022516	240.493	629.751	-1.38829	0.00129955	0.0589419	Nudt16l1	16	4938761	4941032	+	1948	protein_coding	nudix (nucleoside diphosphate linked moiety X)-type motif 16-like 1 [Source:MGI Symbol;Acc:MGI:1914161]	-
ENSMUSG00000070031	364.559	943.052	-1.37086	0.00130617	0.0591227	Sp140	1	85600378	85645037	+	3328	protein_coding	Sp140 nuclear body protein [Source:MGI Symbol;Acc:MGI:3702467]	SAND
ENSMUSG00000049164	407.504	152.987	1.41272	0.00131081	0.0592134	Zfp518a	19	40894705	40917947	+	6840	protein_coding	zinc finger protein 518A [Source:MGI Symbol;Acc:MGI:1919922]	-
ENSMUSG00000027087	1023.06	396.084	1.36875	0.00132234	0.0595284	Itgav	2	83724397	83806916	+	10744	protein_coding	integrin alpha V [Source:MGI Symbol;Acc:MGI:96608]	-
ENSMUSG00000037318	79.2074	220.049	-1.47257	0.00132309	0.0595284	Traf3ip3	1	193175453	193201703	-	5756	protein_coding	TRAF3 interacting protein 3 [Source:MGI Symbol;Acc:MGI:2441706]	-
ENSMUSG00000031700	331.156	858.178	-1.37341	0.00133028	0.0597322	Gpt2	8	85492576	85527560	+	5643	protein_coding	glutamic pyruvate transaminase (alanine aminotransferase) 2 [Source:MGI Symbol;Acc:MGI:1915391]	-
ENSMUSG00000039485	100.203	273.488	-1.44734	0.00133974	0.0600371	Tspyl4	10	34297442	34301320	+	3879	protein_coding	TSPY-like 4 [Source:MGI Symbol;Acc:MGI:106393]	-
ENSMUSG00000090399	123.108	40.8694	1.58807	0.00134849	0.0601913	Gm38399	1	135606447	135688105	-	1645	lincRNA	predicted gene, 38399 [Source:MGI Symbol;Acc:MGI:5620007]	-
ENSMUSG00000041920	904.722	349.98	1.36991	0.00134855	0.0601913	Slc16a6	11	109450855	109473598	-	4883	protein_coding	solute carrier family 16 (monocarboxylic acid transporters), member 6 [Source:MGI Symbol;Acc:MGI:2144585]	-
ENSMUSG00000024334	64.8921	184.422	-1.50499	0.00135601	0.0604045	H2-Oa	17	34092340	34095234	+	1314	protein_coding	histocompatibility 2, O region alpha locus [Source:MGI Symbol;Acc:MGI:95924]	-
ENSMUSG00000030031	104.975	33.5346	1.6429	0.00136069	0.0604927	Kbtbd8	6	95117240	95129790	+	5093	protein_coding	kelch repeat and BTB (POZ) domain containing 8 [Source:MGI Symbol;Acc:MGI:2661430]	-
ENSMUSG00000106535	16.2201	1.05194	3.80129	0.00136958	0.0605282	Gm43031	5	4073571	4075457	+	1887	sense_intronic	predicted gene 43031 [Source:MGI Symbol;Acc:MGI:5663168]	-
ENSMUSG00000109167	16.2201	1.05194	3.80129	0.00136958	0.0605282	Gm44652	7	118480495	118483348	+	2854	TEC	predicted gene 44652 [Source:MGI Symbol;Acc:MGI:5753228]	-
ENSMUSG00000108883	0.950358	15.7215	-3.87573	0.00136958	0.0605282	Gm44623	7	131385513	131385946	-	434	antisense	predicted gene 44623 [Source:MGI Symbol;Acc:MGI:5753199]	-
ENSMUSG00000033039	1032.6	401.323	1.3632	0.00140063	0.061452	Micall1	15	79108898	79136900	+	8341	protein_coding	microtubule associated monooxygenase, calponin and LIM domain containing -like 1 [Source:MGI Symbol;Acc:MGI:105870]	-
ENSMUSG00000074506	31.4898	97.4523	-1.62572	0.00140609	0.061452	Gm10705	3	87207545	87208005	-	461	processed_pseudogene	predicted gene 10705 [Source:MGI Symbol;Acc:MGI:3708678]	-
ENSMUSG00000062515	651.819	1661.86	-1.35008	0.00140742	0.061452	Fabp4	3	10204088	10208576	-	4489	protein_coding	fatty acid binding protein 4, adipocyte [Source:MGI Symbol;Acc:MGI:88038]	-
ENSMUSG00000004996	1729.28	4370.51	-1.33756	0.0014133	0.061452	Mri1	8	84249906	84257326	-	3273	protein_coding	methylthioribose-1-phosphate isomerase 1 [Source:MGI Symbol;Acc:MGI:1915123]	-
ENSMUSG00000024799	43.8963	129.935	-1.56274	0.00142297	0.061452	Tm7sf2	19	6062821	6077197	-	5593	protein_coding	transmembrane 7 superfamily member 2 [Source:MGI Symbol;Acc:MGI:1920416]	-
ENSMUSG00000109408	33.3985	7.33884	2.16814	0.0014361	0.061452	A930037H05Rik	11	119448788	119491298	-	9082	processed_transcript	RIKEN cDNA A930037H05 gene [Source:MGI Symbol;Acc:MGI:1925689]	-
ENSMUSG00000053916	33.3985	7.33884	2.16814	0.0014361	0.061452	Nanp	2	151029685	151039398	-	1488	protein_coding	N-acetylneuraminic acid phosphatase [Source:MGI Symbol;Acc:MGI:1914561]	-
ENSMUSG00000030708	11.4483	1.39e-17	6.53477	0.00143701	0.061452	Dnajb13	7	100501716	100514960	-	2732	protein_coding	DnaJ heat shock protein family (Hsp40) member B13 [Source:MGI Symbol;Acc:MGI:1916637]	-
ENSMUSG00000096233	11.4483	1.39e-17	6.53477	0.00143701	0.061452	Gm13238	4	145837219	145837998	+	780	processed_pseudogene	predicted gene 13238 [Source:MGI Symbol;Acc:MGI:3652104]	-
ENSMUSG00000033022	11.4483	1.39e-17	6.53477	0.00143701	0.061452	Cdo1	18	46713205	46728342	-	1530	protein_coding	cysteine dioxygenase 1, cytosolic [Source:MGI Symbol;Acc:MGI:105925]	-
ENSMUSG00000108494	1.39e-17	12.578	-6.6682	0.00143701	0.061452	Gm45203	7	80110804	80112634	-	1831	TEC	predicted gene 45203 [Source:MGI Symbol;Acc:MGI:5753779]	-
ENSMUSG00000053358	11.4483	1.39e-17	6.53477	0.00143701	0.061452	Gm9905	7	121033252	121035096	-	1845	TEC	predicted gene 9905 [Source:MGI Symbol;Acc:MGI:3642311]	-
ENSMUSG00000039809	11.4483	1.39e-17	6.53477	0.00143701	0.061452	Gabbr2	4	46662305	46991873	-	6686	protein_coding	gamma-aminobutyric acid (GABA) B receptor, 2 [Source:MGI Symbol;Acc:MGI:2386030]	-
ENSMUSG00000025422	11.4483	1.39e-17	6.53477	0.00143701	0.061452	Agap2	10	127075284	127093169	+	5941	protein_coding	ArfGAP with GTPase domain, ankyrin repeat and PH domain 2 [Source:MGI Symbol;Acc:MGI:3580016]	-
ENSMUSG00000036377	11.4483	1.39e-17	6.53477	0.00143701	0.061452	C530008M17Rik	5	76656512	76873554	+	12305	protein_coding	RIKEN cDNA C530008M17 gene [Source:MGI Symbol;Acc:MGI:2444817]	-
ENSMUSG00000054065	11.4483	1.39e-17	6.53477	0.00143701	0.061452	Pkp3	7	141078218	141090510	+	3616	protein_coding	plakophilin 3 [Source:MGI Symbol;Acc:MGI:1891830]	-
ENSMUSG00000096932	11.4483	1.39e-17	6.53477	0.00143701	0.061452	5033403F01Rik	13	38960619	38966605	+	1678	antisense	RIKEN cDNA 5033403F01 gene [Source:MGI Symbol;Acc:MGI:1923208]	-
ENSMUSG00000059060	72.5269	200.14	-1.46273	0.00149249	0.0637033	Rad51b	12	79297282	79814690	+	3757	protein_coding	RAD51 paralog B [Source:MGI Symbol;Acc:MGI:1099436]	-
ENSMUSG00000109147	5.7222	31.4389	-2.43134	0.00151665	0.0645835	4930431P19Rik	7	109752320	109755278	+	2959	transcribed_processed_pseudogene	RIKEN cDNA 4930431P19 gene [Source:MGI Symbol;Acc:MGI:1921136]	-
ENSMUSG00000003206	274.85	708.338	-1.36537	0.00151887	0.0645835	Ebi3	17	55952640	55957022	+	1154	protein_coding	Epstein-Barr virus induced gene 3 [Source:MGI Symbol;Acc:MGI:1354171]	-
ENSMUSG00000036890	74.4356	204.331	-1.45521	0.00157666	0.066914	Gtdc1	2	44564412	44927657	-	7928	protein_coding	glycosyltransferase-like domain containing 1 [Source:MGI Symbol;Acc:MGI:2444269]	-
ENSMUSG00000108042	27.6724	5.24319	2.37375	0.00159155	0.067308	B130021K23Rik	6	87830274	87832866	-	2593	TEC	RIKEN cDNA B130021K23 gene [Source:MGI Symbol;Acc:MGI:2442518]	-
ENSMUSG00000052160	1550.82	3880.12	-1.323	0.00159635	0.067308	Pld4	12	112760655	112768990	+	3462	protein_coding	phospholipase D family, member 4 [Source:MGI Symbol;Acc:MGI:2144765]	-
ENSMUSG00000040537	19.0832	2.09975	3.11303	0.00159793	0.067308	Adam22	5	8072352	8368160	-	14348	protein_coding	a disintegrin and metallopeptidase domain 22 [Source:MGI Symbol;Acc:MGI:1340046]	-
ENSMUSG00000089267	1.90472	18.865	-3.22284	0.00159793	0.067308	Gm22890	15	84323209	84323352	-	144	snoRNA	predicted gene, 22890 [Source:MGI Symbol;Acc:MGI:5452667]	-
ENSMUSG00000094568	78.253	24.1041	1.69402	0.00160294	0.0673924	Smarce1-ps1	8	41657593	41658669	-	1077	processed_pseudogene	SWI/SNF related, matrix associated, actin dependent regulator of chromatin, subfamily e, member 1, pseodogene 1 [Source:MGI Symbol;Acc:MGI:3037673]	-
ENSMUSG00000038384	491.487	189.662	1.37319	0.00163762	0.068613	Setd1b	5	123142193	123168629	+	12068	protein_coding	SET domain containing 1B [Source:MGI Symbol;Acc:MGI:2652820]	-
ENSMUSG00000035299	666.134	259.866	1.35765	0.00163808	0.068613	Mid1	X	169685199	170005736	+	6720	protein_coding	midline 1 [Source:MGI Symbol;Acc:MGI:1100537]	-
ENSMUSG00000053080	364.559	138.318	1.39741	0.00164564	0.0688011	2700081O15Rik	19	7417625	7425904	+	7032	protein_coding	RIKEN cDNA 2700081O15 gene [Source:MGI Symbol;Acc:MGI:1919667]	zf-BED
ENSMUSG00000040111	2554.8	1021.64	1.32222	0.00165575	0.0690951	Gramd1b	9	40293233	40531383	-	10075	protein_coding	GRAM domain containing 1B [Source:MGI Symbol;Acc:MGI:1925037]	-
ENSMUSG00000110949	2.8591	22.0085	-2.88875	0.00166513	0.0691015	Nudt8	19	4000580	4002103	+	1135	protein_coding	nudix (nucleoside diphosphate linked moiety X)-type motif 8 [Source:MGI Symbol;Acc:MGI:1913637]	-
ENSMUSG00000068120	2.8591	22.0085	-2.88875	0.00166513	0.0691015	Gm10231	17	5816200	5816640	-	441	processed_pseudogene	predicted pseudogene 10231 [Source:MGI Symbol;Acc:MGI:3704468]	-
ENSMUSG00000111547	2.8591	22.0085	-2.88875	0.00166513	0.0691015	Gm48069	9	20606133	20607616	-	1484	TEC	predicted gene, 48069 [Source:MGI Symbol;Acc:MGI:6097398]	-
ENSMUSG00000006784	38.1702	113.17	-1.56465	0.00167005	0.0691776	Ttc25	11	100545607	100572568	+	6147	protein_coding	tetratricopeptide repeat domain 25 [Source:MGI Symbol;Acc:MGI:1921657]	-
ENSMUSG00000039470	69.6638	20.9606	1.7271	0.00168007	0.0693369	Zdhhc2	8	40423815	40510268	+	5528	protein_coding	zinc finger, DHHC domain containing 2 [Source:MGI Symbol;Acc:MGI:1923452]	-
ENSMUSG00000031849	20.9919	70.2087	-1.73548	0.00168007	0.0693369	Comp	8	70373558	70382066	+	2967	protein_coding	cartilage oligomeric matrix protein [Source:MGI Symbol;Acc:MGI:88469]	-
ENSMUSG00000031385	22.9006	75.4479	-1.71432	0.00170093	0.070069	Plxnb3	X	73757090	73772514	+	6493	protein_coding	plexin B3 [Source:MGI Symbol;Acc:MGI:2154240]	-
ENSMUSG00000014361	64.8921	180.231	-1.47184	0.00172009	0.0707283	Mertk	2	128698956	128802894	+	4336	protein_coding	c-mer proto-oncogene tyrosine kinase [Source:MGI Symbol;Acc:MGI:96965]	-
ENSMUSG00000027326	1044.06	413.897	1.33461	0.00172379	0.0707487	Knl1	2	119047119	119105501	+	8542	protein_coding	kinetochore scaffold 1 [Source:MGI Symbol;Acc:MGI:1923714]	-
ENSMUSG00000116957	11.4483	44.0129	-1.93061	0.00172689	0.0707487	AC140186.1	16	32550211	32553708	+	1372	lincRNA	novel transcript	-
ENSMUSG00000048732	120.245	40.8694	1.55416	0.001748	0.0714834	Klhl11	11	100462614	100472741	-	2393	protein_coding	kelch-like 11 [Source:MGI Symbol;Acc:MGI:2388648]	-
ENSMUSG00000059734	1184.35	2940.22	-1.31173	0.00177418	0.072422	Ndufs8	19	3908870	3912717	-	963	protein_coding	NADH:ubiquinone oxidoreductase core subunit S8 [Source:MGI Symbol;Acc:MGI:2385079]	-
ENSMUSG00000070526	66.8008	19.9128	1.74022	0.00179265	0.0729108	Peg12	7	62461871	62464510	-	2640	protein_coding	paternally expressed 12 [Source:MGI Symbol;Acc:MGI:1351637]	-
ENSMUSG00000102555	66.8008	19.9128	1.74022	0.00179265	0.0729108	6430511E19Rik	7	92639949	92643783	+	3835	TEC	RIKEN cDNA 6430511E19 gene [Source:MGI Symbol;Acc:MGI:2443259]	-
ENSMUSG00000007783	13.3571	49.2521	-1.87228	0.00180693	0.0733589	Cpt1c	7	44959372	44974851	-	5605	protein_coding	carnitine palmitoyltransferase 1c [Source:MGI Symbol;Acc:MGI:2446526]	-
ENSMUSG00000034949	45.805	132.031	-1.52457	0.00181487	0.0735481	Zfr2	10	81233155	81252123	+	7483	protein_coding	zinc finger RNA binding protein 2 [Source:MGI Symbol;Acc:MGI:2143792]	-
ENSMUSG00000029650	30.5354	92.2132	-1.59031	0.00183694	0.0741748	Slc46a3	5	147878437	147894815	-	2458	protein_coding	solute carrier family 46, member 3 [Source:MGI Symbol;Acc:MGI:1918956]	-
ENSMUSG00000018566	30.5354	92.2132	-1.59031	0.00183694	0.0741748	Slc2a4	11	69942539	69948188	-	3478	protein_coding	solute carrier family 2 (facilitated glucose transporter), member 4 [Source:MGI Symbol;Acc:MGI:95758]	-
ENSMUSG00000037795	279.621	105.835	1.40067	0.0018426	0.0742696	N4bp2	5	65763521	65830108	+	14946	protein_coding	NEDD4 binding protein 2 [Source:MGI Symbol;Acc:MGI:2684414]	-
ENSMUSG00000084349	1350.4	3337.35	-1.30523	0.00185165	0.0745007	Rpl3-ps1	X	13202571	13203780	+	1210	processed_pseudogene	ribosomal protein L3, pseudogene 1 [Source:MGI Symbol;Acc:MGI:3644217]	-
ENSMUSG00000022269	32.4441	7.33884	2.12648	0.00185899	0.0746048	2024-03-11	15	26309048	26409576	+	2848	protein_coding	membrane-associated ring finger (C3HC4) 11 [Source:MGI Symbol;Acc:MGI:3608327]	-
ENSMUSG00000113836	53.4399	14.6736	1.85633	0.00186088	0.0746048	Gm3325	13	62015605	62050986	+	2775	transcribed_processed_pseudogene	predicted gene 3325 [Source:MGI Symbol;Acc:MGI:3781503]	-
ENSMUSG00000107121	10.494	40.8694	-1.94813	0.00186626	0.0746872	1110006O24Rik	5	115631049	115631816	-	768	lincRNA	RIKEN cDNA 1110006O24 gene [Source:MGI Symbol;Acc:MGI:1913373]	-
ENSMUSG00000023033	68.7095	20.9606	1.70723	0.001934	0.0771504	Scn8a	15	100869858	101045938	+	15766	protein_coding	sodium channel, voltage-gated, type VIII, alpha [Source:MGI Symbol;Acc:MGI:103169]	-
ENSMUSG00000103839	73.4813	23.0563	1.6672	0.00194178	0.0771504	Gm37607	1	58383512	58386134	-	2623	TEC	predicted gene, 37607 [Source:MGI Symbol;Acc:MGI:5610835]	-
ENSMUSG00000032565	98.2944	258.818	-1.39554	0.00194402	0.0771504	Nudt16	9	105128903	105131824	-	2592	protein_coding	nudix (nucleoside diphosphate linked moiety X)-type motif 16 [Source:MGI Symbol;Acc:MGI:1922936]	-
ENSMUSG00000010362	26.718	83.8305	-1.64481	0.00194494	0.0771504	Rdm1	11	101627195	101636100	+	1575	protein_coding	RAD52 motif 1 [Source:MGI Symbol;Acc:MGI:1913849]	-
ENSMUSG00000096474	24.8093	79.6392	-1.67732	0.001945	0.0771504	Gm5561	1	179520378	179520857	-	480	processed_pseudogene	predicted gene 5561 [Source:MGI Symbol;Acc:MGI:3804971]	-
ENSMUSG00000081684	844.598	2083.09	-1.30226	0.00196929	0.0778876	Rps2-ps13	X	52898588	52899469	+	882	processed_pseudogene	ribosomal protein S2, pseudogene 13 [Source:MGI Symbol;Acc:MGI:3705640]	-
ENSMUSG00000062157	195.638	496.676	-1.34352	0.00197529	0.0778876	Ifnlr1	4	135686287	135708181	+	4182	protein_coding	interferon lambda receptor 1 [Source:MGI Symbol;Acc:MGI:2429859]	-
ENSMUSG00000055322	807.378	1991.93	-1.30271	0.00197533	0.0778876	Tns1	1	73910231	74124449	-	16010	protein_coding	tensin 1 [Source:MGI Symbol;Acc:MGI:104552]	-
ENSMUSG00000085148	260.534	98.5002	1.40222	0.0019809	0.0778876	Mir22hg	11	75461539	75466676	+	1924	processed_transcript	Mir22 host gene (non-protein coding) [Source:MGI Symbol;Acc:MGI:1914348]	-
ENSMUSG00000069972	247.173	623.464	-1.33431	0.00198093	0.0778876	Rps13-ps2	7	88530446	88530898	-	453	processed_pseudogene	ribosomal protein S13, pseudogene 2 [Source:MGI Symbol;Acc:MGI:3704295]	-
ENSMUSG00000020738	343.563	133.079	1.36753	0.00199544	0.078321	Sumo2	11	115523102	115536276	-	1736	protein_coding	small ubiquitin-like modifier 2 [Source:MGI Symbol;Acc:MGI:2158813]	-
ENSMUSG00000018819	503.894	1250.07	-1.31058	0.00200045	0.0783806	Lsp1	7	142460809	142494867	+	5174	protein_coding	lymphocyte specific 1 [Source:MGI Symbol;Acc:MGI:96832]	-
ENSMUSG00000042406	2255.13	5519.98	-1.2914	0.00201416	0.0787803	Atf4	15	80255184	80257541	+	2358	protein_coding	activating transcription factor 4 [Source:MGI Symbol;Acc:MGI:88096]	TF_bZIP
ENSMUSG00000049414	18.1288	60.7782	-1.73793	0.00206432	0.0803449	Gm5417	15	83405626	83406063	-	438	processed_pseudogene	predicted gene 5417 [Source:MGI Symbol;Acc:MGI:3648626]	-
ENSMUSG00000025213	18.1288	60.7782	-1.73793	0.00206432	0.0803449	Kazald1	19	45075241	45079289	+	1681	protein_coding	Kazal-type serine peptidase inhibitor domain 1 [Source:MGI Symbol;Acc:MGI:2147606]	-
ENSMUSG00000091649	42.942	123.648	-1.52287	0.0020649	0.0803449	Phf11b	14	59320964	59341351	-	1184	protein_coding	PHD finger protein 11B [Source:MGI Symbol;Acc:MGI:3645789]	-
ENSMUSG00000035067	112.61	38.7738	1.53534	0.00209446	0.0813544	Xkr6	14	63606503	63820809	+	7258	protein_coding	X-linked Kx blood group related 6 [Source:MGI Symbol;Acc:MGI:2447765]	-
ENSMUSG00000017499	437.089	171.848	1.3462	0.00211583	0.0817476	Cdc6	11	98907801	98923940	+	5229	protein_coding	cell division cycle 6 [Source:MGI Symbol;Acc:MGI:1345150]	-
ENSMUSG00000096221	11.4483	42.9651	-1.89595	0.00212538	0.0817476	1500002C15Rik	4	155732545	155734727	-	2183	antisense	RIKEN cDNA 1500002C15 gene [Source:MGI Symbol;Acc:MGI:1916196]	-
ENSMUSG00000039220	1259.74	510.298	1.30352	0.00212983	0.0817476	Ppp1r10	17	35916434	35932283	+	5623	protein_coding	protein phosphatase 1, regulatory subunit 10 [Source:MGI Symbol;Acc:MGI:1289273]	-
ENSMUSG00000024238	15.2658	1.05194	3.71451	0.00213372	0.0817476	Zeb1	18	5591860	5775467	+	10266	protein_coding	zinc finger E-box binding homeobox 1 [Source:MGI Symbol;Acc:MGI:1344313]	zf-C2H2
ENSMUSG00000003934	15.2658	1.05194	3.71451	0.00213372	0.0817476	Efnb3	11	69554092	69560205	-	3183	protein_coding	ephrin B3 [Source:MGI Symbol;Acc:MGI:109196]	-
ENSMUSG00000079597	15.2658	1.05194	3.71451	0.00213372	0.0817476	Gm5483	16	36184212	36188111	+	1862	protein_coding	predicted gene 5483 [Source:MGI Symbol;Acc:MGI:3645124]	-
ENSMUSG00000074758	15.2658	1.05194	3.71451	0.00213372	0.0817476	Gm5535	2	144098815	144207990	-	3777	lincRNA	predicted gene 5535 [Source:MGI Symbol;Acc:MGI:3645019]	-
ENSMUSG00000086049	15.2658	1.05194	3.71451	0.00213372	0.0817476	Gm12735	11	3193516	3194263	-	651	antisense	predicted gene 12735 [Source:MGI Symbol;Acc:MGI:3650816]	-
ENSMUSG00000019874	26.718	5.24319	2.32336	0.00214237	0.0817998	Fabp7	10	57784881	57788450	+	1250	protein_coding	fatty acid binding protein 7, brain [Source:MGI Symbol;Acc:MGI:101916]	-
ENSMUSG00000110615	4.76784	27.2476	-2.48266	0.00214237	0.0817998	Gm45890	8	123948790	123958935	+	1863	antisense	predicted gene 45890 [Source:MGI Symbol;Acc:MGI:5805005]	-
ENSMUSG00000026069	158.419	57.6347	1.45688	0.00217669	0.0829693	Il1rl1	1	40429570	40465415	+	6894	protein_coding	interleukin 1 receptor-like 1 [Source:MGI Symbol;Acc:MGI:98427]	-
ENSMUSG00000109836	78.253	25.152	1.63293	0.00220467	0.0838933	Gm45884	18	36292626	36296041	+	3416	TEC	predicted gene 45884 [Source:MGI Symbol;Acc:MGI:5804999]	-
ENSMUSG00000045912	15.2658	53.4434	-1.79886	0.00221541	0.0841353	C2cd4c	10	79606854	79614025	-	6754	protein_coding	C2 calcium-dependent domain containing 4C [Source:MGI Symbol;Acc:MGI:2685084]	-
ENSMUSG00000073633	36.2615	104.787	-1.5275	0.00222216	0.0841353	Fbxo36	1	84839841	84900487	+	2148	protein_coding	F-box protein 36 [Source:MGI Symbol;Acc:MGI:1289192]	-
ENSMUSG00000031955	182.277	68.1131	1.41859	0.00222227	0.0841353	Bcar1	8	111710474	111743809	-	4547	protein_coding	breast cancer anti-estrogen resistance 1 [Source:MGI Symbol;Acc:MGI:108091]	-
ENSMUSG00000034206	426.591	168.705	1.33776	0.00226695	0.0856821	Polq	16	37011786	37095417	+	9685	protein_coding	polymerase (DNA directed), theta [Source:MGI Symbol;Acc:MGI:2155399]	-
ENSMUSG00000081747	23.8549	4.19537	2.47422	0.00227587	0.0857307	Rpl7a-ps9	7	81445920	81446696	+	777	processed_pseudogene	ribosomal protein L7A, pseudogene 9 [Source:MGI Symbol;Acc:MGI:3783074]	-
ENSMUSG00000107810	23.8549	4.19537	2.47422	0.00227587	0.0857307	Gm18609	6	128185277	128188877	+	3601	processed_pseudogene	predicted gene, 18609 [Source:MGI Symbol;Acc:MGI:5010794]	-
ENSMUSG00000038332	175.597	441.141	-1.32831	0.00229502	0.0862473	Sesn1	10	41809935	41908424	+	3982	protein_coding	sestrin 1 [Source:MGI Symbol;Acc:MGI:2155278]	-
ENSMUSG00000050299	271.986	674.808	-1.31052	0.00229726	0.0862473	Gm9843	16	76403251	76403652	-	402	processed_pseudogene	predicted gene 9843 [Source:MGI Symbol;Acc:MGI:3708621]	-
ENSMUSG00000042807	106.884	36.6781	1.54004	0.00231836	0.0867725	Hecw2	1	53806876	54195168	-	12947	protein_coding	HECT, C2 and WW domain containing E3 ubiquitin protein ligase 2 [Source:MGI Symbol;Acc:MGI:2685817]	-
ENSMUSG00000026833	301.571	743.964	-1.30235	0.00232991	0.0867725	Olfm1	2	28192992	28230736	+	3553	protein_coding	olfactomedin 1 [Source:MGI Symbol;Acc:MGI:1860437]	-
ENSMUSG00000034371	240.493	597.268	-1.3119	0.00233132	0.0867725	Tkfc	19	10592200	10604258	-	2253	protein_coding	triokinase, FMN cyclase [Source:MGI Symbol;Acc:MGI:2385084]	-
ENSMUSG00000108681	18.1288	2.09975	3.03952	0.00236482	0.0867725	Gm17825	6	71869212	71870005	-	794	processed_pseudogene	predicted gene, 17825 [Source:MGI Symbol;Acc:MGI:5010010]	-
ENSMUSG00000108184	18.1288	2.09975	3.03952	0.00236482	0.0867725	Gm44198	6	87533407	87536042	+	2636	TEC	predicted gene, 44198 [Source:MGI Symbol;Acc:MGI:5690590]	-
ENSMUSG00000108362	18.1288	2.09975	3.03952	0.00236482	0.0867725	Gm18561	7	127155069	127156006	+	804	processed_pseudogene	predicted gene, 18561 [Source:MGI Symbol;Acc:MGI:5010746]	-
ENSMUSG00000100410	1.90472	17.8171	-3.14093	0.00236482	0.0867725	2310020H05Rik	13	99076526	99087921	-	720	lincRNA	RIKEN cDNA 2310020H05 gene [Source:MGI Symbol;Acc:MGI:1916853]	-
ENSMUSG00000038754	20.9919	3.14756	2.69201	0.00237037	0.0867725	Elovl3	19	46131897	46135307	+	1494	protein_coding	elongation of very long chain fatty acids (FEN1/Elo2, SUR4/Elo3, yeast)-like 3 [Source:MGI Symbol;Acc:MGI:1195976]	-
ENSMUSG00000064347	20.9919	3.14756	2.69201	0.00237037	0.0867725	mt-Ta	MT	5018	5086	-	69	Mt_tRNA	mitochondrially encoded tRNA alanine [Source:MGI Symbol;Acc:MGI:102491]	-
ENSMUSG00000096727	229.995	572.12	-1.31421	0.00237201	0.0867725	Psmb9	17	34181988	34187764	-	3659	protein_coding	proteasome (prosome, macropain) subunit, beta type 9 (large multifunctional peptidase 2) [Source:MGI Symbol;Acc:MGI:1346526]	-
ENSMUSG00000097702	6.67656	32.4868	-2.26047	0.00240987	0.0867725	Gm26739	8	120598552	120599277	+	427	lincRNA	predicted gene, 26739 [Source:MGI Symbol;Acc:MGI:5477233]	-
ENSMUSG00000036611	189.912	475.72	-1.32417	0.00241365	0.0867725	Eepd1	9	25481547	25604110	+	2935	protein_coding	endonuclease/exonuclease/phosphatase family domain containing 1 [Source:MGI Symbol;Acc:MGI:1914734]	-
ENSMUSG00000038214	231.904	89.0697	1.37936	0.00243225	0.0867725	Bend3	10	43478831	43515396	+	6819	protein_coding	BEN domain containing 3 [Source:MGI Symbol;Acc:MGI:2677212]	-
ENSMUSG00000084904	10.494	1.39e-17	6.41066	0.00243493	0.0867725	Gm14827	X	94442732	94447727	+	3089	lincRNA	predicted gene 14827 [Source:MGI Symbol;Acc:MGI:3705192]	-
ENSMUSG00000108154	10.494	1.39e-17	6.41066	0.00243493	0.0867725	Gm44033	6	113718584	113719278	+	695	TEC	predicted gene, 44033 [Source:MGI Symbol;Acc:MGI:5690425]	-
ENSMUSG00000106940	10.494	1.39e-17	6.41066	0.00243493	0.0867725	Gm42930	5	121181737	121184996	-	3260	TEC	predicted gene 42930 [Source:MGI Symbol;Acc:MGI:5663067]	-
ENSMUSG00000026354	10.494	1.39e-17	6.41066	0.00243493	0.0867725	Lct	1	128284756	128328318	-	6406	protein_coding	lactase [Source:MGI Symbol;Acc:MGI:104576]	-
ENSMUSG00000065336	1.39e-17	11.5302	-6.54396	0.00243493	0.0867725	Snora34	15	98519716	98519853	-	138	snoRNA	small nucleolar RNA, H/ACA box 34 [Source:MGI Symbol;Acc:MGI:3819502]	-
ENSMUSG00000034427	10.494	1.39e-17	6.41066	0.00243493	0.0867725	Myo15b	11	115858406	115892603	+	9857	protein_coding	myosin XVB [Source:MGI Symbol;Acc:MGI:2685534]	-
ENSMUSG00000022676	10.494	1.39e-17	6.41066	0.00243493	0.0867725	Snai2	16	14705852	14709385	+	2021	protein_coding	snail family zinc finger 2 [Source:MGI Symbol;Acc:MGI:1096393]	zf-C2H2
ENSMUSG00000035041	10.494	1.39e-17	6.41066	0.00243493	0.0867725	Creb3l3	10	81084324	81098874	-	3016	protein_coding	cAMP responsive element binding protein 3-like 3 [Source:MGI Symbol;Acc:MGI:2384786]	TF_bZIP
ENSMUSG00000054013	10.494	1.39e-17	6.41066	0.00243493	0.0867725	Tmem179	12	112500189	112516747	-	2499	protein_coding	transmembrane protein 179 [Source:MGI Symbol;Acc:MGI:2144891]	-
ENSMUSG00000052281	10.494	1.39e-17	6.41066	0.00243493	0.0867725	Tspan32os	7	142988969	143008033	-	995	antisense	tetraspanin 32, opposite strand [Source:MGI Symbol;Acc:MGI:3705185]	-
ENSMUSG00000033788	10.494	1.39e-17	6.41066	0.00243493	0.0867725	Dysf	6	84008590	84211060	+	8328	protein_coding	dysferlin [Source:MGI Symbol;Acc:MGI:1349385]	-
ENSMUSG00000112985	10.494	1.39e-17	6.41066	0.00243493	0.0867725	Gm48556	13	68590481	68594722	-	454	antisense	predicted gene, 48556 [Source:MGI Symbol;Acc:MGI:6098110]	-
ENSMUSG00000087236	10.494	1.39e-17	6.41066	0.00243493	0.0867725	Kif28	1	179695297	179745271	-	3552	protein_coding	kinesin family member 28 [Source:MGI Symbol;Acc:MGI:2686151]	-
ENSMUSG00000074635	10.494	1.39e-17	6.41066	0.00243493	0.0867725	3110070M22Rik	13	119487261	119488383	-	1123	protein_coding	RIKEN cDNA 3110070M22 gene [Source:MGI Symbol;Acc:MGI:1914554]	-
ENSMUSG00000025064	10.494	1.39e-17	6.41066	0.00243493	0.0867725	Col17a1	19	47646344	47692094	-	5765	protein_coding	collagen, type XVII, alpha 1 [Source:MGI Symbol;Acc:MGI:88450]	-
ENSMUSG00000106915	1.39e-17	11.5302	-6.54396	0.00243493	0.0867725	Gm42655	5	120255258	120256391	+	1134	TEC	predicted gene 42655 [Source:MGI Symbol;Acc:MGI:5662792]	-
ENSMUSG00000032503	10.494	1.39e-17	6.41066	0.00243493	0.0867725	Arpp21	9	112065091	112235938	-	17428	protein_coding	cyclic AMP-regulated phosphoprotein, 21 [Source:MGI Symbol;Acc:MGI:107562]	-
ENSMUSG00000037362	10.494	1.39e-17	6.41066	0.00243493	0.0867725	Nov	15	54745702	54754039	+	2869	protein_coding	nephroblastoma overexpressed gene [Source:MGI Symbol;Acc:MGI:109185]	-
ENSMUSG00000028445	1.39e-17	11.5302	-6.54396	0.00243493	0.0867725	Enho	4	41638144	41640324	-	1269	protein_coding	energy homeostasis associated [Source:MGI Symbol;Acc:MGI:1916888]	-
ENSMUSG00000078552	26.718	81.7349	-1.60834	0.00246668	0.0877646	Dcdc2b	4	129608331	129614257	-	1371	protein_coding	doublecortin domain containing 2b [Source:MGI Symbol;Acc:MGI:2686212]	-
ENSMUSG00000062382	1119.45	2690.84	-1.26516	0.00255846	0.0907446	Ftl1-ps1	13	74399694	74407346	+	1223	protein_coding	ferritin light polypeptide 1, pseudogene 1 [Source:MGI Symbol;Acc:MGI:3779109]	-
ENSMUSG00000059412	271.032	666.425	-1.29756	0.00255852	0.0907446	Fxyd2	9	45399669	45410278	+	4005	protein_coding	FXYD domain-containing ion transport regulator 2 [Source:MGI Symbol;Acc:MGI:1195260]	-
ENSMUSG00000103847	366.467	145.653	1.33046	0.00257914	0.0913316	Gm20056	16	32408536	32409054	+	519	processed_pseudogene	predicted gene, 20056 [Source:MGI Symbol;Acc:MGI:5012241]	-
ENSMUSG00000032333	134.56	338.454	-1.32985	0.00260583	0.0921316	Stoml1	9	58253164	58262520	+	3093	protein_coding	stomatin-like 1 [Source:MGI Symbol;Acc:MGI:1916356]	-
ENSMUSG00000022123	33.3985	96.4045	-1.52558	0.00263095	0.0927202	Scel	14	103513342	103612797	+	2503	protein_coding	sciellin [Source:MGI Symbol;Acc:MGI:1891228]	-
ENSMUSG00000040714	15.2658	52.3956	-1.77035	0.00263887	0.0927202	Klc3	7	19394437	19404104	-	2647	protein_coding	kinesin light chain 3 [Source:MGI Symbol;Acc:MGI:1277971]	-
ENSMUSG00000097579	15.2658	52.3956	-1.77035	0.00263887	0.0927202	Gm26799	6	112696777	112704668	+	1361	lincRNA	predicted gene, 26799 [Source:MGI Symbol;Acc:MGI:5477293]	-
ENSMUSG00000041911	28.6267	6.29101	2.16502	0.002639	0.0927202	Dlx1	2	71528113	71533981	+	5396	protein_coding	distal-less homeobox 1 [Source:MGI Symbol;Acc:MGI:94901]	Homeobox
ENSMUSG00000040562	1319.86	3152.93	-1.25622	0.00271071	0.0950907	Gstm2	3	107981702	107986453	-	1679	protein_coding	glutathione S-transferase, mu 2 [Source:MGI Symbol;Acc:MGI:95861]	-
ENSMUSG00000031813	718.623	1724.73	-1.26291	0.002721	0.095303	Mvb12a	8	71542922	71548085	+	3077	protein_coding	multivesicular body subunit 12A [Source:MGI Symbol;Acc:MGI:1920961]	-
ENSMUSG00000055865	29.5811	85.9262	-1.53419	0.00272623	0.0953374	Fam19a3	3	104767406	104781840	-	4484	protein_coding	family with sequence similarity 19, member A3 [Source:MGI Symbol;Acc:MGI:3046463]	-
ENSMUSG00000030946	138.377	345.788	-1.32045	0.00273338	0.0954388	Lhpp	7	132610638	132706420	+	2416	protein_coding	phospholysine phosphohistidine inorganic pyrophosphate phosphatase [Source:MGI Symbol;Acc:MGI:1923679]	-
ENSMUSG00000046982	122.153	44.0129	1.47026	0.00274577	0.0955851	Tshz1	18	84011627	84086404	-	5656	protein_coding	teashirt zinc finger family member 1 [Source:MGI Symbol;Acc:MGI:1346031]	zf-C2H2
ENSMUSG00000042216	1311.28	544.876	1.26679	0.00274609	0.0955851	Sgsm1	5	113243220	113310786	-	7466	protein_coding	small G protein signaling modulator 1 [Source:MGI Symbol;Acc:MGI:107320]	-
ENSMUSG00000021928	163.19	405.515	-1.31249	0.00276368	0.0960487	Ebpl	14	61331742	61360439	-	14296	protein_coding	emopamil binding protein-like [Source:MGI Symbol;Acc:MGI:1915427]	-
ENSMUSG00000035042	323.521	128.887	1.32697	0.00278809	0.0967473	Ccl5	11	83525778	83530518	-	960	protein_coding	chemokine (C-C motif) ligand 5 [Source:MGI Symbol;Acc:MGI:98262]	-
ENSMUSG00000015083	37.2159	104.787	-1.49015	0.00280006	0.0970127	C8g	2	25498651	25501719	-	1493	protein_coding	complement component 8, gamma polypeptide [Source:MGI Symbol;Acc:MGI:88237]	-
ENSMUSG00000087196	8.58528	34.5824	-1.99366	0.00281747	0.0974655	Gm13373	2	28315016	28324050	-	655	lincRNA	predicted gene 13373 [Source:MGI Symbol;Acc:MGI:3650390]	-
ENSMUSG00000020022	152.692	378.271	-1.30804	0.0028336	0.0978727	Ndufa12	10	94198720	94221443	+	1569	protein_coding	NADH:ubiquinone oxidoreductase subunit A12 [Source:MGI Symbol;Acc:MGI:1913664]	-
ENSMUSG00000003199	685.221	1637.76	-1.25692	0.00286274	0.0987271	Mpnd	17	56005711	56016790	+	2305	protein_coding	MPN domain containing [Source:MGI Symbol;Acc:MGI:1915297]	-
ENSMUSG00000061833	109.747	278.727	-1.34361	0.0028846	0.0993285	Gm6311	13	75954136	75955013	+	878	processed_pseudogene	predicted gene 6311 [Source:MGI Symbol;Acc:MGI:3644735]	-
ENSMUSG00000082630	10.494	38.7738	-1.87242	0.00289243	0.0994457	Gm14834	X	107174610	107175494	-	795	processed_pseudogene	predicted gene 14834 [Source:MGI Symbol;Acc:MGI:3801979]	-
ENSMUSG00000035835	59.166	157.179	-1.40754	0.00290431	0.0995791	Plppr3	10	79860475	79874634	-	4357	protein_coding	phospholipid phosphatase related 3 [Source:MGI Symbol;Acc:MGI:2388640]	-
ENSMUSG00000087187	106.884	37.7259	1.49953	0.00290518	0.0995791	Gm13431	2	36216777	36222934	+	823	lincRNA	predicted gene 13431 [Source:MGI Symbol;Acc:MGI:3650776]	-
ENSMUSG00000030108	188.958	464.193	-1.29605	0.00294209	0.10069	Slc6a13	6	121300227	121337733	+	2904	protein_coding	solute carrier family 6 (neurotransmitter transporter, GABA), member 13 [Source:MGI Symbol;Acc:MGI:95629]	-
ENSMUSG00000027580	2396.37	1009.07	1.24774	0.00295161	0.100862	Helz2	2	181227615	181242027	-	11529	protein_coding	helicase with zinc finger 2, transcriptional coactivator [Source:MGI Symbol;Acc:MGI:2385169]	-
ENSMUSG00000074305	2432.64	1024.78	1.24711	0.00296209	0.101067	Peak1	9	56201126	56418067	-	12351	protein_coding	pseudopodium-enriched atypical kinase 1 [Source:MGI Symbol;Acc:MGI:2442366]	-
ENSMUSG00000081214	71.5726	185.47	-1.37206	0.00298204	0.101593	Rpl35a-ps2	1	181241988	181242320	-	333	processed_pseudogene	ribosomal protein L35A, pseudogene 2 [Source:MGI Symbol;Acc:MGI:3705461]	-
ENSMUSG00000024177	408.459	979.727	-1.26191	0.00299526	0.101889	Nme4	17	26091734	26095508	-	1418	protein_coding	NME/NM23 nucleoside diphosphate kinase 4 [Source:MGI Symbol;Acc:MGI:1931148]	-
ENSMUSG00000027068	1087	453.715	1.26028	0.00300468	0.102055	Dhrs9	2	69380445	69404533	+	4281	protein_coding	dehydrogenase/reductase (SDR family) member 9 [Source:MGI Symbol;Acc:MGI:2442798]	-
ENSMUSG00000018340	886.589	2100.91	-1.24455	0.00304928	0.103413	Anxa6	11	54979108	55033445	-	2930	protein_coding	annexin A6 [Source:MGI Symbol;Acc:MGI:88255]	-
ENSMUSG00000035202	10100.9	4291.92	1.23476	0.00306487	0.103785	Lars2	9	123366927	123462666	+	11089	protein_coding	leucyl-tRNA synthetase, mitochondrial [Source:MGI Symbol;Acc:MGI:2142973]	-
ENSMUSG00000039005	1032.6	431.711	1.25793	0.00307505	0.103973	Tlr4	4	66827584	66930284	+	5556	protein_coding	toll-like receptor 4 [Source:MGI Symbol;Acc:MGI:96824]	-
ENSMUSG00000043051	55.3486	16.7693	1.71571	0.00308402	0.104119	Disc1	8	125054195	125261858	+	3804	protein_coding	disrupted in schizophrenia 1 [Source:MGI Symbol;Acc:MGI:2447658]	-
ENSMUSG00000109005	30.5354	7.33884	2.03937	0.00312822	0.104908	Gm45221	7	90185927	90188198	+	2272	TEC	predicted gene 45221 [Source:MGI Symbol;Acc:MGI:5753797]	-
ENSMUSG00000099681	30.5354	7.33884	2.03937	0.00312822	0.104908	1700052K11Rik	11	105177726	105181433	-	3708	antisense	RIKEN cDNA 1700052K11 gene [Source:MGI Symbol;Acc:MGI:1920681]	-
ENSMUSG00000028943	6.67656	31.4389	-2.21335	0.00312822	0.104908	Espn	4	152120331	152152371	-	8272	protein_coding	espin [Source:MGI Symbol;Acc:MGI:1861630]	-
ENSMUSG00000026390	200.41	487.246	-1.28113	0.00313874	0.104908	Marco	1	120474538	120505024	-	1925	protein_coding	macrophage receptor with collagenous structure [Source:MGI Symbol;Acc:MGI:1309998]	-
ENSMUSG00000049791	144.103	53.4434	1.42905	0.00314159	0.104908	Fzd4	7	89404355	89413134	+	6720	protein_coding	frizzled class receptor 4 [Source:MGI Symbol;Acc:MGI:108520]	-
ENSMUSG00000113491	50.5768	14.6736	1.77708	0.00314483	0.104908	Gm19221	12	69980886	69982468	+	1477	processed_pseudogene	predicted gene, 19221 [Source:MGI Symbol;Acc:MGI:5011406]	-
ENSMUSG00000114554	22.9006	4.19537	2.41564	0.00314942	0.104908	5430425K12Rik	13	80940411	80948597	+	1526	lincRNA	RIKEN cDNA 5430425K12 gene [Source:MGI Symbol;Acc:MGI:1918666]	-
ENSMUSG00000097835	22.9006	4.19537	2.41564	0.00314942	0.104908	Gm26910	18	67773712	67774857	-	698	lincRNA	predicted gene, 26910 [Source:MGI Symbol;Acc:MGI:5477404]	-
ENSMUSG00000042268	22.9006	4.19537	2.41564	0.00314942	0.104908	Slc26a9	1	131744022	131771504	+	5226	protein_coding	solute carrier family 26, member 9 [Source:MGI Symbol;Acc:MGI:2444594]	-
ENSMUSG00000032740	857.004	357.315	1.26184	0.00315986	0.105099	Ccdc88a	11	29373658	29510808	+	10891	protein_coding	coiled coil domain containing 88A [Source:MGI Symbol;Acc:MGI:1925177]	-
ENSMUSG00000034177	38.1702	105.835	-1.46809	0.0031874	0.105858	Rnf43	11	87662722	87735539	+	6558	protein_coding	ring finger protein 43 [Source:MGI Symbol;Acc:MGI:2442609]	-
ENSMUSG00000076258	31527	13463.6	1.22752	0.00319642	0.106001	Gm23935	16	11144125	11144181	+	57	miRNA	predicted gene, 23935 [Source:MGI Symbol;Acc:MGI:5453712]	-
ENSMUSG00000058542	159.373	389.797	-1.2896	0.00320813	0.106233	Gm15590	17	6131854	6132405	-	552	processed_pseudogene	predicted gene 15590 [Source:MGI Symbol;Acc:MGI:3831433]	-
ENSMUSG00000001281	1851.44	783.782	1.24	0.00321847	0.106418	Itgb7	15	102215995	102231944	-	2770	protein_coding	integrin beta 7 [Source:MGI Symbol;Acc:MGI:96616]	-
ENSMUSG00000015619	260.534	103.739	1.32754	0.00322506	0.106479	Gata3	2	9857078	9890034	-	3978	protein_coding	GATA binding protein 3 [Source:MGI Symbol;Acc:MGI:95663]	zf-GATA
ENSMUSG00000098234	687.13	1624.14	-1.24086	0.00324247	0.106897	Snhg6	1	9941959	9944118	-	1146	lincRNA	small nucleolar RNA host gene 6 [Source:MGI Symbol;Acc:MGI:1921074]	-
ENSMUSG00000031534	70.6182	181.279	-1.35843	0.00327016	0.107652	Smim19	8	22462614	22476882	-	1462	protein_coding	small integral membrane protein 19 [Source:MGI Symbol;Acc:MGI:2142501]	-
ENSMUSG00000097375	28.6267	81.7349	-1.50925	0.0032767	0.107709	6720427I07Rik	13	48535523	48537822	-	2300	lincRNA	RIKEN cDNA 6720427I07 gene [Source:MGI Symbol;Acc:MGI:1924398]	-
ENSMUSG00000020017	417.048	170.801	1.28733	0.00329897	0.107976	Hal	10	93488768	93519304	+	5549	protein_coding	histidine ammonia lyase [Source:MGI Symbol;Acc:MGI:96010]	-
ENSMUSG00000079260	222.36	88.0219	1.33582	0.00329903	0.107976	Tmppe	9	114401105	114407276	+	2921	protein_coding	transmembrane protein with metallophosphoesterase domain [Source:MGI Symbol;Acc:MGI:5317335]	-
ENSMUSG00000018169	56.3029	147.748	-1.38974	0.00329924	0.107976	Mfng	15	78755882	78773475	-	2839	protein_coding	MFNG O-fucosylpeptide 3-beta-N-acetylglucosaminyltransferase [Source:MGI Symbol;Acc:MGI:1095404]	-
ENSMUSG00000035929	561.155	1327.61	-1.24216	0.00330842	0.10809	H2-Q4	17	35379617	35385290	+	2596	protein_coding	histocompatibility 2, Q region locus 4 [Source:MGI Symbol;Acc:MGI:95933]	-
ENSMUSG00000000884	44.8507	122.6	-1.44805	0.00333544	0.10809	Gnb1l	16	18498713	18566679	+	4219	protein_coding	guanine nucleotide binding protein (G protein), beta polypeptide 1-like [Source:MGI Symbol;Acc:MGI:1338057]	-
ENSMUSG00000026072	14.3114	1.05194	3.62218	0.00334606	0.10809	Il1r1	1	40225080	40317257	+	6363	protein_coding	interleukin 1 receptor, type I [Source:MGI Symbol;Acc:MGI:96545]	-
ENSMUSG00000089525	14.3114	1.05194	3.62218	0.00334606	0.10809	Gm23833	17	12770631	12770882	+	252	misc_RNA	predicted gene, 23833 [Source:MGI Symbol;Acc:MGI:5453610]	-
ENSMUSG00000029231	14.3114	1.05194	3.62218	0.00334606	0.10809	Pdgfra	5	75152292	75198215	+	10024	protein_coding	platelet derived growth factor receptor, alpha polypeptide [Source:MGI Symbol;Acc:MGI:97530]	-
ENSMUSG00000092627	14.3114	1.05194	3.62218	0.00334606	0.10809	D130058E05Rik	1	89930234	89933290	+	3057	processed_transcript	RIKEN cDNA D130058E05 gene [Source:MGI Symbol;Acc:MGI:2444614]	-
ENSMUSG00000102559	14.3114	1.05194	3.62218	0.00334606	0.10809	Gm37570	1	66765626	66768731	-	3106	TEC	predicted gene, 37570 [Source:MGI Symbol;Acc:MGI:5610798]	-
ENSMUSG00000031297	14.3114	1.05194	3.62218	0.00334606	0.10809	Slc7a3	X	101079210	101086020	-	3784	protein_coding	solute carrier family 7 (cationic amino acid transporter, y+ system), member 3 [Source:MGI Symbol;Acc:MGI:1100521]	-
ENSMUSG00000078519	14.3114	1.05194	3.62218	0.00334606	0.10809	2310026L22Rik	4	138215714	138216189	+	400	lincRNA	RIKEN cDNA 2310026L22 gene [Source:MGI Symbol;Acc:MGI:1916844]	-
ENSMUSG00000035004	1739.78	738.725	1.23567	0.00335584	0.10825	Igsf6	7	121064067	121074572	-	2175	protein_coding	immunoglobulin superfamily, member 6 [Source:MGI Symbol;Acc:MGI:1891393]	-
ENSMUSG00000107937	20.0375	3.14756	2.6253	0.00338513	0.108571	Gm44200	6	113607475	113611527	+	662	sense_intronic	predicted gene, 44200 [Source:MGI Symbol;Acc:MGI:5690592]	-
ENSMUSG00000073535	20.0375	3.14756	2.6253	0.00338513	0.108571	Gm5532	1	155520173	155527143	-	2206	lincRNA	predicted gene 5532 [Source:MGI Symbol;Acc:MGI:3646828]	-
ENSMUSG00000109459	2.8591	19.9128	-2.74521	0.00338513	0.108571	Gm39526	X	94731399	94745359	+	1413	lincRNA	predicted gene, 39526 [Source:MGI Symbol;Acc:MGI:5622411]	-
ENSMUSG00000097103	20.0375	3.14756	2.6253	0.00338513	0.108571	Gm2885	17	6798390	6827990	-	1442	lincRNA	predicted gene 2885 [Source:MGI Symbol;Acc:MGI:3781063]	-
ENSMUSG00000026879	8504.23	19792.5	-1.21869	0.00342709	0.10976	Gsn	2	35256380	35307892	+	3157	protein_coding	gelsolin [Source:MGI Symbol;Acc:MGI:95851]	-
ENSMUSG00000033624	434.226	179.183	1.27647	0.0034368	0.109914	Pdpr	8	111094630	111137074	+	5028	protein_coding	pyruvate dehydrogenase phosphatase regulatory subunit [Source:MGI Symbol;Acc:MGI:2442188]	-
ENSMUSG00000064307	14.3114	48.2043	-1.74269	0.0034764	0.111022	Lrrc51	7	101912984	101933895	-	1210	protein_coding	leucine rich repeat containing 51 [Source:MGI Symbol;Acc:MGI:1916608]	-
ENSMUSG00000048915	27.6724	6.29101	2.11633	0.00348955	0.111126	Efna5	17	62604184	62881317	-	4032	protein_coding	ephrin A5 [Source:MGI Symbol;Acc:MGI:107444]	-
ENSMUSG00000095789	5.7222	28.2955	-2.27997	0.00348955	0.111126	Nupr1l	5	129908540	129913789	+	2489	protein_coding	nuclear protein transcriptional regulator 1 like [Source:MGI Symbol;Acc:MGI:1923099]	-
ENSMUSG00000090137	278.667	663.281	-1.25068	0.00350791	0.11131	Uba52	8	70508263	70510801	-	1498	protein_coding	ubiquitin A-52 residue ribosomal protein fusion product 1 [Source:MGI Symbol;Acc:MGI:98887]	-
ENSMUSG00000114575	17.1745	2.09975	2.96206	0.00351516	0.11131	Gm47814	14	24438987	24446403	-	378	lincRNA	predicted gene, 47814 [Source:MGI Symbol;Acc:MGI:6096999]	-
ENSMUSG00000086714	1.90472	16.7693	-3.0541	0.00351516	0.11131	0610009E02Rik	2	26445696	26459390	+	1803	processed_transcript	RIKEN cDNA 0610009E02 gene [Source:MGI Symbol;Acc:MGI:3698435]	-
ENSMUSG00000085152	17.1745	2.09975	2.96206	0.00351516	0.11131	Gm11496	11	88993040	88996544	-	581	lincRNA	predicted gene 11496 [Source:MGI Symbol;Acc:MGI:3649410]	-
ENSMUSG00000021591	940.987	398.18	1.24051	0.00352858	0.111578	Glrx	13	75839868	75850154	+	5494	protein_coding	glutaredoxin [Source:MGI Symbol;Acc:MGI:2135625]	-
ENSMUSG00000041841	4273.58	9926.11	-1.21576	0.00353478	0.111617	Rpl37	15	5116645	5119140	+	1684	protein_coding	ribosomal protein L37 [Source:MGI Symbol;Acc:MGI:1914531]	-
ENSMUSG00000045345	12.4027	42.9651	-1.78167	0.00355334	0.111731	9530056K15Rik	5	143397248	143399563	-	2316	TEC	RIKEN cDNA 9530056K15 gene [Source:MGI Symbol;Acc:MGI:2444456]	-
ENSMUSG00000015468	42.942	11.5302	1.88625	0.00355334	0.111731	Notch4	17	34564268	34588503	+	8061	protein_coding	notch 4 [Source:MGI Symbol;Acc:MGI:107471]	-
ENSMUSG00000112278	12.4027	42.9651	-1.78167	0.00355334	0.111731	Gm30025	12	80435209	80435936	+	728	antisense	predicted gene, 30025 [Source:MGI Symbol;Acc:MGI:5589184]	-
ENSMUSG00000041560	1937.33	4505.68	-1.21762	0.00356186	0.111842	Nop53	7	15936183	15946074	-	3847	protein_coding	NOP53 ribosome biogenesis factor [Source:MGI Symbol;Acc:MGI:2154441]	-
ENSMUSG00000030660	729.121	307.019	1.24752	0.00357572	0.112121	Pik3c2a	7	116337265	116443449	-	11133	protein_coding	phosphatidylinositol-4-phosphate 3-kinase catalytic subunit type 2 alpha [Source:MGI Symbol;Acc:MGI:1203729]	-
ENSMUSG00000095526	33.3985	93.261	-1.47781	0.00358536	0.112266	Gm10243	6	48523518	48523850	+	333	processed_pseudogene	predicted gene 10243 [Source:MGI Symbol;Acc:MGI:3704266]	-
ENSMUSG00000028459	305.389	724.056	-1.24509	0.00359497	0.112411	Cd72	4	43446462	43454628	-	3422	protein_coding	CD72 antigen [Source:MGI Symbol;Acc:MGI:88345]	-
ENSMUSG00000097636	70.6182	179.183	-1.34167	0.00366137	0.114327	Mirt1	19	53441212	53464796	-	8664	lincRNA	myocardial infarction associated transcript 1 [Source:MGI Symbol;Acc:MGI:1922001]	-
ENSMUSG00000045294	1245.43	2892.02	-1.21535	0.00370224	0.115443	Insig1	5	28071363	28078662	+	3093	protein_coding	insulin induced gene 1 [Source:MGI Symbol;Acc:MGI:1916289]	-
ENSMUSG00000000791	49.6225	129.935	-1.38633	0.00371123	0.115563	Il12rb1	8	70808449	70821424	+	4105	protein_coding	interleukin 12 receptor, beta 1 [Source:MGI Symbol;Acc:MGI:104579]	-
ENSMUSG00000003849	108.792	39.8216	1.44729	0.00372145	0.115721	Nqo1	8	107388225	107403206	-	1553	protein_coding	NAD(P)H dehydrogenase, quinone 1 [Source:MGI Symbol;Acc:MGI:103187]	-
ENSMUSG00000038970	1609.03	689.477	1.22248	0.0037522	0.116515	Lmtk2	5	144100436	144188204	+	8114	protein_coding	lemur tyrosine kinase 2 [Source:MGI Symbol;Acc:MGI:3036247]	-
ENSMUSG00000034765	383.646	159.274	1.26765	0.00377558	0.117079	Dusp5	19	53529109	53542431	+	2473	protein_coding	dual specificity phosphatase 5 [Source:MGI Symbol;Acc:MGI:2685183]	-
ENSMUSG00000037857	1053.6	449.524	1.22865	0.00381001	0.117984	Nufip2	11	77686155	77741921	+	5792	protein_coding	nuclear fragile X mental retardation protein interacting protein 2 [Source:MGI Symbol;Acc:MGI:1915814]	-
ENSMUSG00000064367	30364.6	13187	1.20327	0.00383425	0.118466	mt-Nd5	MT	11742	13565	+	1824	protein_coding	mitochondrially encoded NADH dehydrogenase 5 [Source:MGI Symbol;Acc:MGI:102496]	-
ENSMUSG00000081957	104.021	37.7259	1.46041	0.00383797	0.118466	Ak3l2-ps	2	72633936	72634607	+	672	processed_pseudogene	adenylate kinase 3-like 2, pseudogene [Source:MGI Symbol;Acc:MGI:3574349]	-
ENSMUSG00000099471	35.3072	97.4523	-1.46127	0.00384139	0.118466	Gm8451	1	127282662	127283108	-	447	processed_pseudogene	predicted gene 8451 [Source:MGI Symbol;Acc:MGI:3644810]	-
ENSMUSG00000023939	324.476	762.825	-1.2329	0.00385276	0.118653	Mrpl14	17	45686322	45698495	+	949	protein_coding	mitochondrial ribosomal protein L14 [Source:MGI Symbol;Acc:MGI:1333864]	-
ENSMUSG00000068536	320.658	132.031	1.27942	0.00386182	0.11877	Doxl2	6	48974963	48978746	+	2733	protein_coding	diamine oxidase-like protein 2 [Source:MGI Symbol;Acc:MGI:3618290]	-
ENSMUSG00000039878	13.3571	45.0608	-1.7443	0.00387003	0.118859	Slc39a5	10	128395931	128401229	-	2225	protein_coding	solute carrier family 39 (metal ion transporter), member 5 [Source:MGI Symbol;Acc:MGI:1919336]	-
ENSMUSG00000027371	188.958	452.667	-1.25979	0.00388169	0.119054	Fahd2a	2	127436215	127444565	-	1463	protein_coding	fumarylacetoacetate hydrolase domain containing 2A [Source:MGI Symbol;Acc:MGI:1915376]	-
ENSMUSG00000075020	4.76784	25.152	-2.36773	0.00390492	0.119603	Mir670hg	2	94160636	94264918	-	2768	lincRNA	MIR670 host gene (non-protein coding) [Source:MGI Symbol;Acc:MGI:3041234]	-
ENSMUSG00000029060	690.947	1604.23	-1.21508	0.00393845	0.120466	Mib2	4	155654677	155669198	-	4724	protein_coding	mindbomb E3 ubiquitin protein ligase 2 [Source:MGI Symbol;Acc:MGI:2679684]	-
ENSMUSG00000049555	23.8549	71.2565	-1.57342	0.00396221	0.120833	Tmie	9	110865711	110880113	-	3094	protein_coding	transmembrane inner ear [Source:MGI Symbol;Acc:MGI:2159400]	-
ENSMUSG00000044313	33.3985	92.2132	-1.46153	0.00397609	0.120833	Mab21l3	3	101813076	101848959	-	3610	protein_coding	mab-21-like 3 (C. elegans) [Source:MGI Symbol;Acc:MGI:2446273]	-
ENSMUSG00000028175	211.862	84.8784	1.31848	0.0039899	0.120833	Depdc1a	3	159495433	159529955	+	3323	protein_coding	DEP domain containing 1a [Source:MGI Symbol;Acc:MGI:1923381]	-
ENSMUSG00000062456	230.949	546.972	-1.24341	0.00400273	0.120833	Rpl9-ps6	19	32465885	32466575	-	691	protein_coding	ribosomal protein L9, pseudogene 6 [Source:MGI Symbol;Acc:MGI:3642682]	-
ENSMUSG00000033282	181.323	72.3044	1.32502	0.00400891	0.120833	Rpgrip1l	8	91217030	91313262	-	14688	protein_coding	Rpgrip1-like [Source:MGI Symbol;Acc:MGI:1920563]	-
ENSMUSG00000028470	59.166	151.94	-1.35867	0.00402461	0.120833	Hint2	4	43654227	43656466	-	1540	protein_coding	histidine triad nucleotide binding protein 2 [Source:MGI Symbol;Acc:MGI:1916167]	-
ENSMUSG00000033450	264.352	622.416	-1.235	0.00404845	0.120833	Tagap	17	7926000	7934897	+	3080	protein_coding	T cell activation Rho GTPase activating protein [Source:MGI Symbol;Acc:MGI:3615484]	-
ENSMUSG00000027318	34.3528	8.38667	2.01901	0.00406065	0.120833	Adam33	2	131050591	131063814	-	5394	protein_coding	a disintegrin and metallopeptidase domain 33 [Source:MGI Symbol;Acc:MGI:1341813]	-
ENSMUSG00000097868	6.67656	30.3911	-2.16464	0.00406587	0.120833	A330069E16Rik	2	91237146	91238352	+	887	lincRNA	RIKEN cDNA A330069E16 gene [Source:MGI Symbol;Acc:MGI:3583899]	-
ENSMUSG00000043510	297.754	698.908	-1.23061	0.0041021	0.120833	Hscb	5	110829070	110839777	-	905	protein_coding	HscB iron-sulfur cluster co-chaperone [Source:MGI Symbol;Acc:MGI:2141135]	-
ENSMUSG00000104835	28.6267	80.687	-1.49066	0.00413748	0.120833	Gm5547	3	105815540	105817357	+	797	lincRNA	predicted gene 5547 [Source:MGI Symbol;Acc:MGI:3648206]	-
ENSMUSG00000044501	72.5269	25.152	1.52349	0.00413993	0.120833	Zfp758	17	22361453	22377281	+	2974	protein_coding	zinc finger protein 758 [Source:MGI Symbol;Acc:MGI:2385044]	zf-C2H2
ENSMUSG00000029657	3653.26	1592.71	1.19764	0.00417256	0.120833	Hsph1	5	149614287	149636376	-	7266	protein_coding	heat shock 105kDa/110kDa protein 1 [Source:MGI Symbol;Acc:MGI:105053]	-
ENSMUSG00000051832	9.53963	1.39e-17	6.27485	0.00417417	0.120833	E230016K23Rik	11	83582056	83623693	+	2816	processed_transcript	RIKEN cDNA E230016K23 gene [Source:MGI Symbol;Acc:MGI:3041204]	-
ENSMUSG00000038486	9.53963	1.39e-17	6.27485	0.00417417	0.120833	Sv2a	3	96181151	96195521	+	4636	protein_coding	synaptic vesicle glycoprotein 2 a [Source:MGI Symbol;Acc:MGI:1927139]	-
ENSMUSG00000075184	9.53963	1.39e-17	6.27485	0.00417417	0.120833	F930017D23Rik	10	43593397	43709668	+	4976	lincRNA	RIKEN cDNA F930017D23 gene [Source:MGI Symbol;Acc:MGI:3822538]	-
ENSMUSG00000108196	9.53963	1.39e-17	6.27485	0.00417417	0.120833	Gm36328	6	134754246	134755192	+	432	antisense	predicted gene, 36328 [Source:MGI Symbol;Acc:MGI:5595487]	-
ENSMUSG00000035165	9.53963	1.39e-17	6.27485	0.00417417	0.120833	Kcne3	7	100176502	100184869	+	1779	protein_coding	potassium voltage-gated channel, Isk-related subfamily, gene 3 [Source:MGI Symbol;Acc:MGI:1891124]	-
ENSMUSG00000029386	9.53963	1.39e-17	6.27485	0.00417417	0.120833	Tctn2	5	124598749	124627738	+	8318	processed_transcript	tectonic family member 2 [Source:MGI Symbol;Acc:MGI:1915228]	-
ENSMUSG00000060044	9.53963	1.39e-17	6.27485	0.00417417	0.120833	Tmem26	10	68723646	68782650	+	5282	protein_coding	transmembrane protein 26 [Source:MGI Symbol;Acc:MGI:2143537]	-
ENSMUSG00000102457	9.53963	1.39e-17	6.27485	0.00417417	0.120833	Gm38342	1	16618560	16621539	+	2980	TEC	predicted gene, 38342 [Source:MGI Symbol;Acc:MGI:5611570]	-
ENSMUSG00000078263	9.53963	1.39e-17	6.27485	0.00417417	0.120833	Gm14188	11	99763933	99764100	-	168	processed_pseudogene	predicted gene 14188 [Source:MGI Symbol;Acc:MGI:3651817]	-
ENSMUSG00000056174	9.53963	1.39e-17	6.27485	0.00417417	0.120833	Col8a2	4	126286793	126314330	+	4489	protein_coding	collagen, type VIII, alpha 2 [Source:MGI Symbol;Acc:MGI:88464]	-
ENSMUSG00000031789	9.53963	1.39e-17	6.27485	0.00417417	0.120833	Cngb1	8	95239045	95306585	-	9355	protein_coding	cyclic nucleotide gated channel beta 1 [Source:MGI Symbol;Acc:MGI:2664102]	-
ENSMUSG00000033768	9.53963	1.39e-17	6.27485	0.00417417	0.120833	Nrxn2	19	6418731	6544169	+	13812	protein_coding	neurexin II [Source:MGI Symbol;Acc:MGI:1096362]	-
ENSMUSG00000017692	9.53963	1.39e-17	6.27485	0.00417417	0.120833	Rhbdl3	11	80300912	80355955	+	4734	protein_coding	rhomboid like 3 [Source:MGI Symbol;Acc:MGI:2179276]	-
ENSMUSG00000021933	9.53963	1.39e-17	6.27485	0.00417417	0.120833	Gucy1b2	14	62392676	62456289	-	2745	protein_coding	guanylate cyclase 1, soluble, beta 2 [Source:MGI Symbol;Acc:MGI:2660873]	-
ENSMUSG00000113140	9.53963	1.39e-17	6.27485	0.00417417	0.120833	Gm48624	13	17754516	17757325	-	2810	TEC	predicted gene, 48624 [Source:MGI Symbol;Acc:MGI:6098222]	-
ENSMUSG00000084497	9.53963	1.39e-17	6.27485	0.00417417	0.120833	Gm22107	15	77840657	77840756	-	100	snRNA	predicted gene, 22107 [Source:MGI Symbol;Acc:MGI:5451884]	-
ENSMUSG00000037419	9.53963	1.39e-17	6.27485	0.00417417	0.120833	Endod1	9	14353990	14381507	-	4645	protein_coding	endonuclease domain containing 1 [Source:MGI Symbol;Acc:MGI:1919196]	-
ENSMUSG00000102399	9.53963	1.39e-17	6.27485	0.00417417	0.120833	Gm5049	1	161746056	161747645	+	1590	processed_pseudogene	predicted gene 5049 [Source:MGI Symbol;Acc:MGI:3645970]	-
ENSMUSG00000105275	9.53963	1.39e-17	6.27485	0.00417417	0.120833	Gm43214	5	21279270	21279621	-	352	processed_pseudogene	predicted gene 43214 [Source:MGI Symbol;Acc:MGI:5663351]	-
ENSMUSG00000097448	9.53963	1.39e-17	6.27485	0.00417417	0.120833	Platr22	1	136696211	136726142	+	1617	lincRNA	pluripotency associated transcript 22 [Source:MGI Symbol;Acc:MGI:4439804]	-
ENSMUSG00000045319	9.53963	1.39e-17	6.27485	0.00417417	0.120833	Proser2	2	6097607	6130211	-	9563	protein_coding	proline and serine rich 2 [Source:MGI Symbol;Acc:MGI:2442238]	-
ENSMUSG00000084292	1.39e-17	10.4823	-6.408	0.00417417	0.120833	Gm13535	2	57272564	57275686	-	1884	processed_pseudogene	predicted gene 13535 [Source:MGI Symbol;Acc:MGI:3651247]	-
ENSMUSG00000040533	1.39e-17	10.4823	-6.408	0.00417417	0.120833	Matn1	4	130944385	130955475	+	2001	protein_coding	matrilin 1, cartilage matrix protein [Source:MGI Symbol;Acc:MGI:106591]	-
ENSMUSG00000033633	9.53963	1.39e-17	6.27485	0.00417417	0.120833	Clec18a	8	111058920	111092426	-	3653	protein_coding	C-type lectin domain family 18, member A [Source:MGI Symbol;Acc:MGI:2672935]	-
ENSMUSG00000113868	9.53963	1.39e-17	6.27485	0.00417417	0.120833	Gm34719	12	110046686	110086423	-	382	lincRNA	predicted gene, 34719 [Source:MGI Symbol;Acc:MGI:5593878]	-
ENSMUSG00000039004	9.53963	1.39e-17	6.27485	0.00417417	0.120833	Bmp6	13	38345107	38500302	+	3900	protein_coding	bone morphogenetic protein 6 [Source:MGI Symbol;Acc:MGI:88182]	-
ENSMUSG00000015053	9.53963	1.39e-17	6.27485	0.00417417	0.120833	Gata2	6	88193891	88207032	+	5398	protein_coding	GATA binding protein 2 [Source:MGI Symbol;Acc:MGI:95662]	zf-GATA
ENSMUSG00000112180	9.53963	1.39e-17	6.27485	0.00417417	0.120833	Gm48085	10	99537622	99538069	-	448	processed_pseudogene	predicted gene, 48085 [Source:MGI Symbol;Acc:MGI:6097425]	-
ENSMUSG00000059498	1641.48	3763.81	-1.19713	0.00417648	0.120833	Fcgr3	1	171051174	171064935	-	1736	protein_coding	Fc receptor, IgG, low affinity III [Source:MGI Symbol;Acc:MGI:95500]	-
ENSMUSG00000004994	147.921	355.219	-1.26312	0.0041944	0.12108	Ccdc130	8	84257795	84270380	-	2694	protein_coding	coiled-coil domain containing 130 [Source:MGI Symbol;Acc:MGI:1914986]	-
ENSMUSG00000068114	274.85	113.17	1.27929	0.00419582	0.12108	Ccdc134	15	82127922	82142203	+	5349	protein_coding	coiled-coil domain containing 134 [Source:MGI Symbol;Acc:MGI:1923707]	-
ENSMUSG00000038515	64.8921	165.561	-1.34945	0.00422848	0.121866	Grtp1	8	13172022	13200620	-	4093	protein_coding	GH regulated TBC protein 1 [Source:MGI Symbol;Acc:MGI:1914040]	-
ENSMUSG00000031807	1196.75	2744.27	-1.19721	0.00424492	0.122183	Pgls	8	71592176	71601092	+	3770	protein_coding	6-phosphogluconolactonase [Source:MGI Symbol;Acc:MGI:1913421]	-
ENSMUSG00000028282	390.326	163.466	1.2551	0.00425602	0.122346	Casp8ap2	4	32615451	32653265	+	6826	protein_coding	caspase 8 associated protein 2 [Source:MGI Symbol;Acc:MGI:1349399]	-
ENSMUSG00000030638	111.655	41.9173	1.41094	0.00429451	0.123294	Sh3gl3	7	82173840	82307419	+	4319	protein_coding	SH3-domain GRB2-like 3 [Source:MGI Symbol;Acc:MGI:700011]	-
ENSMUSG00000039670	116.427	280.823	-1.26926	0.00432869	0.123863	Oxld1	11	120456606	120458068	-	813	protein_coding	oxidoreductase like domain containing 1 [Source:MGI Symbol;Acc:MGI:1913681]	-
ENSMUSG00000034738	228.086	536.494	-1.23349	0.00433575	0.123863	Nostrin	2	69135800	69189330	+	1888	protein_coding	nitric oxide synthase trafficker [Source:MGI Symbol;Acc:MGI:3606242]	-
ENSMUSG00000026739	849.369	365.697	1.21548	0.00433863	0.123863	Bmi1	2	18677018	18686629	+	3974	protein_coding	Bmi1 polycomb ring finger oncogene [Source:MGI Symbol;Acc:MGI:88174]	-
ENSMUSG00000021182	159.373	62.8739	1.34027	0.00433883	0.123863	Ccdc88c	12	100911523	101029056	-	11386	protein_coding	coiled-coil domain containing 88C [Source:MGI Symbol;Acc:MGI:1915589]	-
ENSMUSG00000053846	41.9876	11.5302	1.85393	0.00434191	0.123863	Lipg	18	74939322	74961263	-	3787	protein_coding	lipase, endothelial [Source:MGI Symbol;Acc:MGI:1341803]	-
ENSMUSG00000006575	21.9462	4.19537	2.35458	0.00436855	0.124212	Rundc3a	11	102393403	102402555	+	2941	protein_coding	RUN domain containing 3A [Source:MGI Symbol;Acc:MGI:1858752]	-
ENSMUSG00000034762	21.9462	4.19537	2.35458	0.00436855	0.124212	Glis1	4	107434591	107635061	+	3645	protein_coding	GLIS family zinc finger 1 [Source:MGI Symbol;Acc:MGI:2386723]	zf-C2H2
ENSMUSG00000085772	36.2615	98.5002	-1.43834	0.00437075	0.124212	D630024D03Rik	11	31790113	31824524	-	1567	lincRNA	RIKEN cDNA D630024D03 gene [Source:MGI Symbol;Acc:MGI:3041224]	-
ENSMUSG00000028199	397.961	922.096	-1.21201	0.00437877	0.124283	Cryz	3	154596711	154623182	+	6195	protein_coding	crystallin, zeta [Source:MGI Symbol;Acc:MGI:88527]	-
ENSMUSG00000025260	965.8	2210.93	-1.19474	0.00438671	0.124351	Hsd17b10	X	152001845	152004442	+	1298	protein_coding	hydroxysteroid (17-beta) dehydrogenase 10 [Source:MGI Symbol;Acc:MGI:1333871]	-
ENSMUSG00000036202	1388.58	603.555	1.2019	0.0044212	0.125171	Rif1	2	52072832	52122383	+	10504	protein_coding	replication timing regulatory factor 1 [Source:MGI Symbol;Acc:MGI:1098622]	-
ENSMUSG00000058443	110.701	269.297	-1.2815	0.0044283	0.125214	Rpl10-ps3	9	50344201	50344968	-	768	protein_coding	ribosomal protein L10, pseudogene 3 [Source:MGI Symbol;Acc:MGI:3704336]	-
ENSMUSG00000055884	327.339	137.27	1.25307	0.00444591	0.125554	Fancm	12	65075603	65132058	+	10440	protein_coding	Fanconi anemia, complementation group M [Source:MGI Symbol;Acc:MGI:2442306]	-
ENSMUSG00000040936	90.6596	221.096	-1.28489	0.00447054	0.126091	Ulk4	9	120955351	121277197	-	8503	protein_coding	unc-51-like kinase 4 [Source:MGI Symbol;Acc:MGI:1921622]	-
ENSMUSG00000040158	83.0248	205.379	-1.30529	0.00448649	0.126366	Tax1bp3	11	73177083	73183162	+	2989	protein_coding	Tax1 (human T cell leukemia virus type I) binding protein 3 [Source:MGI Symbol;Acc:MGI:1923531]	-
ENSMUSG00000083708	10.494	36.6781	-1.79251	0.00449772	0.126366	Gm13123	4	144247777	144248268	+	492	processed_pseudogene	predicted gene 13123 [Source:MGI Symbol;Acc:MGI:3651473]	-
ENSMUSG00000045065	100.203	36.6781	1.44704	0.00449802	0.126366	9930022D16Rik	11	109413917	109420405	+	2706	protein_coding	RIKEN cDNA 9930022D16 gene [Source:MGI Symbol;Acc:MGI:2444178]	-
ENSMUSG00000054702	558.292	238.91	1.22416	0.00450283	0.126366	Ap1s3	1	79606876	79671972	-	2878	protein_coding	adaptor-related protein complex AP-1, sigma 3 [Source:MGI Symbol;Acc:MGI:1891304]	-
ENSMUSG00000080776	23.8549	70.2087	-1.55208	0.00451322	0.126406	Gm12174	11	46727818	46728630	+	813	processed_pseudogene	predicted gene 12174 [Source:MGI Symbol;Acc:MGI:3651722]	-
ENSMUSG00000074578	682.358	1563.37	-1.1959	0.0045155	0.126406	Zfas1	2	167062934	167065862	+	2929	processed_transcript	zinc finger, NFX1-type containing 1, antisense RNA 1 [Source:MGI Symbol;Acc:MGI:1916199]	-
ENSMUSG00000009585	481.944	1109.66	-1.20295	0.00454529	0.127081	Apobec3	15	79891659	79915906	+	9454	protein_coding	apolipoprotein B mRNA editing enzyme, catalytic polypeptide 3 [Source:MGI Symbol;Acc:MGI:1933111]	-
ENSMUSG00000061848	216.634	506.107	-1.22367	0.00458022	0.127899	Gm5805	15	81972390	81972845	+	456	processed_pseudogene	predicted gene 5805 [Source:MGI Symbol;Acc:MGI:3644633]	-
ENSMUSG00000074733	326.385	137.27	1.24886	0.00458691	0.127926	Zfp950	19	61053840	61140840	-	10615	protein_coding	zinc finger protein 950 [Source:MGI Symbol;Acc:MGI:2652824]	-
ENSMUSG00000019822	145.058	344.741	-1.24811	0.00460413	0.128247	Smpd2	10	41485642	41490369	-	4468	protein_coding	sphingomyelin phosphodiesterase 2, neutral [Source:MGI Symbol;Acc:MGI:1278330]	-
ENSMUSG00000032609	26.718	6.29101	2.06593	0.00462106	0.128559	Klhdc8b	9	108447636	108461581	-	8419	protein_coding	kelch domain containing 8B [Source:MGI Symbol;Acc:MGI:1925517]	-
ENSMUSG00000027276	167.962	67.0652	1.32301	0.0046409	0.128952	Jag1	2	137081456	137116644	-	5827	protein_coding	jagged 1 [Source:MGI Symbol;Acc:MGI:1095416]	-
ENSMUSG00000035107	245.265	100.596	1.28479	0.00466145	0.129362	Dcbld2	16	58408443	58469727	+	8401	protein_coding	discoidin, CUB and LCCL domain containing 2 [Source:MGI Symbol;Acc:MGI:1920629]	-
ENSMUSG00000026384	739.619	319.593	1.21025	0.00467594	0.129604	Ptpn4	1	119652467	119837613	-	11321	protein_coding	protein tyrosine phosphatase, non-receptor type 4 [Source:MGI Symbol;Acc:MGI:1099792]	-
ENSMUSG00000037664	61.0747	154.035	-1.33271	0.00475105	0.131524	Cdkn1c	7	143458339	143461050	-	2039	protein_coding	cyclin-dependent kinase inhibitor 1C (P57) [Source:MGI Symbol;Acc:MGI:104564]	-
ENSMUSG00000037820	112.61	42.9651	1.38769	0.00479358	0.132099	Tgm2	2	158116402	158146436	-	4608	protein_coding	transglutaminase 2, C polypeptide [Source:MGI Symbol;Acc:MGI:98731]	-
ENSMUSG00000081992	42.942	113.17	-1.39525	0.00479358	0.132099	Gm13408	2	34564999	34565796	+	798	processed_pseudogene	predicted gene 13408 [Source:MGI Symbol;Acc:MGI:3649613]	-
ENSMUSG00000060591	1233.02	2794.57	-1.18034	0.00479431	0.132099	Ifitm2	7	140954837	140955987	-	655	protein_coding	interferon induced transmembrane protein 2 [Source:MGI Symbol;Acc:MGI:1933382]	-
ENSMUSG00000019970	648.001	279.775	1.21139	0.00479836	0.132099	Sgk1	10	21882184	21999903	+	4903	protein_coding	serum/glucocorticoid regulated kinase 1 [Source:MGI Symbol;Acc:MGI:1340062]	-
ENSMUSG00000073771	312.069	130.983	1.25175	0.00480126	0.132099	Btbd19	4	117119219	117125725	-	3883	protein_coding	BTB (POZ) domain containing 19 [Source:MGI Symbol;Acc:MGI:1925861]	-
ENSMUSG00000038555	19.0832	3.14756	2.55536	0.00484911	0.133253	Reep2	18	34840589	34847463	+	1926	protein_coding	receptor accessory protein 2 [Source:MGI Symbol;Acc:MGI:2385070]	-
ENSMUSG00000010755	654.682	1487.92	-1.18427	0.00489605	0.134378	Cars	7	143557230	143600090	-	6583	protein_coding	cysteinyl-tRNA synthetase [Source:MGI Symbol;Acc:MGI:1351477]	-
ENSMUSG00000103032	39.1246	10.4823	1.88832	0.00491367	0.134697	Gm37121	1	62809302	62811857	+	2556	TEC	predicted gene, 37121 [Source:MGI Symbol;Acc:MGI:5610349]	-
ENSMUSG00000022885	303.48	697.86	-1.20097	0.00493115	0.135011	St6gal1	16	23224740	23360350	+	4916	protein_coding	beta galactoside alpha 2,6 sialyltransferase 1 [Source:MGI Symbol;Acc:MGI:108470]	-
ENSMUSG00000068697	37.2159	99.548	-1.41624	0.00494678	0.135274	Myoz1	14	20649107	20656540	-	1892	protein_coding	myozenin 1 [Source:MGI Symbol;Acc:MGI:1929471]	-
ENSMUSG00000037938	677.586	1538.22	-1.18263	0.00495385	0.135303	Chchd5	2	129129700	129134134	+	1727	protein_coding	coiled-coil-helix-coiled-coil-helix domain containing 5 [Source:MGI Symbol;Acc:MGI:1913420]	-
ENSMUSG00000021185	532.525	1212.35	-1.18668	0.00496364	0.135405	Dglucy	12	100779057	100896981	+	4599	protein_coding	D-glutamate cyclase [Source:MGI Symbol;Acc:MGI:2444813]	-
ENSMUSG00000037321	858.913	1945.83	-1.17967	0.00497746	0.135614	Tap1	17	34187553	34197225	+	5476	protein_coding	transporter 1, ATP-binding cassette, sub-family B (MDR/TAP) [Source:MGI Symbol;Acc:MGI:98483]	-
ENSMUSG00000021952	1106.09	485.15	1.18877	0.00498337	0.135614	Xpo4	14	57577521	57665430	-	10731	protein_coding	exportin 4 [Source:MGI Symbol;Acc:MGI:1888526]	-
ENSMUSG00000085701	60.1203	19.9128	1.58851	0.00499868	0.135802	Gm12968	4	128846197	128873698	+	1454	lincRNA	predicted gene 12968 [Source:MGI Symbol;Acc:MGI:3649345]	-
ENSMUSG00000054612	201.364	468.385	-1.21734	0.00500239	0.135802	Mgmt	7	136894614	137130266	+	2894	protein_coding	O-6-methylguanine-DNA methyltransferase [Source:MGI Symbol;Acc:MGI:96977]	-
ENSMUSG00000102602	52.4855	16.7693	1.63927	0.00503207	0.136279	A930004J17Rik	4	131878628	131883237	+	4610	TEC	RIKEN cDNA A930004J17 gene [Source:MGI Symbol;Acc:MGI:2442442]	-
ENSMUSG00000000686	52.4855	16.7693	1.63927	0.00503207	0.136279	Abhd15	11	77515121	77538607	+	3035	protein_coding	abhydrolase domain containing 15 [Source:MGI Symbol;Acc:MGI:1914727]	-
ENSMUSG00000026048	548.749	1247.97	-1.18517	0.00505487	0.136731	Ercc5	1	44147744	44181260	+	5864	protein_coding	excision repair cross-complementing rodent repair deficiency, complementation group 5 [Source:MGI Symbol;Acc:MGI:103582]	-
ENSMUSG00000072847	68.7095	170.801	-1.31205	0.00507025	0.136982	A530017D24Rik	11	61864568	61868058	-	2614	lincRNA	RIKEN cDNA A530017D24 gene [Source:MGI Symbol;Acc:MGI:2144320]	-
ENSMUSG00000022540	175.597	409.706	-1.22169	0.005078	0.137005	Rogdi	16	5008730	5013553	-	2343	protein_coding	rogdi homolog [Source:MGI Symbol;Acc:MGI:1913299]	-
ENSMUSG00000038642	7292.2	16357.7	-1.16553	0.00508328	0.137005	Ctss	3	95526786	95556403	+	1358	protein_coding	cathepsin S [Source:MGI Symbol;Acc:MGI:107341]	-
ENSMUSG00000074064	250.036	577.359	-1.20689	0.00509539	0.137166	Mlycd	8	119394878	119411102	+	2968	protein_coding	malonyl-CoA decarboxylase [Source:MGI Symbol;Acc:MGI:1928485]	-
ENSMUSG00000040929	118.336	46.1086	1.35757	0.00512084	0.13732	Rfx3	19	27761721	28011166	-	11034	protein_coding	regulatory factor X, 3 (influences HLA class II expression) [Source:MGI Symbol;Acc:MGI:106582]	RFX
ENSMUSG00000054178	68.7095	24.1041	1.50671	0.00514179	0.13732	Gm9938	19	23723279	23725034	+	1756	protein_coding	predicted gene 9938 [Source:MGI Symbol;Acc:MGI:3641836]	-
ENSMUSG00000106383	58.2116	146.7	-1.3315	0.00514359	0.13732	E330034L11Rik	3	95639304	95641045	+	1742	TEC	RIKEN cDNA E330034L11 gene [Source:MGI Symbol;Acc:MGI:3026962]	-
ENSMUSG00000098274	62.029	155.083	-1.32016	0.005145	0.13732	Rpl24	16	55966275	55971435	+	1030	protein_coding	ribosomal protein L24 [Source:MGI Symbol;Acc:MGI:1915443]	-
ENSMUSG00000013083	20.9919	61.8261	-1.55238	0.00522492	0.13732	2200002J24Rik	7	30698926	30700536	+	616	protein_coding	RIKEN cDNA 2200002J24 gene [Source:MGI Symbol;Acc:MGI:1916397]	-
ENSMUSG00000021068	1663.43	736.63	1.17503	0.00523345	0.13732	Nin	12	70011435	70113717	-	17005	protein_coding	ninein [Source:MGI Symbol;Acc:MGI:105108]	-
ENSMUSG00000086331	1.90472	15.7215	-2.9617	0.0052473	0.13732	Gm16310	16	92094568	92096490	+	960	sense_intronic	predicted gene 16310 [Source:MGI Symbol;Acc:MGI:3826522]	-
ENSMUSG00000102037	16.2201	2.09975	2.88021	0.0052473	0.13732	Bcl2a1a	9	88956900	88962419	+	819	protein_coding	B cell leukemia/lymphoma 2 related protein A1a [Source:MGI Symbol;Acc:MGI:102687]	-
ENSMUSG00000086932	16.2201	2.09975	2.88021	0.0052473	0.13732	Gm22000	11	104557922	104565661	-	730	processed_transcript	predicted gene 22000 [Source:MGI Symbol;Acc:MGI:5440235]	-
ENSMUSG00000013419	13.3571	1.05194	3.52354	0.00528154	0.13732	Zfp651	9	121759330	121771742	+	7063	protein_coding	zinc finger protein 651 [Source:MGI Symbol;Acc:MGI:2670992]	ZBTB
ENSMUSG00000038224	12.4027	1.05194	3.41765	0.00528154	0.13732	Serpinf2	11	75431732	75439591	-	2324	protein_coding	serine (or cysteine) peptidase inhibitor, clade F, member 2 [Source:MGI Symbol;Acc:MGI:107173]	-
ENSMUSG00000009248	13.3571	1.05194	3.52354	0.00528154	0.13732	Ascl2	7	142966829	142969264	-	1623	protein_coding	achaete-scute family bHLH transcription factor 2 [Source:MGI Symbol;Acc:MGI:96920]	bHLH
ENSMUSG00000036151	12.4027	1.05194	3.41765	0.00528154	0.13732	Tm6sf2	8	70072924	70080066	+	1901	protein_coding	transmembrane 6 superfamily member 2 [Source:MGI Symbol;Acc:MGI:1933210]	-
ENSMUSG00000104069	12.4027	1.05194	3.41765	0.00528154	0.13732	Gm37198	1	60779352	60781461	+	2110	TEC	predicted gene, 37198 [Source:MGI Symbol;Acc:MGI:5610426]	-
ENSMUSG00000112990	12.4027	1.05194	3.41765	0.00528154	0.13732	Gm47372	12	98648938	98652481	-	3544	TEC	predicted gene, 47372 [Source:MGI Symbol;Acc:MGI:6096284]	-
ENSMUSG00000054976	12.4027	1.05194	3.41765	0.00528154	0.13732	Nyap2	1	81076950	81341764	+	12508	protein_coding	neuronal tyrosine-phophorylated phosphoinositide 3-kinase adaptor 2 [Source:MGI Symbol;Acc:MGI:2443135]	-
ENSMUSG00000010064	13.3571	1.05194	3.52354	0.00528154	0.13732	Slc38a3	9	107650634	107669530	-	5277	protein_coding	solute carrier family 38, member 3 [Source:MGI Symbol;Acc:MGI:1923507]	-
ENSMUSG00000021221	12.4027	1.05194	3.41765	0.00528154	0.13732	Dpf3	12	83213745	83487716	-	4225	protein_coding	D4, zinc and double PHD fingers, family 3 [Source:MGI Symbol;Acc:MGI:1917377]	-
ENSMUSG00000017412	13.3571	1.05194	3.52354	0.00528154	0.13732	Cacnb4	2	52428320	52676831	-	8963	protein_coding	calcium channel, voltage-dependent, beta 4 subunit [Source:MGI Symbol;Acc:MGI:103301]	-
ENSMUSG00000067482	12.4027	1.05194	3.41765	0.00528154	0.13732	Olfr1456-ps1	19	13078818	13079335	-	518	unprocessed_pseudogene	olfactory receptor 1456, pseudogene 1 [Source:MGI Symbol;Acc:MGI:3031290]	-
ENSMUSG00000093675	0.950358	13.6258	-3.67103	0.00528154	0.13732	Gm20618	6	6603219	6691521	-	1455	lincRNA	predicted gene 20618 [Source:MGI Symbol;Acc:MGI:5313065]	-
ENSMUSG00000103845	12.4027	1.05194	3.41765	0.00528154	0.13732	Gm19026	1	6429655	6441296	-	4530	processed_pseudogene	predicted gene, 19026 [Source:MGI Symbol;Acc:MGI:5011211]	-
ENSMUSG00000030427	12.4027	1.05194	3.41765	0.00528154	0.13732	Lilra6	7	3908280	3915503	-	3050	protein_coding	leukocyte immunoglobulin-like receptor, subfamily A (with TM domain), member 6 [Source:MGI Symbol;Acc:MGI:1195969]	-
ENSMUSG00000037716	12.4027	1.05194	3.41765	0.00528154	0.13732	Ccdc33	9	58028677	58118823	-	5342	protein_coding	coiled-coil domain containing 33 [Source:MGI Symbol;Acc:MGI:1922464]	-
ENSMUSG00000028037	23.8549	5.24319	2.16066	0.00528628	0.13732	Ifi44	3	151730922	151749960	-	6129	protein_coding	interferon-induced protein 44 [Source:MGI Symbol;Acc:MGI:2443016]	-
ENSMUSG00000117061	23.8549	5.24319	2.16066	0.00528628	0.13732	CT030636.2	17	12795746	12800795	-	353	lincRNA	novel transcript	-
ENSMUSG00000115379	23.8549	5.24319	2.16066	0.00528628	0.13732	Gm48990	14	95285234	95285656	-	423	processed_pseudogene	predicted gene, 48990 [Source:MGI Symbol;Acc:MGI:6118337]	-
ENSMUSG00000080845	23.8549	5.24319	2.16066	0.00528628	0.13732	Gm9115	X	102724402	102725749	-	1348	processed_pseudogene	predicted gene 9115 [Source:MGI Symbol;Acc:MGI:3648181]	-
ENSMUSG00000113047	23.8549	5.24319	2.16066	0.00528628	0.13732	Gm47469	13	74553910	74564256	-	1920	lincRNA	predicted gene, 47469 [Source:MGI Symbol;Acc:MGI:6096437]	-
ENSMUSG00000031790	4.76784	24.1041	-2.30664	0.00528628	0.13732	Mmp15	8	95352268	95375080	+	5397	protein_coding	matrix metallopeptidase 15 [Source:MGI Symbol;Acc:MGI:109320]	-
ENSMUSG00000044966	28.6267	7.33884	1.94665	0.00529072	0.13732	Fbxo48	11	16951375	16954772	+	2247	protein_coding	F-box protein 48 [Source:MGI Symbol;Acc:MGI:2442569]	-
ENSMUSG00000051439	5292.83	2363.91	1.16282	0.00529796	0.137349	Cd14	18	36725074	36726736	-	1572	protein_coding	CD14 antigen [Source:MGI Symbol;Acc:MGI:88318]	-
ENSMUSG00000036199	658.499	1484.78	-1.17283	0.00532338	0.137849	Ndufa13	8	69894180	69902558	-	1251	protein_coding	NADH:ubiquinone oxidoreductase subunit A13 [Source:MGI Symbol;Acc:MGI:1914434]	-
ENSMUSG00000045094	15.2658	48.2043	-1.65036	0.00533667	0.138034	Arhgef37	18	61493794	61536536	-	3234	protein_coding	Rho guanine nucleotide exchange factor (GEF) 37 [Source:MGI Symbol;Acc:MGI:3045339]	-
ENSMUSG00000021103	262.443	601.459	-1.19605	0.00535307	0.138288	Mnat1	12	73123717	73273988	+	5385	protein_coding	menage a trois 1 [Source:MGI Symbol;Acc:MGI:106207]	-
ENSMUSG00000064337	24608	11029.5	1.15775	0.00536096	0.138288	mt-Rnr1	MT	70	1024	+	955	Mt_rRNA	mitochondrially encoded 12S rRNA [Source:MGI Symbol;Acc:MGI:102493]	-
ENSMUSG00000025978	89.7052	216.905	-1.27254	0.00536497	0.138288	Rftn2	1	55170159	55226782	-	5871	protein_coding	raftlin family member 2 [Source:MGI Symbol;Acc:MGI:1921263]	-
ENSMUSG00000029752	1111.82	2493.84	-1.16536	0.00537879	0.138485	Asns	6	7675169	7693254	-	2735	protein_coding	asparagine synthetase [Source:MGI Symbol;Acc:MGI:1350929]	-
ENSMUSG00000069792	167.962	390.845	-1.2178	0.0053893	0.138597	Wfdc17	11	83703991	83706268	+	533	protein_coding	WAP four-disulfide core domain 17 [Source:MGI Symbol;Acc:MGI:3649773]	-
ENSMUSG00000073538	564.018	1273.12	-1.17436	0.00542176	0.139237	E330020D12Rik	1	153404827	153414233	-	2287	processed_transcript	Riken cDNA E330020D12 gene [Source:MGI Symbol;Acc:MGI:3761270]	-
ENSMUSG00000096910	88.7509	32.4868	1.44664	0.00542659	0.139237	Zfp955b	17	33289649	33303196	+	1638	protein_coding	zinc finger protein 955B [Source:MGI Symbol;Acc:MGI:4834573]	zf-C2H2
ENSMUSG00000067288	1874.34	4187.14	-1.15952	0.00546429	0.140044	Rps28	17	33819027	33824562	-	1464	protein_coding	ribosomal protein S28 [Source:MGI Symbol;Acc:MGI:1859516]	-
ENSMUSG00000071656	348.335	791.117	-1.1831	0.00548189	0.140335	Lrrn4cl	19	8850785	8853909	+	2583	protein_coding	LRRN4 C-terminal like [Source:MGI Symbol;Acc:MGI:1916102]	-
ENSMUSG00000049562	447.587	193.853	1.20672	0.00551107	0.140822	Ap5b1	19	5568074	5571261	+	3092	protein_coding	adaptor-related protein complex 5, beta 1 subunit [Source:MGI Symbol;Acc:MGI:2685808]	-
ENSMUSG00000016427	243.356	557.45	-1.19533	0.00551347	0.140822	Ndufa1	X	37187588	37191163	-	419	protein_coding	NADH:ubiquinone oxidoreductase subunit A1 [Source:MGI Symbol;Acc:MGI:1929511]	-
ENSMUSG00000020836	30.5354	81.7349	-1.41653	0.00555752	0.141786	Coro6	11	77462411	77470484	+	3011	protein_coding	coronin 6 [Source:MGI Symbol;Acc:MGI:2183448]	-
ENSMUSG00000034880	675.677	1516.22	-1.16591	0.00558055	0.142212	Mrpl34	8	71464959	71465747	+	607	protein_coding	mitochondrial ribosomal protein L34 [Source:MGI Symbol;Acc:MGI:2137227]	-
ENSMUSG00000066684	313.978	134.126	1.22636	0.00559018	0.142296	Pilrb1	5	137852147	137858106	-	1957	protein_coding	paired immunoglobin-like type 2 receptor beta 1 [Source:MGI Symbol;Acc:MGI:2450532]	-
ENSMUSG00000090291	137.423	54.4912	1.33268	0.00560738	0.142572	Lrrc10b	19	10455371	10457447	-	2077	protein_coding	leucine rich repeat containing 10B [Source:MGI Symbol;Acc:MGI:2685551]	-
ENSMUSG00000028834	407.504	920	-1.17455	0.00562389	0.14283	Trim63	4	134315120	134329629	+	2842	protein_coding	tripartite motif-containing 63 [Source:MGI Symbol;Acc:MGI:2447992]	-
ENSMUSG00000022961	4345.16	1951.07	1.1551	0.00563875	0.143046	Son	16	91647506	91679221	+	14907	protein_coding	Son DNA binding protein [Source:MGI Symbol;Acc:MGI:98353]	-
ENSMUSG00000039001	3719.11	8265.3	-1.15208	0.0056562	0.143327	Rps21	2	180257377	180258445	+	810	protein_coding	ribosomal protein S21 [Source:MGI Symbol;Acc:MGI:1913731]	-
ENSMUSG00000036620	2178.78	4840.99	-1.15173	0.0057485	0.145501	Mgat4b	11	50210890	50235103	+	2719	protein_coding	mannoside acetylglucosaminyltransferase 4, isoenzyme B [Source:MGI Symbol;Acc:MGI:2143974]	-
ENSMUSG00000064370	31425.8	14197.1	1.14635	0.00581129	0.14686	mt-Cytb	MT	14145	15288	+	1144	protein_coding	mitochondrially encoded cytochrome b [Source:MGI Symbol;Acc:MGI:102501]	-
ENSMUSG00000062054	407.504	916.857	-1.16962	0.00581528	0.14686	Iah1	12	21316389	21323819	+	2631	protein_coding	isoamyl acetate-hydrolyzing esterase 1 homolog [Source:MGI Symbol;Acc:MGI:1914982]	-
ENSMUSG00000020649	1517.42	678.999	1.16	0.00584679	0.14741	Rrm2	12	24708241	24714146	+	2771	protein_coding	ribonucleotide reductase M2 [Source:MGI Symbol;Acc:MGI:98181]	-
ENSMUSG00000002731	418.957	943.052	-1.17028	0.00585017	0.14741	Prkra	2	76629898	76648015	-	2028	protein_coding	protein kinase, interferon inducible double stranded RNA dependent activator [Source:MGI Symbol;Acc:MGI:1344375]	-
ENSMUSG00000053040	542.068	1214.44	-1.16355	0.00589904	0.147968	Aph1c	9	66814994	66834726	-	5205	protein_coding	aph1 homolog C, gamma secretase subunit [Source:MGI Symbol;Acc:MGI:1915568]	-
ENSMUSG00000062373	480.035	1077.17	-1.16582	0.00589982	0.147968	Tmem65	15	58782269	58823638	-	6306	protein_coding	transmembrane protein 65 [Source:MGI Symbol;Acc:MGI:1922118]	-
ENSMUSG00000051950	114.518	45.0608	1.34339	0.00590383	0.147968	B3glct	5	149678230	149762599	+	4798	protein_coding	beta-3-glucosyltransferase [Source:MGI Symbol;Acc:MGI:2685903]	-
ENSMUSG00000067575	7.63092	31.4389	-2.02402	0.00591186	0.147968	Rpl35a-ps3	17	29136972	29137304	-	333	processed_pseudogene	ribosomal protein L35A, pseudogene 3 [Source:MGI Symbol;Acc:MGI:3704473]	-
ENSMUSG00000097867	7.63092	31.4389	-2.02402	0.00591186	0.147968	Lppos	16	24391612	24393588	-	1603	lincRNA	LIM domain containing preferred translocation partner in lipoma, opposite strand [Source:MGI Symbol;Acc:MGI:1916091]	-
ENSMUSG00000037196	7.63092	31.4389	-2.02402	0.00591186	0.147968	Pacrg	17	10403012	10840311	-	1572	protein_coding	PARK2 co-regulated [Source:MGI Symbol;Acc:MGI:1916560]	-
ENSMUSG00000050373	451.405	1012.21	-1.16478	0.00595521	0.148887	Snx21	2	164785823	164793816	+	4760	protein_coding	sorting nexin family member 21 [Source:MGI Symbol;Acc:MGI:1917729]	-
ENSMUSG00000044583	885.635	393.989	1.16832	0.0059669	0.149013	Tlr7	X	167304929	167330558	-	4082	protein_coding	toll-like receptor 7 [Source:MGI Symbol;Acc:MGI:2176882]	-
ENSMUSG00000096544	208.045	86.974	1.25713	0.00597567	0.149066	Gm4617	3	124385667	124385997	+	331	processed_pseudogene	predicted pseudogene 4617 [Source:MGI Symbol;Acc:MGI:3704225]	-
ENSMUSG00000029446	110.701	260.914	-1.2359	0.00599402	0.149358	Psph	5	129765558	129787449	-	4329	protein_coding	phosphoserine phosphatase [Source:MGI Symbol;Acc:MGI:97788]	-
ENSMUSG00000071714	3100.69	1398.86	1.14827	0.00601005	0.149592	Csf2rb2	15	78282507	78305721	-	4740	protein_coding	colony stimulating factor 2 receptor, beta 2, low-affinity (granulocyte-macrophage) [Source:MGI Symbol;Acc:MGI:1339760]	-
ENSMUSG00000016552	721.486	319.593	1.17445	0.00602287	0.149745	Foxred2	15	77940522	77956722	-	5939	protein_coding	FAD-dependent oxidoreductase domain containing 2 [Source:MGI Symbol;Acc:MGI:106315]	-
ENSMUSG00000015850	44.8507	13.6258	1.71018	0.00603582	0.149901	Adamtsl4	3	95676201	95687917	-	4198	protein_coding	ADAMTS-like 4 [Source:MGI Symbol;Acc:MGI:2389008]	-
ENSMUSG00000013539	229.041	520.776	-1.18458	0.00605703	0.150052	Tango2	16	18300825	18348103	-	7910	protein_coding	transport and golgi organization 2 [Source:MGI Symbol;Acc:MGI:101825]	-
ENSMUSG00000013367	38.1702	10.4823	1.85281	0.00606867	0.150052	Iglon5	7	43472904	43490075	-	2622	protein_coding	IgLON family member 5 [Source:MGI Symbol;Acc:MGI:2686277]	-
ENSMUSG00000103509	20.9919	4.19537	2.29082	0.00607288	0.150052	Gm38372	1	7148110	7152137	+	4028	TEC	predicted gene, 38372 [Source:MGI Symbol;Acc:MGI:5611600]	-
ENSMUSG00000029581	20.9919	4.19537	2.29082	0.00607288	0.150052	Fscn1	5	142960343	142973185	+	3012	protein_coding	fascin actin-bundling protein 1 [Source:MGI Symbol;Acc:MGI:1352745]	-
ENSMUSG00000090035	158.419	64.9696	1.2844	0.00607533	0.150052	Galnt4	10	99108159	99113247	+	5089	protein_coding	polypeptide N-acetylgalactosaminyltransferase 4 [Source:MGI Symbol;Acc:MGI:894692]	-
ENSMUSG00000039789	99.2488	37.7259	1.39275	0.00611593	0.150683	Zfp597	16	3858321	3884561	-	6660	protein_coding	zinc finger protein 597 [Source:MGI Symbol;Acc:MGI:1918313]	zf-C2H2
ENSMUSG00000094242	25.7636	6.29101	2.01371	0.00612771	0.150683	Gm5456	14	7241442	7242285	+	844	processed_pseudogene	predicted gene 5456 [Source:MGI Symbol;Acc:MGI:3643775]	-
ENSMUSG00000027360	5.7222	26.1998	-2.16945	0.00612771	0.150683	Hdc	2	126593667	126619299	-	6389	protein_coding	histidine decarboxylase [Source:MGI Symbol;Acc:MGI:96062]	-
ENSMUSG00000040564	5.7222	26.1998	-2.16945	0.00612771	0.150683	Apoc1	7	19689481	19692660	-	744	protein_coding	apolipoprotein C-I [Source:MGI Symbol;Acc:MGI:88053]	-
ENSMUSG00000083087	262.443	593.077	-1.1758	0.00613497	0.150696	Gm11249	4	67930881	67931739	+	859	processed_pseudogene	predicted gene 11249 [Source:MGI Symbol;Acc:MGI:3650834]	-
ENSMUSG00000031442	800.697	1778.17	-1.15093	0.00618506	0.15176	Mcf2l	8	12873806	13020905	+	12760	protein_coding	mcf.2 transforming sequence-like [Source:MGI Symbol;Acc:MGI:103263]	-
ENSMUSG00000066878	53.4399	17.8171	1.57837	0.00620323	0.151907	Gm10184	17	89908511	89910449	-	1939	protein_coding	predicted pseudogene 10184 [Source:MGI Symbol;Acc:MGI:3704480]	-
ENSMUSG00000113061	400.824	897.996	-1.16347	0.00620458	0.151907	Gm11361	13	28257528	28258134	+	607	protein_coding	predicted pseudogene 11361 [Source:MGI Symbol;Acc:MGI:3649931]	-
ENSMUSG00000029455	5683.16	12505.9	-1.13782	0.00622313	0.152196	Aldh2	5	121566027	121593824	-	5126	protein_coding	aldehyde dehydrogenase 2, mitochondrial [Source:MGI Symbol;Acc:MGI:99600]	-
ENSMUSG00000026000	606.01	1348.56	-1.15383	0.00623906	0.152419	Lancl1	1	67000517	67038872	-	6863	protein_coding	LanC (bacterial lantibiotic synthetase component C)-like 1 [Source:MGI Symbol;Acc:MGI:1336997]	-
ENSMUSG00000029049	21.9462	62.8739	-1.51282	0.006253	0.152594	Morn1	4	155086577	155145505	+	4320	protein_coding	MORN repeat containing 1 [Source:MGI Symbol;Acc:MGI:1924116]	-
ENSMUSG00000053192	528.707	1177.77	-1.15531	0.00628217	0.153119	Mllt11	3	95219135	95232171	-	2385	protein_coding	myeloid/lymphoid or mixed-lineage leukemia; translocated to, 11 [Source:MGI Symbol;Acc:MGI:1929671]	-
ENSMUSG00000036678	877.046	1942.68	-1.14721	0.00628816	0.153119	Aaas	15	102338252	102350771	-	2798	protein_coding	achalasia, adrenocortical insufficiency, alacrimia [Source:MGI Symbol;Acc:MGI:2443767]	-
ENSMUSG00000027488	113.564	264.058	-1.21637	0.00631994	0.153726	Snta1	2	154376313	154408099	-	3094	protein_coding	syntrophin, acidic 1 [Source:MGI Symbol;Acc:MGI:101772]	-
ENSMUSG00000031227	46.7594	14.6736	1.66416	0.00637015	0.154779	Magee1	X	105120378	105123927	+	3550	protein_coding	melanoma antigen, family E, 1 [Source:MGI Symbol;Acc:MGI:2148149]	-
ENSMUSG00000047473	22.9006	64.9696	-1.49897	0.00646921	0.157017	Zfp30	7	29783998	29794702	+	6078	protein_coding	zinc finger protein 30 [Source:MGI Symbol;Acc:MGI:99178]	zf-C2H2
ENSMUSG00000030272	1001.11	2206.74	-1.14021	0.00648369	0.157067	Camk1	6	113334124	113343984	-	5975	protein_coding	calcium/calmodulin-dependent protein kinase I [Source:MGI Symbol;Acc:MGI:1098535]	-
ENSMUSG00000024402	32.4441	8.38667	1.93686	0.00648527	0.157067	Lta	17	35203165	35205351	-	1383	protein_coding	lymphotoxin A [Source:MGI Symbol;Acc:MGI:104797]	-
ENSMUSG00000033752	71.5726	170.801	-1.25326	0.00652692	0.157844	Mnd1	3	84087933	84155786	-	875	protein_coding	meiotic nuclear divisions 1 [Source:MGI Symbol;Acc:MGI:1924165]	-
ENSMUSG00000028602	159.373	66.0174	1.27001	0.00653202	0.157844	Tnfrsf8	4	145267137	145315164	-	3459	protein_coding	tumor necrosis factor receptor superfamily, member 8 [Source:MGI Symbol;Acc:MGI:99908]	-
ENSMUSG00000027430	181.323	411.802	-1.18279	0.00653848	0.157844	Dtd1	2	144599897	144768758	+	2353	protein_coding	D-tyrosyl-tRNA deacylase 1 [Source:MGI Symbol;Acc:MGI:1913294]	-
ENSMUSG00000054256	37.2159	96.4045	-1.37001	0.00658314	0.158692	Msi1	5	115429599	115455698	+	5800	protein_coding	musashi RNA-binding protein 1 [Source:MGI Symbol;Acc:MGI:107376]	-
ENSMUSG00000041180	184.186	76.4957	1.26644	0.00658771	0.158692	Hectd2	19	36554639	36621135	+	9066	protein_coding	HECT domain E3 ubiquitin protein ligase 2 [Source:MGI Symbol;Acc:MGI:2442663]	-
ENSMUSG00000028965	605.055	1338.08	-1.14485	0.00661948	0.159142	Tnfrsf9	4	150914562	150946102	+	2722	protein_coding	tumor necrosis factor receptor superfamily, member 9 [Source:MGI Symbol;Acc:MGI:1101059]	-
ENSMUSG00000024854	551.612	1220.73	-1.14582	0.00662058	0.159142	Pold4	19	4231899	4233631	+	910	protein_coding	polymerase (DNA-directed), delta 4 [Source:MGI Symbol;Acc:MGI:1916995]	-
ENSMUSG00000086784	278.667	623.464	-1.16138	0.00667409	0.15959	Isoc2a	7	4877153	4896973	+	2244	protein_coding	isochorismatase domain containing 2a [Source:MGI Symbol;Acc:MGI:3609243]	-
ENSMUSG00000026610	48.6681	15.7215	1.623	0.00668616	0.15959	Esrrg	1	187608791	188214885	+	6208	protein_coding	estrogen-related receptor gamma [Source:MGI Symbol;Acc:MGI:1347056]	ESR-like
ENSMUSG00000115494	20.0375	58.6826	-1.54396	0.00671652	0.15959	Gm49293	14	72732748	72738313	-	1205	lincRNA	predicted gene, 49293 [Source:MGI Symbol;Acc:MGI:6118785]	-
ENSMUSG00000002661	89.7052	212.714	-1.2444	0.00674112	0.15959	Alkbh7	17	56997339	56999322	+	1029	protein_coding	alkB homolog 7 [Source:MGI Symbol;Acc:MGI:1913650]	-
ENSMUSG00000095180	1719.74	3764.86	-1.13035	0.00675286	0.15959	Rhox5	X	37804842	37808876	+	754	protein_coding	reproductive homeobox 5 [Source:MGI Symbol;Acc:MGI:97538]	-
ENSMUSG00000115584	693.81	1528.79	-1.13962	0.00677248	0.15959	Gm5854	14	101981991	101982763	-	773	processed_pseudogene	predicted gene 5854 [Source:MGI Symbol;Acc:MGI:3645469]	-
ENSMUSG00000025545	272.941	610.89	-1.16193	0.00679357	0.15959	Clybl	14	122181704	122402234	+	1444	protein_coding	citrate lyase beta like [Source:MGI Symbol;Acc:MGI:1916884]	-
ENSMUSG00000026032	662.316	1458.59	-1.13882	0.00683123	0.15959	Ndufb3	1	58586384	58595964	+	763	protein_coding	NADH:ubiquinone oxidoreductase subunit B3 [Source:MGI Symbol;Acc:MGI:1913745]	-
ENSMUSG00000043336	276.758	119.457	1.21135	0.00687642	0.15959	Filip1l	16	57353093	57573126	+	5335	protein_coding	filamin A interacting protein 1-like [Source:MGI Symbol;Acc:MGI:1925999]	-
ENSMUSG00000031097	60.1203	146.7	-1.28505	0.00688263	0.15959	Tnni2	7	142441808	142444410	+	1497	protein_coding	troponin I, skeletal, fast 2 [Source:MGI Symbol;Acc:MGI:105070]	-
ENSMUSG00000064368	8324.81	3818.3	1.12446	0.00688772	0.15959	mt-Nd6	MT	13552	14070	-	519	protein_coding	mitochondrially encoded NADH dehydrogenase 6 [Source:MGI Symbol;Acc:MGI:102495]	-
ENSMUSG00000014164	41.9876	12.578	1.72968	0.00688961	0.15959	Klhl3	13	58000228	58113592	-	7322	protein_coding	kelch-like 3 [Source:MGI Symbol;Acc:MGI:2445185]	-
ENSMUSG00000023341	27.6724	7.33884	1.89795	0.00689176	0.15959	Mx2	16	97535308	97560900	+	3614	polymorphic_pseudogene	MX dynamin-like GTPase 2 [Source:MGI Symbol;Acc:MGI:97244]	-
ENSMUSG00000101880	6.67656	28.2955	-2.06198	0.00689176	0.15959	Gm29282	1	155011332	155057179	-	473	lincRNA	predicted gene 29282 [Source:MGI Symbol;Acc:MGI:5579988]	-
ENSMUSG00000033059	779.702	1713.21	-1.13557	0.00691284	0.15959	Pygb	2	150786735	150831758	+	4809	protein_coding	brain glycogen phosphorylase [Source:MGI Symbol;Acc:MGI:97828]	-
ENSMUSG00000041939	138.377	316.449	-1.19258	0.00692669	0.15959	Mvk	5	114444269	114460591	+	2675	protein_coding	mevalonate kinase [Source:MGI Symbol;Acc:MGI:107624]	-
ENSMUSG00000046245	1246.38	565.833	1.13914	0.00693743	0.15959	Pilra	5	137821952	137836281	-	3090	protein_coding	paired immunoglobin-like type 2 receptor alpha [Source:MGI Symbol;Acc:MGI:2450529]	-
ENSMUSG00000083716	77.2987	183.375	-1.24483	0.00694188	0.15959	Gm13436	2	36807826	36808392	-	567	processed_pseudogene	predicted gene 13436 [Source:MGI Symbol;Acc:MGI:3651005]	-
ENSMUSG00000055782	77.2987	183.375	-1.24483	0.00694188	0.15959	Abcd2	15	91145871	91191799	-	5946	protein_coding	ATP-binding cassette, sub-family D (ALD), member 2 [Source:MGI Symbol;Acc:MGI:1349467]	-
ENSMUSG00000074479	30.5354	80.687	-1.39794	0.00694615	0.15959	Gm10704	3	88576410	88577139	-	730	processed_pseudogene	predicted pseudogene 10704 [Source:MGI Symbol;Acc:MGI:3642446]	-
ENSMUSG00000113625	30.5354	80.687	-1.39794	0.00694615	0.15959	Gm3379	12	109894452	109895093	-	642	processed_pseudogene	predicted gene 3379 [Source:MGI Symbol;Acc:MGI:3781557]	-
ENSMUSG00000002043	487.67	1075.08	-1.14025	0.00694963	0.15959	Trappc6a	7	19508395	19516145	+	1589	protein_coding	trafficking protein particle complex 6A [Source:MGI Symbol;Acc:MGI:1914341]	-
ENSMUSG00000024754	378.874	166.609	1.18469	0.00695228	0.15959	Tmem2	19	21778342	21858327	+	6667	protein_coding	transmembrane protein 2 [Source:MGI Symbol;Acc:MGI:1890373]	-
ENSMUSG00000036368	60.1203	20.9606	1.51496	0.00695566	0.15959	Rmdn2	17	79611863	79693192	+	4223	protein_coding	regulator of microtubule dynamics 2 [Source:MGI Symbol;Acc:MGI:2147043]	-
ENSMUSG00000087721	18.1288	3.14756	2.48186	0.00696616	0.15959	Gm26280	1	135150666	135150766	-	101	rRNA	predicted gene, 26280 [Source:MGI Symbol;Acc:MGI:5456057]	-
ENSMUSG00000064350	18.1288	3.14756	2.48186	0.00696616	0.15959	mt-Ty	MT	5260	5326	-	67	Mt_tRNA	mitochondrially encoded tRNA tyrosine [Source:MGI Symbol;Acc:MGI:102470]	-
ENSMUSG00000082704	18.1288	3.14756	2.48186	0.00696616	0.15959	Gm12515	4	55116563	55116923	+	361	processed_pseudogene	predicted gene 12515 [Source:MGI Symbol;Acc:MGI:3651354]	-
ENSMUSG00000037593	18.1288	3.14756	2.48186	0.00696616	0.15959	BC030499	11	78290841	78296805	+	4296	protein_coding	cDNA sequence BC030499 [Source:MGI Symbol;Acc:MGI:2652869]	-
ENSMUSG00000034918	18.1288	3.14756	2.48186	0.00696616	0.15959	Cdhr2	13	54701461	54736662	+	4129	protein_coding	cadherin-related family member 2 [Source:MGI Symbol;Acc:MGI:2687323]	-
ENSMUSG00000004665	2.8591	17.8171	-2.58581	0.00696616	0.15959	Cnn2	10	79988584	79996062	+	2460	protein_coding	calponin 2 [Source:MGI Symbol;Acc:MGI:105093]	-
ENSMUSG00000028312	1105.14	500.867	1.14154	0.00697778	0.15959	Smc2	4	52439243	52488260	+	5478	protein_coding	structural maintenance of chromosomes 2 [Source:MGI Symbol;Acc:MGI:106067]	-
ENSMUSG00000050821	56.3029	137.27	-1.28371	0.00699847	0.15959	Fam131a	16	20693241	20703048	+	2899	protein_coding	family with sequence similarity 131, member A [Source:MGI Symbol;Acc:MGI:1925658]	-
ENSMUSG00000083111	34.3528	9.4345	1.85144	0.00701327	0.15959	Gm14421	2	177053516	177056838	-	1958	unprocessed_pseudogene	predicted gene 14421 [Source:MGI Symbol;Acc:MGI:3652254]	-
ENSMUSG00000026815	34.3528	9.4345	1.85144	0.00701327	0.15959	Gfi1b	2	28609450	28621982	-	1830	protein_coding	growth factor independent 1B [Source:MGI Symbol;Acc:MGI:1276578]	zf-C2H2
ENSMUSG00000025993	151.738	345.788	-1.18759	0.00702298	0.15959	Slc40a1	1	45908068	45926523	-	9000	protein_coding	solute carrier family 40 (iron-regulated transporter), member 1 [Source:MGI Symbol;Acc:MGI:1315204]	-
ENSMUSG00000029580	52810	24317	1.11884	0.00705343	0.15959	Actb	5	142903115	142906754	-	2679	protein_coding	actin, beta [Source:MGI Symbol;Acc:MGI:87904]	-
ENSMUSG00000025035	345.472	764.921	-1.14643	0.00706034	0.15959	Arl3	19	46531109	46573085	-	822	protein_coding	ADP-ribosylation factor-like 3 [Source:MGI Symbol;Acc:MGI:1929699]	-
ENSMUSG00000063919	70.6182	26.1998	1.42647	0.00706865	0.15959	Srrm4	5	116439275	116591817	-	8678	protein_coding	serine/arginine repetitive matrix 4 [Source:MGI Symbol;Acc:MGI:1916205]	-
ENSMUSG00000024132	264.352	588.885	-1.15512	0.00707316	0.15959	Eci1	17	24426683	24439316	+	1091	protein_coding	enoyl-Coenzyme A delta isomerase 1 [Source:MGI Symbol;Acc:MGI:94871]	-
ENSMUSG00000091498	428.5	944.1	-1.1394	0.00715228	0.15959	Mpc1-ps	12	110858565	110858894	-	330	processed_pseudogene	mitochondrial pyruvate carrier 1, pseudogene [Source:MGI Symbol;Acc:MGI:3781628]	-
ENSMUSG00000114584	22.9006	5.24319	2.10208	0.00716778	0.15959	Gm47694	14	60210974	60216419	-	5446	TEC	predicted gene, 47694 [Source:MGI Symbol;Acc:MGI:6096803]	-
ENSMUSG00000051246	22.9006	5.24319	2.10208	0.00716778	0.15959	Msantd1	5	34908012	34923839	+	2905	protein_coding	Myb/SANT-like DNA-binding domain containing 1 [Source:MGI Symbol;Acc:MGI:2684990]	-
ENSMUSG00000086742	62.029	22.0085	1.48997	0.00718394	0.15959	Gm16201	7	139950396	139978977	+	3469	processed_transcript	predicted gene 16201 [Source:MGI Symbol;Acc:MGI:3802153]	-
ENSMUSG00000025001	1302.69	594.124	1.1325	0.00720484	0.15959	Hells	19	38930915	38971051	+	7205	protein_coding	helicase, lymphoid specific [Source:MGI Symbol;Acc:MGI:106209]	-
ENSMUSG00000042265	8.58528	1.39e-17	6.12491	0.00724341	0.15959	Trem1	17	48232768	48246924	+	2996	protein_coding	triggering receptor expressed on myeloid cells 1 [Source:MGI Symbol;Acc:MGI:1930005]	-
ENSMUSG00000020838	8.58528	1.39e-17	6.12491	0.00724341	0.15959	Slc6a4	11	76998603	77032340	+	4531	protein_coding	solute carrier family 6 (neurotransmitter transporter, serotonin), member 4 [Source:MGI Symbol;Acc:MGI:96285]	-
ENSMUSG00000028836	8.58528	1.39e-17	6.12491	0.00724341	0.15959	Slc30a2	4	134343181	134354484	+	3564	protein_coding	solute carrier family 30 (zinc transporter), member 2 [Source:MGI Symbol;Acc:MGI:106637]	-
ENSMUSG00000105834	1.39e-17	9.4345	-6.25788	0.00724341	0.15959	4930592C13Rik	3	157527515	157534090	-	661	antisense	RIKEN cDNA 4930592C13 gene [Source:MGI Symbol;Acc:MGI:2686503]	-
ENSMUSG00000102439	8.58528	1.39e-17	6.12491	0.00724341	0.15959	Flg	3	93273523	93293686	+	18829	protein_coding	filaggrin [Source:MGI Symbol;Acc:MGI:95553]	-
ENSMUSG00000046456	8.58528	1.39e-17	6.12491	0.00724341	0.15959	Tmem150b	7	4706832	4725249	-	3732	protein_coding	transmembrane protein 150B [Source:MGI Symbol;Acc:MGI:2679718]	-
ENSMUSG00000044199	8.58528	1.39e-17	6.12491	0.00724341	0.15959	S1pr4	10	81497747	81500132	-	2386	protein_coding	sphingosine-1-phosphate receptor 4 [Source:MGI Symbol;Acc:MGI:1333809]	-
ENSMUSG00000018845	8.58528	1.39e-17	6.12491	0.00724341	0.15959	Unc45b	11	82910550	82943403	+	4493	protein_coding	unc-45 myosin chaperone B [Source:MGI Symbol;Acc:MGI:2443377]	-
ENSMUSG00000099757	8.58528	1.39e-17	6.12491	0.00724341	0.15959	BE692007	19	11470166	11484578	-	5236	processed_transcript	expressed sequence BE692007 [Source:MGI Symbol;Acc:MGI:3035348]	-
ENSMUSG00000025961	8.58528	1.39e-17	6.12491	0.00724341	0.15959	4933402D24Rik	1	63754907	63769267	-	1758	protein_coding	RIKEN cDNA 4933402D24 gene [Source:MGI Symbol;Acc:MGI:1921676]	-
ENSMUSG00000093885	1.39e-17	9.4345	-6.25788	0.00724341	0.15959	Rpl35a-ps5	5	33076038	33076370	+	333	processed_pseudogene	ribosomal protein L35A, pseudogene 5 [Source:MGI Symbol;Acc:MGI:3704247]	-
ENSMUSG00000107944	8.58528	1.39e-17	6.12491	0.00724341	0.15959	Gm44280	6	113416472	113419582	+	3111	TEC	predicted gene, 44280 [Source:MGI Symbol;Acc:MGI:5690672]	-
ENSMUSG00000102241	8.58528	1.39e-17	6.12491	0.00724341	0.15959	Gm37716	7	100458460	100459406	+	947	TEC	predicted gene, 37716 [Source:MGI Symbol;Acc:MGI:5610944]	-
ENSMUSG00000019935	8.58528	1.39e-17	6.12491	0.00724341	0.15959	Slc17a8	10	89574020	89621253	-	4720	protein_coding	solute carrier family 17 (sodium-dependent inorganic phosphate cotransporter), member 8 [Source:MGI Symbol;Acc:MGI:3039629]	-
ENSMUSG00000046613	8.58528	1.39e-17	6.12491	0.00724341	0.15959	Vwa5b2	16	20589471	20605377	+	7589	protein_coding	von Willebrand factor A domain containing 5B2 [Source:MGI Symbol;Acc:MGI:2681859]	-
ENSMUSG00000097893	8.58528	1.39e-17	6.12491	0.00724341	0.15959	1700034P13Rik	1	9747648	9791924	+	3101	antisense	RIKEN cDNA 1700034P13 gene [Source:MGI Symbol;Acc:MGI:1920581]	-
ENSMUSG00000064936	8.58528	1.39e-17	6.12491	0.00724341	0.15959	Gm23722	1	39573746	39573875	-	130	snoRNA	predicted gene, 23722 [Source:MGI Symbol;Acc:MGI:5453499]	-
ENSMUSG00000109045	8.58528	1.39e-17	6.12491	0.00724341	0.15959	Gm45084	7	118229401	118231357	-	1957	TEC	predicted gene 45084 [Source:MGI Symbol;Acc:MGI:5753660]	-
ENSMUSG00000083339	8.58528	1.39e-17	6.12491	0.00724341	0.15959	Gm11693	11	113678530	113679331	+	565	processed_pseudogene	predicted gene 11693 [Source:MGI Symbol;Acc:MGI:3650932]	-
ENSMUSG00000028763	8.58528	1.39e-17	6.12491	0.00724341	0.15959	Hspg2	4	137468769	137570630	+	14307	protein_coding	perlecan (heparan sulfate proteoglycan 2) [Source:MGI Symbol;Acc:MGI:96257]	-
ENSMUSG00000000184	8.58528	1.39e-17	6.12491	0.00724341	0.15959	Ccnd2	6	127125162	127152193	-	9409	protein_coding	cyclin D2 [Source:MGI Symbol;Acc:MGI:88314]	-
ENSMUSG00000080365	8.58528	1.39e-17	6.12491	0.00724341	0.15959	Gm25776	12	91573430	91573572	-	143	snoRNA	predicted gene, 25776 [Source:MGI Symbol;Acc:MGI:5455553]	-
ENSMUSG00000025219	8.58528	1.39e-17	6.12491	0.00724341	0.15959	Fgf8	19	45736798	45742915	-	1350	protein_coding	fibroblast growth factor 8 [Source:MGI Symbol;Acc:MGI:99604]	-
ENSMUSG00000104108	1.39e-17	9.4345	-6.25788	0.00724341	0.15959	Gm37876	3	86768071	86778653	-	1591	antisense	predicted gene, 37876 [Source:MGI Symbol;Acc:MGI:5611104]	-
ENSMUSG00000047502	8.58528	1.39e-17	6.12491	0.00724341	0.15959	Mroh7	4	106680417	106730925	-	4800	protein_coding	maestro heat-like repeat family member 7 [Source:MGI Symbol;Acc:MGI:2685873]	-
ENSMUSG00000114004	8.58528	1.39e-17	6.12491	0.00724341	0.15959	Gm48552	10	81389005	81391267	+	879	protein_coding	predicted gene, 48552 [Source:MGI Symbol;Acc:MGI:6098105]	-
ENSMUSG00000091613	8.58528	1.39e-17	6.12491	0.00724341	0.15959	Gm17046	14	5877076	5877925	+	850	processed_pseudogene	predicted gene 17046 [Source:MGI Symbol;Acc:MGI:4937873]	-
ENSMUSG00000058794	8.58528	1.39e-17	6.12491	0.00724341	0.15959	Nfe2	15	103248212	103258403	-	2988	protein_coding	nuclear factor, erythroid derived 2 [Source:MGI Symbol;Acc:MGI:97308]	TF_bZIP
ENSMUSG00000045231	1.39e-17	9.4345	-6.25788	0.00724341	0.15959	BC106179	16	23220656	23225484	-	4145	processed_transcript	cDNA sequence BC106179 [Source:MGI Symbol;Acc:MGI:3702726]	-
ENSMUSG00000021553	8.58528	1.39e-17	6.12491	0.00724341	0.15959	Slc28a3	13	58545399	58610877	-	7902	protein_coding	solute carrier family 28 (sodium-coupled nucleoside transporter), member 3 [Source:MGI Symbol;Acc:MGI:2137361]	-
ENSMUSG00000022286	8.58528	1.39e-17	6.12491	0.00724341	0.15959	Grhl2	15	37233036	37363569	+	8613	protein_coding	grainyhead like transcription factor 2 [Source:MGI Symbol;Acc:MGI:2182543]	CP2
ENSMUSG00000084893	1.39e-17	9.4345	-6.25788	0.00724341	0.15959	Hba-ps4	17	26286363	26287061	-	447	unprocessed_pseudogene	hemoglobin alpha, pseudogene 4 [Source:MGI Symbol;Acc:MGI:96018]	-
ENSMUSG00000027520	8.58528	1.39e-17	6.12491	0.00724341	0.15959	Zdbf2	1	63273265	63314576	+	12659	protein_coding	zinc finger, DBF-type containing 2 [Source:MGI Symbol;Acc:MGI:1921134]	-
ENSMUSG00000029306	1.39e-17	9.4345	-6.25788	0.00724341	0.15959	Ibsp	5	104299171	104311469	+	2068	protein_coding	integrin binding sialoprotein [Source:MGI Symbol;Acc:MGI:96389]	-
ENSMUSG00000110739	8.58528	1.39e-17	6.12491	0.00724341	0.15959	Gm17950	9	102570582	102571227	-	646	processed_pseudogene	predicted gene, 17950 [Source:MGI Symbol;Acc:MGI:5010135]	-
ENSMUSG00000047021	8.58528	1.39e-17	6.12491	0.00724341	0.15959	Cfap65	1	74902071	74935599	-	7817	protein_coding	cilia and flagella associated protein 65 [Source:MGI Symbol;Acc:MGI:2444274]	-
ENSMUSG00000092490	8.58528	1.39e-17	6.12491	0.00724341	0.15959	Gm20482	7	8855847	8862851	-	1644	transcribed_unprocessed_pseudogene	predicted gene 20482 [Source:MGI Symbol;Acc:MGI:5141947]	-
ENSMUSG00000038528	8.58528	1.39e-17	6.12491	0.00724341	0.15959	Mfsd4b5	10	39958061	39986646	-	6027	protein_coding	major facilitator superfamily domain containing 4B5 [Source:MGI Symbol;Acc:MGI:2446139]	-
ENSMUSG00000029530	8.58528	1.39e-17	6.12491	0.00724341	0.15959	Ccr9	9	123678439	123784330	+	10260	protein_coding	chemokine (C-C motif) receptor 9 [Source:MGI Symbol;Acc:MGI:1341902]	-
ENSMUSG00000051726	8.58528	1.39e-17	6.12491	0.00724341	0.15959	Kcnf1	12	17172100	17176888	-	4789	protein_coding	potassium voltage-gated channel, subfamily F, member 1 [Source:MGI Symbol;Acc:MGI:2687399]	-
ENSMUSG00000051237	8.58528	1.39e-17	6.12491	0.00724341	0.15959	9230109A22Rik	15	25137530	25238830	-	2095	lincRNA	RIKEN cDNA 9230109A22 gene [Source:MGI Symbol;Acc:MGI:2445011]	-
ENSMUSG00000026630	26.718	73.3522	-1.45247	0.0072533	0.159651	Batf3	1	191097847	191108945	+	1597	protein_coding	basic leucine zipper transcription factor, ATF-like 3 [Source:MGI Symbol;Acc:MGI:1925491]	TF_bZIP
ENSMUSG00000028255	52.4855	17.8171	1.55243	0.00726739	0.159804	Clca1	3	145003817	145032776	-	3777	protein_coding	chloride channel accessory 1 [Source:MGI Symbol;Acc:MGI:1346342]	-
ENSMUSG00000116657	181.323	76.4957	1.24386	0.0073152	0.160698	AC127341.3	17	27545707	27556518	-	10812	antisense	novel transcript	-
ENSMUSG00000000244	130.742	299.684	-1.19588	0.00733497	0.160975	Tspan32	7	143005046	143019644	+	6234	protein_coding	tetraspanin 32 [Source:MGI Symbol;Acc:MGI:1350360]	-
ENSMUSG00000028266	511.529	1120.14	-1.13058	0.00741152	0.162496	Lmo4	3	144188530	144205220	-	3530	protein_coding	LIM domain only 4 [Source:MGI Symbol;Acc:MGI:109360]	-
ENSMUSG00000026649	27.6724	75.4479	-1.44265	0.00743096	0.162763	Cfap126	1	171113918	171126967	+	1774	protein_coding	cilia and flagella associated protein 126 [Source:MGI Symbol;Acc:MGI:1922722]	-
ENSMUSG00000086859	285.347	630.799	-1.14409	0.0074853	0.163794	Snhg20	11	117076008	117078955	+	2795	lincRNA	small nucleolar RNA host gene 20 [Source:MGI Symbol;Acc:MGI:1924222]	-
ENSMUSG00000050957	56.3029	136.222	-1.27266	0.00749527	0.163852	Insl6	19	29321344	29325356	-	708	protein_coding	insulin-like 6 [Source:MGI Symbol;Acc:MGI:1351595]	-
ENSMUSG00000032727	200.41	85.9262	1.22068	0.00750345	0.163872	Mier3	13	111680979	111718596	+	6094	protein_coding	MIER family member 3 [Source:MGI Symbol;Acc:MGI:2442317]	MYB
ENSMUSG00000024426	180.369	404.467	-1.16448	0.00753127	0.164151	Atat1	17	35897595	35910075	-	4586	protein_coding	alpha tubulin acetyltransferase 1 [Source:MGI Symbol;Acc:MGI:1913869]	-
ENSMUSG00000026189	199.456	445.332	-1.15828	0.00753365	0.164151	Pecr	1	72259167	72284314	-	1516	protein_coding	peroxisomal trans-2-enoyl-CoA reductase [Source:MGI Symbol;Acc:MGI:2148199]	-
ENSMUSG00000005087	4851.92	2242.36	1.1135	0.00753848	0.164151	Cd44	2	102811141	102901665	-	6776	protein_coding	CD44 antigen [Source:MGI Symbol;Acc:MGI:88338]	-
ENSMUSG00000009549	1213.93	2632.16	-1.11647	0.00757045	0.164151	Srp14	2	118475850	118479711	-	1195	protein_coding	signal recognition particle 14 [Source:MGI Symbol;Acc:MGI:107169]	-
ENSMUSG00000040651	681.403	309.114	1.14008	0.00757505	0.164151	Fam208a	14	27428834	27483555	+	13627	protein_coding	family with sequence similarity 208, member A [Source:MGI Symbol;Acc:MGI:1921694]	-
ENSMUSG00000074219	8.58528	30.3911	-1.80796	0.00758204	0.164151	Gm10644	8	83932329	83955205	-	2798	protein_coding	predicted gene 10644 [Source:MGI Symbol;Acc:MGI:3704314]	-
ENSMUSG00000038173	8.58528	30.3911	-1.80796	0.00758204	0.164151	Enpp6	8	46986887	47096762	+	6412	protein_coding	ectonucleotide pyrophosphatase/phosphodiesterase 6 [Source:MGI Symbol;Acc:MGI:2445171]	-
ENSMUSG00000096974	7.63092	30.3911	-1.97531	0.00758204	0.164151	Gm26881	4	43045966	43053254	+	661	antisense	predicted gene, 26881 [Source:MGI Symbol;Acc:MGI:5477375]	-
ENSMUSG00000049491	7.63092	30.3911	-1.97531	0.00758204	0.164151	Slc36a3	11	55124815	55151708	-	2358	protein_coding	solute carrier family 36 (proton/amino acid symporter), member 3 [Source:MGI Symbol;Acc:MGI:2665001]	-
ENSMUSG00000045102	15.2658	46.1086	-1.5864	0.00760601	0.164511	Poln	5	34007179	34169448	-	5423	protein_coding	DNA polymerase N [Source:MGI Symbol;Acc:MGI:2675617]	-
ENSMUSG00000025283	2926.99	6318.43	-1.11011	0.00765722	0.165459	Sat1	X	155213132	155216449	-	2774	protein_coding	spermidine/spermine N1-acetyl transferase 1 [Source:MGI Symbol;Acc:MGI:98233]	-
ENSMUSG00000045055	264.352	584.694	-1.14482	0.0076985	0.166191	Rpsa-ps2	10	128776371	128777250	-	880	processed_pseudogene	ribosomal protein SA, pseudogene 2 [Source:MGI Symbol;Acc:MGI:3643356]	-
ENSMUSG00000035021	1446.79	664.329	1.12275	0.00771232	0.166193	Baz1a	12	54892989	55014348	-	7159	protein_coding	bromodomain adjacent to zinc finger domain 1A [Source:MGI Symbol;Acc:MGI:1309478]	-
ENSMUSG00000028062	744.391	1616.81	-1.11888	0.00771336	0.166193	Lamtor2	3	88549819	88553074	-	1218	protein_coding	late endosomal/lysosomal adaptor, MAPK and MTOR activator 2 [Source:MGI Symbol;Acc:MGI:1932697]	-
ENSMUSG00000024944	607.918	1323.42	-1.12214	0.0077899	0.167367	Arl2	19	6134374	6141406	-	2891	protein_coding	ADP-ribosylation factor-like 2 [Source:MGI Symbol;Acc:MGI:1928393]	-
ENSMUSG00000072109	65.8464	157.179	-1.25352	0.0078148	0.167367	A530040E14Rik	1	85105946	85114035	+	2323	antisense	RIKEN cDNA A530040E14 gene [Source:MGI Symbol;Acc:MGI:3612703]	-
ENSMUSG00000042213	91.6139	35.6303	1.3596	0.00783514	0.167367	Zfand4	6	116264222	116330302	+	4181	protein_coding	zinc finger, AN1-type domain 4 [Source:MGI Symbol;Acc:MGI:1914742]	-
ENSMUSG00000040627	36.2615	92.2132	-1.34331	0.00783514	0.167367	Aicda	6	122553801	122564180	+	2653	protein_coding	activation-induced cytidine deaminase [Source:MGI Symbol;Acc:MGI:1342279]	-
ENSMUSG00000004500	117.381	48.2043	1.28194	0.00786138	0.167367	Zfp324	7	12965838	12974236	+	4776	protein_coding	zinc finger protein 324 [Source:MGI Symbol;Acc:MGI:2444641]	zf-C2H2
ENSMUSG00000111752	15.2658	2.09975	2.79344	0.00786477	0.167367	Gm38575	10	85220942	85266392	-	4302	processed_transcript	predicted gene, 38575 [Source:MGI Symbol;Acc:MGI:5621460]	-
ENSMUSG00000052889	15.2658	2.09975	2.79344	0.00786477	0.167367	Prkcb	7	122288751	122634402	+	7651	protein_coding	protein kinase C, beta [Source:MGI Symbol;Acc:MGI:97596]	-
ENSMUSG00000112690	1.90472	14.6736	-2.86298	0.00786477	0.167367	Gm2446	12	55217176	55226072	-	772	unprocessed_pseudogene	predicted gene 2446 [Source:MGI Symbol;Acc:MGI:3780613]	-
ENSMUSG00000003153	1.90472	14.6736	-2.86298	0.00786477	0.167367	Slc2a3	6	122727809	122801640	-	7245	protein_coding	solute carrier family 2 (facilitated glucose transporter), member 3 [Source:MGI Symbol;Acc:MGI:95757]	-
ENSMUSG00000097523	1.90472	14.6736	-2.86298	0.00786477	0.167367	1700022N22Rik	17	25985815	25988469	+	709	lincRNA	RIKEN cDNA 1700022N22 gene [Source:MGI Symbol;Acc:MGI:1916681]	-
ENSMUSG00000111377	15.2658	2.09975	2.79344	0.00786477	0.167367	Gm40634	10	43740114	43743087	-	2001	lincRNA	predicted gene, 40634 [Source:MGI Symbol;Acc:MGI:5623519]	-
ENSMUSG00000096140	15.2658	2.09975	2.79344	0.00786477	0.167367	Ankrd66	17	43534188	43543639	-	1307	protein_coding	ankyrin repeat domain 66 [Source:MGI Symbol;Acc:MGI:1925106]	-
ENSMUSG00000038248	1.90472	14.6736	-2.86298	0.00786477	0.167367	Sobp	10	43002500	43174530	-	5529	protein_coding	sine oculis binding protein [Source:MGI Symbol;Acc:MGI:1924427]	-
ENSMUSG00000104344	47.7138	15.7215	1.59451	0.00792952	0.168585	Gm38077	9	105064777	105068021	+	3245	TEC	predicted gene, 38077 [Source:MGI Symbol;Acc:MGI:5611305]	-
ENSMUSG00000110129	12.4027	38.7738	-1.63402	0.00794554	0.168755	Gm45453	8	22410457	22411309	+	853	TEC	predicted gene 45453 [Source:MGI Symbol;Acc:MGI:5791289]	-
ENSMUSG00000046718	2976.62	6401.21	-1.10463	0.00795256	0.168755	Bst2	8	71534255	71537456	-	903	protein_coding	bone marrow stromal cell antigen 2 [Source:MGI Symbol;Acc:MGI:1916800]	-
ENSMUSG00000046079	1780.82	822.552	1.11425	0.00797834	0.169142	Lrrc8d	5	105699969	105832436	+	12573	protein_coding	leucine rich repeat containing 8D [Source:MGI Symbol;Acc:MGI:1922368]	-
ENSMUSG00000025006	340.7	151.94	1.1644	0.00809758	0.171508	Sorbs1	19	40294753	40513779	-	13472	protein_coding	sorbin and SH3 domain containing 1 [Source:MGI Symbol;Acc:MGI:700014]	-
ENSMUSG00000024827	24.8093	6.29101	1.95953	0.00813533	0.171983	Gldc	19	30098449	30175418	-	3754	protein_coding	glycine decarboxylase [Source:MGI Symbol;Acc:MGI:1341155]	-
ENSMUSG00000088552	24.8093	6.29101	1.95953	0.00813533	0.171983	Mir1957a	4	119129779	119129844	+	66	miRNA	microRNA 1957a [Source:MGI Symbol;Acc:MGI:3837121]	-
ENSMUSG00000047617	51.5312	124.696	-1.2727	0.00815377	0.172211	Paxx	2	25455141	25461094	-	2066	protein_coding	non-homologous end joining factor [Source:MGI Symbol;Acc:MGI:2442831]	-
ENSMUSG00000036769	138.377	57.6347	1.26191	0.00819666	0.172755	Wdr44	X	23693051	23806025	+	8353	protein_coding	WD repeat domain 44 [Source:MGI Symbol;Acc:MGI:1919654]	-
ENSMUSG00000007682	316.841	140.413	1.17342	0.00820079	0.172755	Dio2	12	90724552	90738438	-	5815	protein_coding	deiodinase, iodothyronine, type II [Source:MGI Symbol;Acc:MGI:1338833]	-
ENSMUSG00000044475	254.808	561.642	-1.13982	0.00820261	0.172755	Ascc1	10	60002805	60099988	+	2193	protein_coding	activating signal cointegrator 1 complex subunit 1 [Source:MGI Symbol;Acc:MGI:1916340]	-
ENSMUSG00000006262	577.379	263.01	1.13406	0.00821909	0.17294	Mob1b	5	88720855	88764220	+	15033	protein_coding	MOB kinase activator 1B [Source:MGI Symbol;Acc:MGI:1915723]	-
ENSMUSG00000056476	17.1745	50.2999	-1.54298	0.00823221	0.173054	Med12l	3	59005825	59318682	+	12763	protein_coding	mediator complex subunit 12-like [Source:MGI Symbol;Acc:MGI:2139916]	-
ENSMUSG00000000740	21272.5	45463.3	-1.09571	0.00829643	0.173773	Rpl13	8	123102350	123105244	+	2595	protein_coding	ribosomal protein L13 [Source:MGI Symbol;Acc:MGI:105922]	-
ENSMUSG00000004317	775.884	356.267	1.12263	0.00831753	0.173773	Clcn5	X	7153810	7319358	-	11452	protein_coding	chloride channel, voltage-sensitive 5 [Source:MGI Symbol;Acc:MGI:99486]	-
ENSMUSG00000024248	2668.36	5712.78	-1.0982	0.0083385	0.173773	Cox7a2l	17	83501919	83514333	-	1147	protein_coding	cytochrome c oxidase subunit 7A2 like [Source:MGI Symbol;Acc:MGI:106015]	-
ENSMUSG00000036109	41.0333	12.578	1.69662	0.00835646	0.173773	Mbnl3	X	51117269	51206532	-	8743	protein_coding	muscleblind like splicing factor 3 [Source:MGI Symbol;Acc:MGI:2444912]	-
ENSMUSG00000097193	28.6267	74.4	-1.37381	0.0083568	0.173773	Gm26664	8	84665128	84669406	+	705	lincRNA	predicted gene, 26664 [Source:MGI Symbol;Acc:MGI:5477158]	-
ENSMUSG00000027078	464.766	1008.02	-1.11672	0.00838782	0.173773	Ube2l6	2	84798828	84810335	+	1996	protein_coding	ubiquitin-conjugating enzyme E2L 6 [Source:MGI Symbol;Acc:MGI:1914500]	-
ENSMUSG00000046959	11.4483	1.05194	3.30337	0.00839028	0.173773	Slc26a1	5	108669878	108675569	-	4050	protein_coding	solute carrier family 26 (sulfate transporter), member 1 [Source:MGI Symbol;Acc:MGI:2385894]	-
ENSMUSG00000099879	11.4483	1.05194	3.30337	0.00839028	0.173773	Gm29123	9	106309944	106335833	-	3657	antisense	predicted gene 29123 [Source:MGI Symbol;Acc:MGI:5579829]	-
ENSMUSG00000042345	11.4483	1.05194	3.30337	0.00839028	0.173773	Ubash3a	17	31207873	31242202	+	3328	protein_coding	ubiquitin associated and SH3 domain containing, A [Source:MGI Symbol;Acc:MGI:1926074]	-
ENSMUSG00000038026	11.4483	1.05194	3.30337	0.00839028	0.173773	Kcnj9	1	172320501	172329318	-	4288	protein_coding	potassium inwardly-rectifying channel, subfamily J, member 9 [Source:MGI Symbol;Acc:MGI:108007]	-
ENSMUSG00000030000	11.4483	1.05194	3.30337	0.00839028	0.173773	Add2	6	86028681	86124409	+	10139	protein_coding	adducin 2 (beta) [Source:MGI Symbol;Acc:MGI:87919]	-
ENSMUSG00000034853	11.4483	1.05194	3.30337	0.00839028	0.173773	Acot11	4	106744555	106804998	-	6056	protein_coding	acyl-CoA thioesterase 11 [Source:MGI Symbol;Acc:MGI:1913736]	-
ENSMUSG00000029287	11.4483	1.05194	3.30337	0.00839028	0.173773	Tgfbr3	5	107106570	107289629	-	6545	protein_coding	transforming growth factor, beta receptor III [Source:MGI Symbol;Acc:MGI:104637]	-
ENSMUSG00000113088	11.4483	1.05194	3.30337	0.00839028	0.173773	Gm36757	12	111950517	111954152	+	3556	lincRNA	predicted gene, 36757 [Source:MGI Symbol;Acc:MGI:5595916]	-
ENSMUSG00000030796	11.4483	1.05194	3.30337	0.00839028	0.173773	Tead2	7	45215753	45233644	+	4788	protein_coding	TEA domain family member 2 [Source:MGI Symbol;Acc:MGI:104904]	TEA
ENSMUSG00000085377	11.4483	1.05194	3.30337	0.00839028	0.173773	4930551L18Rik	4	95089083	95091419	-	700	lincRNA	RIKEN cDNA 4930551L18 gene [Source:MGI Symbol;Acc:MGI:1922511]	-
ENSMUSG00000039759	140.286	314.353	-1.16325	0.00841998	0.174228	Thap3	4	151982639	151988997	-	1334	protein_coding	THAP domain containing, apoptosis associated protein 3 [Source:MGI Symbol;Acc:MGI:1917126]	THAP
ENSMUSG00000022818	20.0375	4.19537	2.22411	0.00845893	0.174712	Cyp2ab1	16	20308387	20325404	-	3144	protein_coding	cytochrome P450, family 2, subfamily ab, polypeptide 1 [Source:MGI Symbol;Acc:MGI:3644957]	-
ENSMUSG00000030124	3.81347	19.9128	-2.34533	0.00845893	0.174712	Lag3	6	124904361	124911705	-	2109	protein_coding	lymphocyte-activation gene 3 [Source:MGI Symbol;Acc:MGI:106588]	-
ENSMUSG00000026784	333.065	148.796	1.16185	0.00847451	0.174873	Pdss1	2	22895522	22940266	+	4248	protein_coding	prenyl (solanesyl) diphosphate synthase, subunit 1 [Source:MGI Symbol;Acc:MGI:1889278]	-
ENSMUSG00000081051	1820.9	3895.84	-1.09723	0.00849461	0.175126	Gm15427	1	95498621	95499151	+	531	processed_pseudogene	predicted pseudogene 15427 [Source:MGI Symbol;Acc:MGI:3642341]	-
ENSMUSG00000066487	35.3072	89.0697	-1.33168	0.00850499	0.175179	Gm5786	12	59081019	59081900	+	882	processed_pseudogene	predicted pseudogene 5786 [Source:MGI Symbol;Acc:MGI:3645003]	-
ENSMUSG00000071068	29.5811	76.4957	-1.36672	0.00852412	0.175412	Treml2	17	48299498	48312533	+	4917	protein_coding	triggering receptor expressed on myeloid cells-like 2 [Source:MGI Symbol;Acc:MGI:2147038]	-
ENSMUSG00000001768	899.95	1933.25	-1.103	0.00853663	0.175509	Rin2	2	145675215	145887616	+	11271	protein_coding	Ras and Rab interactor 2 [Source:MGI Symbol;Acc:MGI:1921280]	-
ENSMUSG00000079197	572.607	1234.35	-1.10795	0.00854944	0.175612	Psme2	14	55587441	55591113	-	1764	protein_coding	proteasome (prosome, macropain) activator subunit 2 (PA28 beta) [Source:MGI Symbol;Acc:MGI:1096365]	-
ENSMUSG00000025314	1778.91	827.791	1.10355	0.00856548	0.175707	Ptprj	2	90429754	90580647	-	8352	protein_coding	protein tyrosine phosphatase, receptor type, J [Source:MGI Symbol;Acc:MGI:104574]	-
ENSMUSG00000056204	767.295	1649.29	-1.10386	0.00856975	0.175707	Pgpep1	8	70646435	70660388	-	5319	protein_coding	pyroglutamyl-peptidase I [Source:MGI Symbol;Acc:MGI:1913772]	-
ENSMUSG00000037617	148.875	62.8739	1.24205	0.00859008	0.175963	Spag1	15	36178099	36235621	+	11167	protein_coding	sperm associated antigen 1 [Source:MGI Symbol;Acc:MGI:1349387]	-
ENSMUSG00000003380	817.876	1757.22	-1.10321	0.00859952	0.175996	Rabac1	7	24969752	24972754	-	1523	protein_coding	Rab acceptor 1 (prenylated) [Source:MGI Symbol;Acc:MGI:1201692]	-
ENSMUSG00000042029	1225.38	568.977	1.10664	0.00866112	0.177054	Ncapg2	12	116405402	116463731	+	9939	protein_coding	non-SMC condensin II complex, subunit G2 [Source:MGI Symbol;Acc:MGI:1923294]	-
ENSMUSG00000015501	510.574	232.623	1.13374	0.0086734	0.177054	Hivep2	10	13966075	14151374	+	13720	protein_coding	human immunodeficiency virus type I enhancer binding protein 2 [Source:MGI Symbol;Acc:MGI:1338076]	zf-C2H2
ENSMUSG00000096145	23.8549	64.9696	-1.44039	0.00867488	0.177054	Vkorc1	7	127893063	127895617	-	840	protein_coding	vitamin K epoxide reductase complex, subunit 1 [Source:MGI Symbol;Acc:MGI:106442]	-
ENSMUSG00000073490	1767.46	823.6	1.10155	0.00868548	0.17711	Ifi207	1	173723427	173741747	-	3422	protein_coding	interferon activated gene 207 [Source:MGI Symbol;Acc:MGI:2138302]	-
ENSMUSG00000050621	1732.14	3696.75	-1.09364	0.00872432	0.17774	Rps27rt	9	114982366	114982739	-	374	protein_coding	ribosomal protein S27, retrogene [Source:MGI Symbol;Acc:MGI:3704345]	-
ENSMUSG00000038502	697.627	1496.31	-1.10073	0.00879482	0.179014	Ptov1	7	44863067	44869788	-	4213	protein_coding	prostate tumor over expressed gene 1 [Source:MGI Symbol;Acc:MGI:1933946]	-
ENSMUSG00000092564	31.4898	80.687	-1.35373	0.00883851	0.17974	BC051226	17	33908182	33909317	-	979	antisense	cDNA sequence BC051226 [Source:MGI Symbol;Acc:MGI:3039585]	-
ENSMUSG00000116946	66.8008	25.152	1.40506	0.00886945	0.180091	AC130815.2	16	31233590	31248313	+	4634	lincRNA	novel transcript	-
ENSMUSG00000001755	765.386	1638.81	-1.09825	0.00887177	0.180091	Coasy	11	101082565	101086619	+	2867	protein_coding	Coenzyme A synthase [Source:MGI Symbol;Acc:MGI:1918993]	-
ENSMUSG00000017146	915.22	423.328	1.11213	0.00889714	0.180442	Brca1	11	101488764	101551955	-	8533	protein_coding	breast cancer 1, early onset [Source:MGI Symbol;Acc:MGI:104537]	-
ENSMUSG00000018669	430.409	927.335	-1.10714	0.00896638	0.180925	Cdk5rap3	11	96907426	96916496	-	3812	protein_coding	CDK5 regulatory subunit associated protein 3 [Source:MGI Symbol;Acc:MGI:1933126]	-
ENSMUSG00000083907	26.718	7.33884	1.84756	0.00898543	0.180925	Plk-ps1	5	35554184	35555970	+	1787	processed_pseudogene	polo like kinase, pseudogene 1 [Source:MGI Symbol;Acc:MGI:103247]	-
ENSMUSG00000105201	26.718	7.33884	1.84756	0.00898543	0.180925	Gm43362	3	158033940	158036409	-	2470	TEC	predicted gene 43362 [Source:MGI Symbol;Acc:MGI:5663499]	-
ENSMUSG00000005824	6.67656	27.2476	-2.00778	0.00898543	0.180925	Tnfsf14	17	57189492	57194177	-	1847	protein_coding	tumor necrosis factor (ligand) superfamily, member 14 [Source:MGI Symbol;Acc:MGI:1355317]	-
ENSMUSG00000086682	26.718	7.33884	1.84756	0.00898543	0.180925	Gm16023	4	155608300	155624755	-	2770	processed_transcript	predicted gene 16023 [Source:MGI Symbol;Acc:MGI:3802146]	-
ENSMUSG00000104351	26.718	7.33884	1.84756	0.00898543	0.180925	Gm37125	1	172513249	172514807	+	1559	TEC	predicted gene, 37125 [Source:MGI Symbol;Acc:MGI:5610353]	-
ENSMUSG00000030205	6.67656	27.2476	-2.00778	0.00898543	0.180925	Gprc5d	6	135105991	135118283	-	1385	protein_coding	G protein-coupled receptor, family C, group 5, member D [Source:MGI Symbol;Acc:MGI:1935037]	-
ENSMUSG00000032623	6.67656	27.2476	-2.00778	0.00898543	0.180925	Oas1d	5	120914536	120921652	+	2021	protein_coding	2'-5' oligoadenylate synthetase 1D [Source:MGI Symbol;Acc:MGI:2140770]	-
ENSMUSG00000095115	2148.24	1006.97	1.09305	0.00902311	0.181441	Itpripl2	7	118485111	118491975	-	6865	protein_coding	inositol 1,4,5-triphosphate receptor interacting protein-like 2 [Source:MGI Symbol;Acc:MGI:2442416]	-
ENSMUSG00000059708	56.3029	19.9128	1.49408	0.00903088	0.181441	Akap17b	X	36608314	36645395	-	6003	protein_coding	A kinase (PRKA) anchor protein 17B [Source:MGI Symbol;Acc:MGI:2443758]	-
ENSMUSG00000066315	184.186	405.515	-1.13801	0.00903529	0.181441	Gm12918	4	10848420	10849055	+	636	processed_pseudogene	predicted gene 12918 [Source:MGI Symbol;Acc:MGI:3652005]	-
ENSMUSG00000026822	870.365	403.419	1.10912	0.00905493	0.181473	Lcn2	2	32384633	32388252	-	2623	protein_coding	lipocalin 2 [Source:MGI Symbol;Acc:MGI:96757]	-
ENSMUSG00000031805	388.417	837.221	-1.10773	0.00906644	0.181473	Jak3	8	71676296	71690575	+	5352	protein_coding	Janus kinase 3 [Source:MGI Symbol;Acc:MGI:99928]	-
ENSMUSG00000061111	438.998	945.148	-1.10609	0.00906775	0.181473	Mcrip1	11	120542888	120549727	-	1282	protein_coding	MAPK regulated corepressor interacting protein 1 [Source:MGI Symbol;Acc:MGI:2384752]	-
ENSMUSG00000026179	626.051	1341.23	-1.09904	0.00906921	0.181473	Pnkd	1	74284930	74353694	+	7832	protein_coding	paroxysmal nonkinesiogenic dyskinesia [Source:MGI Symbol;Acc:MGI:1930773]	-
ENSMUSG00000079470	415.139	188.614	1.13768	0.00916212	0.183169	Utp14b	1	78658038	78671512	+	7679	protein_coding	UTP14B small subunit processome component [Source:MGI Symbol;Acc:MGI:2445092]	-
ENSMUSG00000022827	132.651	55.5391	1.25432	0.00920858	0.183934	Rabl3	16	37539885	37572385	+	6369	protein_coding	RAB, member RAS oncogene family-like 3 [Source:MGI Symbol;Acc:MGI:1914907]	-
ENSMUSG00000067736	36.2615	10.4823	1.77905	0.00927012	0.184942	Gm10222	1	24612407	24612700	-	294	unprocessed_pseudogene	predicted gene 10222 [Source:MGI Symbol;Acc:MGI:3642643]	-
ENSMUSG00000045128	12709.1	26865.4	-1.07988	0.0092755	0.184942	Rpl18a	8	70894722	70897412	-	1739	protein_coding	ribosomal protein L18A [Source:MGI Symbol;Acc:MGI:1924058]	-
ENSMUSG00000032554	89.7052	205.379	-1.1938	0.00928466	0.18496	Trf	9	103204001	103230444	-	3320	protein_coding	transferrin [Source:MGI Symbol;Acc:MGI:98821]	-
ENSMUSG00000026131	6918.09	3268.19	1.08186	0.00929613	0.185024	Dst	1	33908225	34308661	+	41155	protein_coding	dystonin [Source:MGI Symbol;Acc:MGI:104627]	-
ENSMUSG00000020185	103.066	41.9173	1.2956	0.00934502	0.185833	E2f7	10	110745439	110787384	+	9009	protein_coding	E2F transcription factor 7 [Source:MGI Symbol;Acc:MGI:1289147]	E2F
ENSMUSG00000072772	28.6267	73.3522	-1.35338	0.0093986	0.186395	Grcc10	6	124739183	124741374	-	1988	protein_coding	gene rich cluster, C10 gene [Source:MGI Symbol;Acc:MGI:1315201]	-
ENSMUSG00000102856	16.2201	47.1564	-1.53196	0.009406	0.186395	Gm37084	1	131086252	131092149	-	5898	TEC	predicted gene, 37084 [Source:MGI Symbol;Acc:MGI:5610312]	-
ENSMUSG00000113440	16.2201	47.1564	-1.53196	0.009406	0.186395	Gm46404	13	23441822	23445935	-	4114	lincRNA	predicted gene, 46404 [Source:MGI Symbol;Acc:MGI:5826041]	-
ENSMUSG00000042489	759.66	353.123	1.10493	0.00940651	0.186395	Clspn	4	126556935	126593903	+	7186	protein_coding	claspin [Source:MGI Symbol;Acc:MGI:2445153]	-
ENSMUSG00000042699	3810.72	1800.18	1.08188	0.00945497	0.18719	Dhx9	1	153455758	153487660	-	9603	protein_coding	DEAH (Asp-Glu-Ala-His) box polypeptide 9 [Source:MGI Symbol;Acc:MGI:108177]	-
ENSMUSG00000054364	2663.59	1256.35	1.08406	0.00946837	0.18729	Rhob	12	8497661	8500009	-	2349	protein_coding	ras homolog family member B [Source:MGI Symbol;Acc:MGI:107949]	-
ENSMUSG00000020823	1088.91	2308.38	-1.0839	0.00954184	0.188577	Sec14l1	11	117115168	117159268	+	7176	protein_coding	SEC14-like lipid binding 1 [Source:MGI Symbol;Acc:MGI:1921386]	-
ENSMUSG00000097729	29.5811	75.4479	-1.34685	0.0095587	0.188744	2310015A10Rik	12	80120546	80132844	-	2330	processed_transcript	RIKEN cDNA 2310015A10 gene [Source:MGI Symbol;Acc:MGI:1916798]	-
ENSMUSG00000058603	513.437	1094.99	-1.09245	0.00962812	0.189948	Rpl28-ps1	1	128038569	128038982	+	414	processed_pseudogene	ribosomal protein L28, pseudogene 1 [Source:MGI Symbol;Acc:MGI:3705349]	-
ENSMUSG00000116757	62.029	145.653	-1.22972	0.00965913	0.190393	AC121151.1	17	16557246	16558043	+	798	processed_pseudogene	ribosomal protein L7A (Rpl7a) pseudogene	-
ENSMUSG00000059659	38.1702	11.5302	1.71685	0.00972615	0.191004	Gm10069	6	128438757	128503281	+	4370	antisense	predicted gene 10069 [Source:MGI Symbol;Acc:MGI:3641875]	-
ENSMUSG00000028139	7.63092	29.3433	-1.92489	0.00973082	0.191004	Riiad1	3	94464983	94480341	-	813	protein_coding	regulatory subunit of type II PKA R-subunit (RIIa) domain containing 1 [Source:MGI Symbol;Acc:MGI:1913603]	-
ENSMUSG00000047959	21.9462	5.24319	2.04102	0.00973269	0.191004	Kcna3	3	107036169	107038070	+	1902	protein_coding	potassium voltage-gated channel, shaker-related subfamily, member 3 [Source:MGI Symbol;Acc:MGI:96660]	-
ENSMUSG00000041202	21.9462	5.24319	2.04102	0.00973269	0.191004	Pla2g2d	4	138775735	138782046	+	2243	protein_coding	phospholipase A2, group IID [Source:MGI Symbol;Acc:MGI:1341796]	-
ENSMUSG00000038239	4.76784	22.0085	-2.1761	0.00973269	0.191004	Hrc	7	45335290	45338974	+	2566	protein_coding	histidine rich calcium binding protein [Source:MGI Symbol;Acc:MGI:96226]	-
ENSMUSG00000114536	2052.81	970.296	1.08101	0.00982173	0.192583	Gm48837	13	112356925	112367845	-	2849	antisense	predicted gene, 48837 [Source:MGI Symbol;Acc:MGI:6098566]	-
ENSMUSG00000030016	1282.65	603.555	1.08742	0.00989191	0.19379	Zfp638	6	83867109	83989550	+	15810	protein_coding	zinc finger protein 638 [Source:MGI Symbol;Acc:MGI:1203484]	-
ENSMUSG00000031221	908.539	1919.63	-1.0791	0.00997755	0.195277	Igbp1	X	100494291	100516125	+	5717	protein_coding	immunoglobulin (CD79A) binding protein 1 [Source:MGI Symbol;Acc:MGI:1346500]	-
ENSMUSG00000020423	268.169	577.359	-1.10594	0.00999364	0.195277	Btg2	1	134075170	134079120	-	2743	protein_coding	B cell translocation gene 2, anti-proliferative [Source:MGI Symbol;Acc:MGI:108384]	-
ENSMUSG00000057657	58.2116	136.222	-1.22467	0.0100116	0.195277	Rps18-ps3	8	107262793	107263248	-	456	processed_pseudogene	ribosomal protein S18, pseudogene 3 [Source:MGI Symbol;Acc:MGI:3642474]	-
ENSMUSG00000074671	2.8591	16.7693	-2.49897	0.0100337	0.195277	Tspyl3	2	153222370	153225441	-	3072	protein_coding	TSPY-like 3 [Source:MGI Symbol;Acc:MGI:2139328]	-
ENSMUSG00000062960	17.1745	3.14756	2.4044	0.0100337	0.195277	Kdr	5	75932827	75978458	-	9030	protein_coding	kinase insert domain protein receptor [Source:MGI Symbol;Acc:MGI:96683]	-
ENSMUSG00000114568	2.8591	16.7693	-2.49897	0.0100337	0.195277	Gm48732	13	67143672	67145366	-	1617	lincRNA	predicted gene, 48732 [Source:MGI Symbol;Acc:MGI:6098394]	-
ENSMUSG00000064023	17.1745	3.14756	2.4044	0.0100337	0.195277	Klk8	7	43797577	43803826	+	1540	protein_coding	kallikrein related-peptidase 8 [Source:MGI Symbol;Acc:MGI:1343327]	-
ENSMUSG00000022788	280.576	126.792	1.14522	0.0100374	0.195277	Fgd4	16	16416917	16600549	-	17517	protein_coding	FYVE, RhoGEF and PH domain containing 4 [Source:MGI Symbol;Acc:MGI:2183747]	-
ENSMUSG00000031502	59.166	138.318	-1.22327	0.0100832	0.195999	Col4a1	8	11198423	11312826	-	7464	protein_coding	collagen, type IV, alpha 1 [Source:MGI Symbol;Acc:MGI:88454]	-
ENSMUSG00000081406	708.125	1498.4	-1.0812	0.0101076	0.196303	Rps6-ps4	2	75191073	75191822	-	750	processed_pseudogene	ribosomal protein S6, pseudogene 4 [Source:MGI Symbol;Acc:MGI:3650907]	-
ENSMUSG00000073412	71.5726	163.466	-1.18998	0.0102318	0.198278	Lst1	17	35185095	35188439	-	415	protein_coding	leukocyte specific transcript 1 [Source:MGI Symbol;Acc:MGI:1096324]	-
ENSMUSG00000042638	19.0832	53.4434	-1.47927	0.0102358	0.198278	Gucy2c	6	136697284	136781765	-	3959	protein_coding	guanylate cyclase 2c [Source:MGI Symbol;Acc:MGI:106903]	-
ENSMUSG00000097842	19.0832	53.4434	-1.47927	0.0102358	0.198278	9330104G04Rik	7	16871347	16874886	-	3510	lincRNA	RIKEN cDNA 9330104G04 gene [Source:MGI Symbol;Acc:MGI:2445112]	-
ENSMUSG00000032815	477.172	221.096	1.10943	0.0102797	0.198956	Fanca	8	123268300	123318576	-	8761	protein_coding	Fanconi anemia, complementation group A [Source:MGI Symbol;Acc:MGI:1341823]	-
ENSMUSG00000020593	568.79	1203.96	-1.08164	0.0103431	0.200011	Lpin1	12	16535669	16610966	-	9665	protein_coding	lipin 1 [Source:MGI Symbol;Acc:MGI:1891340]	-
ENSMUSG00000038651	9.53963	31.4389	-1.70674	0.0103844	0.200638	Sycp2l	13	41114307	41174351	+	2823	protein_coding	synaptonemal complex protein 2-like [Source:MGI Symbol;Acc:MGI:2685114]	-
ENSMUSG00000071748	69.6638	27.2476	1.35056	0.0104142	0.200784	Gm14698	X	68821093	68825318	+	4226	protein_coding	predicted gene 14698 [Source:MGI Symbol;Acc:MGI:3709613]	-
ENSMUSG00000025194	69.6638	27.2476	1.35056	0.0104142	0.200784	Abcc2	19	43782192	43840740	+	8532	protein_coding	ATP-binding cassette, sub-family C (CFTR/MRP), member 2 [Source:MGI Symbol;Acc:MGI:1352447]	-
ENSMUSG00000003119	703.354	330.071	1.09121	0.0104188	0.200784	Cdk12	11	98203059	98278504	+	11730	protein_coding	cyclin-dependent kinase 12 [Source:MGI Symbol;Acc:MGI:1098802]	-
ENSMUSG00000114940	54.3942	19.9128	1.44444	0.0104737	0.201395	Gm21378	13	120099087	120100332	-	1246	processed_pseudogene	predicted gene, 21378 [Source:MGI Symbol;Acc:MGI:5434733]	-
ENSMUSG00000086264	54.3942	19.9128	1.44444	0.0104737	0.201395	Gm15850	1	136126178	136131183	-	2049	processed_transcript	predicted gene 15850 [Source:MGI Symbol;Acc:MGI:3801986]	-
ENSMUSG00000035944	97.3401	216.905	-1.15486	0.010479	0.201395	Ttc38	15	85832306	85858822	+	3842	protein_coding	tetratricopeptide repeat domain 38 [Source:MGI Symbol;Acc:MGI:2146198]	-
ENSMUSG00000003779	1074.6	508.202	1.08015	0.0104864	0.201395	Kif20a	18	34624624	34633265	+	3796	protein_coding	kinesin family member 20A [Source:MGI Symbol;Acc:MGI:1201682]	-
ENSMUSG00000080885	14.3114	41.9173	-1.54161	0.0105118	0.201538	Rpl10-ps6	19	37295155	37295796	-	642	processed_pseudogene	ribosomal protein L10, pseudogene 6 [Source:MGI Symbol;Acc:MGI:3782343]	-
ENSMUSG00000032135	14.3114	41.9173	-1.54161	0.0105118	0.201538	Mcam	9	44134469	44142727	+	3350	protein_coding	melanoma cell adhesion molecule [Source:MGI Symbol;Acc:MGI:1933966]	-
ENSMUSG00000003282	71.5726	28.2955	1.33528	0.0105708	0.20215	Plag1	4	3900996	3938423	-	8487	protein_coding	pleiomorphic adenoma gene 1 [Source:MGI Symbol;Acc:MGI:1891916]	zf-C2H2
ENSMUSG00000044068	28.6267	72.3044	-1.33266	0.0105708	0.20215	Zrsr1	11	22972005	22976496	+	4492	protein_coding	zinc finger (CCCH type), RNA binding motif and serine/arginine rich 1 [Source:MGI Symbol;Acc:MGI:98885]	-
ENSMUSG00000052631	28.6267	72.3044	-1.33266	0.0105708	0.20215	Sh2d6	6	72513644	72521634	-	1737	protein_coding	SH2 domain containing 6 [Source:MGI Symbol;Acc:MGI:1918380]	-
ENSMUSG00000041498	589.786	275.584	1.09738	0.010627	0.203053	Kif14	1	136466343	136531511	+	10358	protein_coding	kinesin family member 14 [Source:MGI Symbol;Acc:MGI:1098226]	-
ENSMUSG00000072501	774.93	364.649	1.08732	0.0106936	0.204005	Phf20l1	15	66577560	66647976	+	17447	protein_coding	PHD finger protein 20-like 1 [Source:MGI Symbol;Acc:MGI:2444412]	-
ENSMUSG00000058905	20.9919	57.6347	-1.45131	0.010695	0.204005	Gm10051	5	133475123	133475536	+	414	processed_pseudogene	predicted pseudogene 10051 [Source:MGI Symbol;Acc:MGI:3641791]	-
ENSMUSG00000094441	136.468	58.6826	1.21596	0.0107685	0.205232	Zfp955a	17	33241519	33255040	-	1638	protein_coding	zinc finger protein 955A [Source:MGI Symbol;Acc:MGI:4834570]	zf-C2H2
ENSMUSG00000084408	23.8549	6.29101	1.90324	0.0108117	0.20557	Gm11870	4	16011005	16012326	-	1322	processed_pseudogene	predicted gene 11870 [Source:MGI Symbol;Acc:MGI:3650285]	-
ENSMUSG00000090248	5.7222	24.1041	-2.04975	0.0108117	0.20557	Gm14027	2	129016952	129021756	+	622	processed_transcript	predicted gene 14027 [Source:MGI Symbol;Acc:MGI:3757578]	-
ENSMUSG00000048621	48.6681	116.313	-1.25466	0.0108137	0.20557	Gm6377	X	109196756	109200439	+	2795	protein_coding	predicted gene 6377 [Source:MGI Symbol;Acc:MGI:3647255]	-
ENSMUSG00000084111	278.667	593.077	-1.0893	0.0108294	0.205695	Gm15710	5	92140294	92140929	-	636	processed_pseudogene	predicted gene 15710 [Source:MGI Symbol;Acc:MGI:3783151]	-
ENSMUSG00000097207	43.8963	14.6736	1.57326	0.0108508	0.205926	6030443J06Rik	5	22550432	22807850	+	7595	lincRNA	RIKEN cDNA 6030443J06 gene [Source:MGI Symbol;Acc:MGI:2444595]	-
ENSMUSG00000021990	624.142	292.349	1.09388	0.0108637	0.205998	Spata13	14	60634001	60764556	+	9102	protein_coding	spermatogenesis associated 13 [Source:MGI Symbol;Acc:MGI:104838]	-
ENSMUSG00000032407	2360.11	1128.52	1.06435	0.0108896	0.206166	U2surp	9	95456898	95511996	-	14642	protein_coding	U2 snRNP-associated SURP domain containing [Source:MGI Symbol;Acc:MGI:1915208]	-
ENSMUSG00000057863	5137.27	10692.1	-1.05745	0.010891	0.206166	Rpl36	17	56613416	56614243	+	383	protein_coding	ribosomal protein L36 [Source:MGI Symbol;Acc:MGI:1860603]	-
ENSMUSG00000105572	59.166	22.0085	1.42194	0.0109014	0.20619	Gm43300	3	119727748	119729790	-	2043	TEC	predicted gene 43300 [Source:MGI Symbol;Acc:MGI:5663437]	-
ENSMUSG00000025856	425.637	897.996	-1.07684	0.0109215	0.206396	Pdgfa	5	138976014	138997370	-	3119	protein_coding	platelet derived growth factor, alpha [Source:MGI Symbol;Acc:MGI:97527]	-
ENSMUSG00000060036	23050.5	47883.8	-1.05474	0.010983	0.207385	Rpl3	15	80077791	80091868	-	3175	protein_coding	ribosomal protein L3 [Source:MGI Symbol;Acc:MGI:1351605]	-
ENSMUSG00000110388	124.062	52.3956	1.24171	0.0111127	0.209656	Gm30329	8	79225930	79233224	+	3077	antisense	predicted gene, 30329 [Source:MGI Symbol;Acc:MGI:5589488]	-
ENSMUSG00000032425	64.8921	148.796	-1.19553	0.0111337	0.209875	Zfp949	9	88548020	88571061	+	4110	protein_coding	zinc finger protein 949 [Source:MGI Symbol;Acc:MGI:1918890]	zf-C2H2
ENSMUSG00000019132	5306.19	2554.62	1.05454	0.0112578	0.211818	BC005537	13	24801657	24816197	+	5849	protein_coding	cDNA sequence BC005537 [Source:MGI Symbol;Acc:MGI:2441726]	-
ENSMUSG00000022533	3029.11	1455.44	1.05738	0.0112632	0.211818	Atp13a3	16	30312423	30405975	-	9938	protein_coding	ATPase type 13A3 [Source:MGI Symbol;Acc:MGI:2685387]	-
ENSMUSG00000041263	80.1617	180.231	-1.16751	0.011265	0.211818	Rusc1	3	89083981	89093311	-	5598	protein_coding	RUN and SH3 domain containing 1 [Source:MGI Symbol;Acc:MGI:1919546]	-
ENSMUSG00000041000	129.788	55.5391	1.22288	0.0113147	0.212575	Trim62	4	128883580	128911328	+	5015	protein_coding	tripartite motif-containing 62 [Source:MGI Symbol;Acc:MGI:1914775]	-
ENSMUSG00000026172	290.119	615.081	-1.08377	0.0113388	0.212816	Bcs1l	1	74588289	74592443	+	2192	protein_coding	BCS1-like (yeast) [Source:MGI Symbol;Acc:MGI:1914071]	-
ENSMUSG00000031722	433.272	911.617	-1.07292	0.0113465	0.212816	Hp	8	109575128	109579172	-	1606	protein_coding	haptoglobin [Source:MGI Symbol;Acc:MGI:96211]	-
ENSMUSG00000051550	180.369	387.702	-1.10342	0.0113929	0.213507	Zfp579	7	4983483	4996158	-	4159	protein_coding	zinc finger protein 579 [Source:MGI Symbol;Acc:MGI:1915740]	zf-C2H2
ENSMUSG00000063856	7709.25	3720.85	1.05093	0.0114402	0.214215	Gpx1	9	108338903	108340343	+	1441	protein_coding	glutathione peroxidase 1 [Source:MGI Symbol;Acc:MGI:104887]	-
ENSMUSG00000076441	625.097	1307.7	-1.06471	0.0114675	0.214548	Ass1	2	31470207	31520672	+	2414	protein_coding	argininosuccinate synthetase 1 [Source:MGI Symbol;Acc:MGI:88090]	-
ENSMUSG00000037235	114.518	250.436	-1.12794	0.0115167	0.215289	Mxd4	5	34173883	34187720	-	8483	protein_coding	Max dimerization protein 4 [Source:MGI Symbol;Acc:MGI:104991]	bHLH
ENSMUSG00000048234	5862.58	2831.24	1.05007	0.0115715	0.215388	Rnf149	1	39551296	39577405	-	2838	protein_coding	ring finger protein 149 [Source:MGI Symbol;Acc:MGI:2677438]	-
ENSMUSG00000110057	36.2615	88.0219	-1.27629	0.0115742	0.215388	Gm2225	8	78486034	78486410	-	377	processed_pseudogene	predicted gene 2225 [Source:MGI Symbol;Acc:MGI:3780395]	-
ENSMUSG00000001948	25.7636	67.0652	-1.37564	0.0116011	0.215388	Spa17	9	37603290	37613722	-	1061	protein_coding	sperm autoantigenic protein 17 [Source:MGI Symbol;Acc:MGI:1333778]	-
ENSMUSG00000038451	163.19	351.028	-1.10439	0.0116385	0.215388	Spsb2	6	124808661	124810619	+	1658	protein_coding	splA/ryanodine receptor domain and SOCS box containing 2 [Source:MGI Symbol;Acc:MGI:1315199]	-
ENSMUSG00000022450	659.453	1374.76	-1.05968	0.0116534	0.215388	Ndufa6	15	82350140	82354322	-	1801	protein_coding	NADH:ubiquinone oxidoreductase subunit A6 [Source:MGI Symbol;Acc:MGI:1914380]	-
ENSMUSG00000063810	321.613	148.796	1.11139	0.0116621	0.215388	Alms1	6	85587531	85702753	+	20273	protein_coding	ALMS1, centrosome and basal body associated [Source:MGI Symbol;Acc:MGI:1934606]	-
ENSMUSG00000045322	447.587	209.57	1.09432	0.0116622	0.215388	Tlr9	9	106222598	106226883	+	3478	protein_coding	toll-like receptor 9 [Source:MGI Symbol;Acc:MGI:1932389]	-
ENSMUSG00000037286	646.092	305.971	1.07806	0.0116999	0.215388	Stag1	9	100597798	100959375	+	11781	protein_coding	stromal antigen 1 [Source:MGI Symbol;Acc:MGI:1098658]	-
ENSMUSG00000113473	25.7636	7.33884	1.79534	0.0117239	0.215388	Gm7045	13	62670299	62670903	-	605	processed_pseudogene	predicted gene 7045 [Source:MGI Symbol;Acc:MGI:3779655]	-
ENSMUSG00000074269	25.7636	7.33884	1.79534	0.0117239	0.215388	Rec114	9	58652850	58743964	-	1277	protein_coding	REC114 meiotic recombination protein [Source:MGI Symbol;Acc:MGI:1920923]	-
ENSMUSG00000075312	6.67656	26.1998	-1.95146	0.0117239	0.215388	Gm13597	2	68554555	68554929	+	375	processed_pseudogene	predicted gene 13597 [Source:MGI Symbol;Acc:MGI:3651139]	-
ENSMUSG00000051220	394.143	183.375	1.10345	0.0117467	0.215388	Ercc6l	X	102141716	102157091	-	5302	protein_coding	excision repair cross-complementing rodent repair deficiency complementation group 6 like [Source:MGI Symbol;Acc:MGI:2654144]	-
ENSMUSG00000052794	152.692	330.071	-1.11146	0.0117499	0.215388	1700030K09Rik	8	72443880	72461001	+	2970	protein_coding	RIKEN cDNA 1700030K09 gene [Source:MGI Symbol;Acc:MGI:1919504]	-
ENSMUSG00000096942	263.397	557.45	-1.08121	0.0117499	0.215388	Rps19-ps6	12	110898114	110898551	+	438	processed_pseudogene	ribosomal protein S19, pseudogene 6 [Source:MGI Symbol;Acc:MGI:5011818]	-
ENSMUSG00000070348	2442.18	1177.77	1.05205	0.0117979	0.215388	Ccnd1	7	144929931	144939925	-	4709	protein_coding	cyclin D1 [Source:MGI Symbol;Acc:MGI:88313]	-
ENSMUSG00000057244	3.81347	18.865	-2.26782	0.011803	0.215388	Gm6139	5	129622990	129623871	-	882	processed_pseudogene	predicted gene 6139 [Source:MGI Symbol;Acc:MGI:3643279]	-
ENSMUSG00000086399	19.0832	4.19537	2.15417	0.011803	0.215388	Gm16144	9	69477029	69479598	-	827	antisense	predicted gene 16144 [Source:MGI Symbol;Acc:MGI:3801782]	-
ENSMUSG00000045506	3.81347	18.865	-2.26782	0.011803	0.215388	A930002H24Rik	17	63863300	63863791	-	492	protein_coding	RIKEN cDNA A930002H24 gene [Source:MGI Symbol;Acc:MGI:2443151]	-
ENSMUSG00000022790	302.526	139.366	1.11755	0.0118075	0.215388	Igsf11	16	38892671	39027159	+	4493	protein_coding	immunoglobulin superfamily, member 11 [Source:MGI Symbol;Acc:MGI:2388477]	-
ENSMUSG00000114540	51.5312	119.457	-1.21083	0.0118117	0.215388	Gm6421	13	117358212	117358620	-	409	processed_pseudogene	predicted pseudogene 6421 [Source:MGI Symbol;Acc:MGI:3647311]	-
ENSMUSG00000090698	381.737	802.643	-1.07191	0.0118178	0.215388	Apold1	6	134981718	134986836	+	3567	protein_coding	apolipoprotein L domain containing 1 [Source:MGI Symbol;Acc:MGI:2685921]	-
ENSMUSG00000033967	14.3114	2.09975	2.70111	0.0118324	0.215388	Rnf225	7	12927416	12931072	+	3239	protein_coding	ring finger protein 225 [Source:MGI Symbol;Acc:MGI:1924198]	-
ENSMUSG00000099998	14.3114	2.09975	2.70111	0.0118324	0.215388	Gm6501	19	11121510	11122425	+	916	processed_pseudogene	predicted gene 6501 [Source:MGI Symbol;Acc:MGI:3645570]	-
ENSMUSG00000110498	14.3114	2.09975	2.70111	0.0118324	0.215388	A630001O12Rik	8	126839233	126851473	+	2182	lincRNA	RIKEN cDNA A630001O12 gene [Source:MGI Symbol;Acc:MGI:3041181]	-
ENSMUSG00000050064	14.3114	2.09975	2.70111	0.0118324	0.215388	Zfp697	3	98382461	98753812	+	8276	protein_coding	zinc finger protein 697 [Source:MGI Symbol;Acc:MGI:2139736]	zf-C2H2
ENSMUSG00000113853	14.3114	2.09975	2.70111	0.0118324	0.215388	Gm47583	13	63210950	63214374	+	3425	TEC	predicted gene, 47583 [Source:MGI Symbol;Acc:MGI:6096621]	-
ENSMUSG00000086145	14.3114	2.09975	2.70111	0.0118324	0.215388	Gm15479	1	152684026	152687501	-	1133	sense_intronic	predicted gene 15479 [Source:MGI Symbol;Acc:MGI:3705129]	-
ENSMUSG00000038602	14.3114	2.09975	2.70111	0.0118324	0.215388	Slc35f1	10	52690533	53111622	+	4941	protein_coding	solute carrier family 35, member F1 [Source:MGI Symbol;Acc:MGI:2139810]	-
ENSMUSG00000018581	14.3114	2.09975	2.70111	0.0118324	0.215388	Dnah11	12	117877982	118199043	-	14458	protein_coding	dynein, axonemal, heavy chain 11 [Source:MGI Symbol;Acc:MGI:1100864]	-
ENSMUSG00000040035	14.3114	2.09975	2.70111	0.0118324	0.215388	Disp2	2	118779719	118811293	+	9555	protein_coding	dispatched RND tramsporter family member 2 [Source:MGI Symbol;Acc:MGI:2388733]	-
ENSMUSG00000020176	1.90472	13.6258	-2.757	0.0118324	0.215388	Grb10	11	11930508	12038683	-	9089	protein_coding	growth factor receptor bound protein 10 [Source:MGI Symbol;Acc:MGI:103232]	-
ENSMUSG00000074283	37.2159	11.5302	1.68044	0.0119088	0.215388	Zfp109	7	24227572	24237560	-	2932	protein_coding	zinc finger protein 109 [Source:MGI Symbol;Acc:MGI:1929099]	zf-C2H2
ENSMUSG00000041126	209.954	447.428	-1.09109	0.0119106	0.215388	H2afv	11	6427229	6444443	-	1633	protein_coding	H2A histone family, member V [Source:MGI Symbol;Acc:MGI:1924855]	-
ENSMUSG00000020527	354.061	164.514	1.10526	0.0119919	0.215388	Myo19	11	84880148	84911226	+	7113	protein_coding	myosin XIX [Source:MGI Symbol;Acc:MGI:1913446]	-
ENSMUSG00000047965	135.514	292.349	-1.10848	0.0120657	0.215388	Rpl9-ps7	2	70458982	70459560	+	579	processed_pseudogene	ribosomal protein L9, pseudogene 7 [Source:MGI Symbol;Acc:MGI:3642824]	-
ENSMUSG00000033065	786.382	1631.48	-1.05275	0.0120827	0.215388	Pfkm	15	98092589	98132451	+	3340	protein_coding	phosphofructokinase, muscle [Source:MGI Symbol;Acc:MGI:97548]	-
ENSMUSG00000078570	56.3029	128.887	-1.19289	0.0121189	0.215388	1110065P20Rik	4	124849080	124851196	-	2069	protein_coding	RIKEN cDNA 1110065P20 gene [Source:MGI Symbol;Acc:MGI:1916170]	-
ENSMUSG00000021282	5369.18	2604.91	1.04343	0.0121216	0.215388	Eif5	12	111538016	111546752	+	6820	protein_coding	eukaryotic translation initiation factor 5 [Source:MGI Symbol;Acc:MGI:95309]	-
ENSMUSG00000056888	1008.75	2087.28	-1.04896	0.0121345	0.215388	Glipr1	10	111985448	112002631	-	1543	protein_coding	GLI pathogenesis-related 1 (glioma) [Source:MGI Symbol;Acc:MGI:1920940]	-
ENSMUSG00000036466	53.4399	19.9128	1.41896	0.0121478	0.215388	Megf11	9	64385626	64709205	+	11181	protein_coding	multiple EGF-like-domains 11 [Source:MGI Symbol;Acc:MGI:1920951]	-
ENSMUSG00000043991	413.231	193.853	1.09154	0.0121919	0.215388	Pura	18	36281097	36289723	+	3145	protein_coding	purine rich element binding protein A [Source:MGI Symbol;Acc:MGI:103079]	-
ENSMUSG00000025533	582.151	1210.25	-1.05566	0.0122234	0.215388	Asl	5	130011258	130029247	-	4831	protein_coding	argininosuccinate lyase [Source:MGI Symbol;Acc:MGI:88084]	-
ENSMUSG00000027223	132.651	57.6347	1.201	0.0122292	0.215388	Mapk8ip1	2	92383676	92401263	-	4644	protein_coding	mitogen-activated protein kinase 8 interacting protein 1 [Source:MGI Symbol;Acc:MGI:1309464]	-
ENSMUSG00000020234	31.4898	77.5435	-1.29649	0.0122623	0.215388	4930404N11Rik	10	81363067	81365816	-	1751	protein_coding	RIKEN cDNA 4930404N11 gene [Source:MGI Symbol;Acc:MGI:1921072]	-
ENSMUSG00000055480	76.3443	30.3911	1.32557	0.0122623	0.215388	Zfp458	13	67254918	67278466	-	8103	protein_coding	zinc finger protein 458 [Source:MGI Symbol;Acc:MGI:3040691]	zf-C2H2
ENSMUSG00000074281	13.3571	38.7738	-1.52813	0.0123028	0.215388	Gm12522	3	108379277	108383741	-	2439	processed_transcript	predicted gene 12522 [Source:MGI Symbol;Acc:MGI:3651334]	-
ENSMUSG00000022148	3993	1938.49	1.0425	0.0123035	0.215388	Fyb	15	6522853	6663313	+	5384	protein_coding	FYN binding protein [Source:MGI Symbol;Acc:MGI:1346327]	-
ENSMUSG00000060377	20.9919	56.5869	-1.4249	0.0123461	0.215388	Rpl36a-ps1	14	98993870	98994318	-	449	protein_coding	ribosomal protein L36A, pseudogene 1 [Source:MGI Symbol;Acc:MGI:3642585]	-
ENSMUSG00000113035	32.4441	79.6392	-1.292	0.012373	0.215388	5830428M24Rik	12	69464787	69475550	-	2790	processed_transcript	RIKEN cDNA 5830428M24 gene [Source:MGI Symbol;Acc:MGI:1923312]	-
ENSMUSG00000023087	366.467	171.848	1.09204	0.012432	0.215388	Noct	3	51224447	51251644	+	10658	protein_coding	nocturnin [Source:MGI Symbol;Acc:MGI:109382]	-
ENSMUSG00000015243	2857.33	1387.33	1.04229	0.0124858	0.215388	Abca1	4	53030787	53159895	-	10363	protein_coding	ATP-binding cassette, sub-family A (ABC1), member 1 [Source:MGI Symbol;Acc:MGI:99607]	-
ENSMUSG00000023055	701.445	1451.25	-1.04875	0.0125027	0.215388	Calcoco1	15	102706777	102722178	-	5731	protein_coding	calcium binding and coiled coil domain 1 [Source:MGI Symbol;Acc:MGI:1914738]	-
ENSMUSG00000059890	1341.81	647.564	1.05096	0.0125373	0.215388	Ube4a	9	44923127	44965600	-	8639	protein_coding	ubiquitination factor E4A [Source:MGI Symbol;Acc:MGI:2154580]	-
ENSMUSG00000020407	111.655	48.2043	1.20987	0.0125417	0.215388	Upp1	11	9118103	9136170	+	1961	protein_coding	uridine phosphorylase 1 [Source:MGI Symbol;Acc:MGI:1097668]	-
ENSMUSG00000015980	403.687	842.461	-1.06112	0.0125521	0.215388	Lrrc27	7	139212988	139242979	+	3637	protein_coding	leucine rich repeat containing 27 [Source:MGI Symbol;Acc:MGI:1923862]	-
ENSMUSG00000021222	302.526	632.894	-1.06457	0.0125575	0.215388	Dcaf4	12	83520466	83541920	+	3633	protein_coding	DDB1 and CUL4 associated factor 4 [Source:MGI Symbol;Acc:MGI:1921078]	-
ENSMUSG00000085566	83.0248	33.5346	1.30494	0.0125771	0.215388	A730017L22Rik	2	130873059	130906396	-	6012	processed_transcript	RIKEN cDNA A730017L22 gene [Source:MGI Symbol;Acc:MGI:3584452]	-
ENSMUSG00000031552	7.63092	1.39e-17	5.95757	0.0127308	0.215388	Adam18	8	24602246	24674755	-	2361	protein_coding	a disintegrin and metallopeptidase domain 18 [Source:MGI Symbol;Acc:MGI:105986]	-
ENSMUSG00000075046	7.63092	1.39e-17	5.95757	0.0127308	0.215388	Duxf3	10	58229979	58232675	-	2697	protein_coding	double homeobox family member 3 [Source:MGI Symbol;Acc:MGI:1921649]	-
ENSMUSG00000026228	7.63092	1.39e-17	5.95757	0.0127308	0.215388	Htr2b	1	86099026	86111970	-	2131	protein_coding	5-hydroxytryptamine (serotonin) receptor 2B [Source:MGI Symbol;Acc:MGI:109323]	-
ENSMUSG00000084113	7.63092	1.39e-17	5.95757	0.0127308	0.215388	Gm14277	2	157168820	157169179	+	360	processed_pseudogene	predicted gene 14277 [Source:MGI Symbol;Acc:MGI:3650350]	-
ENSMUSG00000000739	7.63092	1.39e-17	5.95757	0.0127308	0.215388	Sult5a1	8	123140192	123158315	-	4419	protein_coding	sulfotransferase family 5A, member 1 [Source:MGI Symbol;Acc:MGI:1931463]	-
ENSMUSG00000103076	7.63092	1.39e-17	5.95757	0.0127308	0.215388	Gm37902	1	80274731	80276413	-	1683	TEC	predicted gene, 37902 [Source:MGI Symbol;Acc:MGI:5611130]	-
ENSMUSG00000104728	7.63092	1.39e-17	5.95757	0.0127308	0.215388	Gm42462	5	43752909	43754271	-	1363	TEC	predicted gene 42462 [Source:MGI Symbol;Acc:MGI:5662599]	-
ENSMUSG00000005950	7.63092	1.39e-17	5.95757	0.0127308	0.215388	P2rx5	11	73160421	73172685	+	2395	protein_coding	purinergic receptor P2X, ligand-gated ion channel, 5 [Source:MGI Symbol;Acc:MGI:2137026]	-
ENSMUSG00000062372	7.63092	1.39e-17	5.95757	0.0127308	0.215388	Otof	5	30367062	30461932	-	7904	protein_coding	otoferlin [Source:MGI Symbol;Acc:MGI:1891247]	-
ENSMUSG00000102374	7.63092	1.39e-17	5.95757	0.0127308	0.215388	Gm38387	1	66769290	66771866	-	2577	TEC	predicted gene, 38387 [Source:MGI Symbol;Acc:MGI:5613622]	-
ENSMUSG00000004328	7.63092	1.39e-17	5.95757	0.0127308	0.215388	Hif3a	7	17031507	17062427	-	6710	protein_coding	hypoxia inducible factor 3, alpha subunit [Source:MGI Symbol;Acc:MGI:1859778]	-
ENSMUSG00000068452	1.39e-17	8.38667	-6.09031	0.0127308	0.215388	Duox2	2	122279247	122298165	-	6403	protein_coding	dual oxidase 2 [Source:MGI Symbol;Acc:MGI:3036280]	-
ENSMUSG00000081885	7.63092	1.39e-17	5.95757	0.0127308	0.215388	Gm13231	4	145641357	145644399	+	2850	processed_pseudogene	predicted gene 13231 [Source:MGI Symbol;Acc:MGI:3649243]	-
ENSMUSG00000075420	7.63092	1.39e-17	5.95757	0.0127308	0.215388	Smim6	11	115912017	115913920	+	978	protein_coding	small integral membrane protein 6 [Source:MGI Symbol;Acc:MGI:1915778]	-
ENSMUSG00000107385	7.63092	1.39e-17	5.95757	0.0127308	0.215388	C330024D21Rik	5	67463897	67477632	+	4070	processed_transcript	RIKEN cDNA C330024D21 gene [Source:MGI Symbol;Acc:MGI:2444116]	-
ENSMUSG00000085665	1.39e-17	8.38667	-6.09031	0.0127308	0.215388	Gm12059	11	23067998	23075574	+	3105	processed_transcript	predicted gene 12059 [Source:MGI Symbol;Acc:MGI:3649372]	-
ENSMUSG00000036006	7.63092	1.39e-17	5.95757	0.0127308	0.215388	Ripor2	13	24582189	24733816	+	11662	protein_coding	RHO family interacting cell polarization regulator 2 [Source:MGI Symbol;Acc:MGI:2444879]	-
ENSMUSG00000106291	1.39e-17	8.38667	-6.09031	0.0127308	0.215388	1110003F10Rik	5	65405751	65406517	+	767	TEC	RIKEN cDNA 1110003F10 gene [Source:MGI Symbol;Acc:MGI:1915726]	-
ENSMUSG00000041540	7.63092	1.39e-17	5.95757	0.0127308	0.215388	Sox5	6	143828425	144781977	-	14376	protein_coding	SRY (sex determining region Y)-box 5 [Source:MGI Symbol;Acc:MGI:98367]	HMG
ENSMUSG00000114805	1.39e-17	8.38667	-6.09031	0.0127308	0.215388	Gm9626	13	67187387	67188177	+	791	processed_pseudogene	predicted gene 9626 [Source:MGI Symbol;Acc:MGI:3780034]	-
ENSMUSG00000105822	1.39e-17	8.38667	-6.09031	0.0127308	0.215388	Gm42969	3	127390076	127393706	-	3631	TEC	predicted gene 42969 [Source:MGI Symbol;Acc:MGI:5663106]	-
ENSMUSG00000100798	7.63092	1.39e-17	5.95757	0.0127308	0.215388	Gm19589	1	88551517	88562167	+	2623	lincRNA	predicted gene, 19589 [Source:MGI Symbol;Acc:MGI:5011774]	-
ENSMUSG00000053030	7.63092	1.39e-17	5.95757	0.0127308	0.215388	Spink2	5	77205107	77211471	-	788	protein_coding	serine peptidase inhibitor, Kazal type 2 [Source:MGI Symbol;Acc:MGI:1917232]	-
ENSMUSG00000104872	7.63092	1.39e-17	5.95757	0.0127308	0.215388	1700008B11Rik	5	121835195	121835828	+	634	antisense	RIKEN cDNA 1700008B11 gene [Source:MGI Symbol;Acc:MGI:1913571]	-
ENSMUSG00000021720	7.63092	1.39e-17	5.95757	0.0127308	0.215388	Rnf180	13	105130001	105294815	-	5579	protein_coding	ring finger protein 180 [Source:MGI Symbol;Acc:MGI:1919066]	-
ENSMUSG00000106590	1.39e-17	8.38667	-6.09031	0.0127308	0.215388	Gm42879	5	121593695	121595908	+	2214	TEC	predicted gene 42879 [Source:MGI Symbol;Acc:MGI:5663016]	-
ENSMUSG00000030630	7.63092	1.39e-17	5.95757	0.0127308	0.215388	Fah	7	84585159	84606722	-	2218	protein_coding	fumarylacetoacetate hydrolase [Source:MGI Symbol;Acc:MGI:95482]	-
ENSMUSG00000103098	1.39e-17	8.38667	-6.09031	0.0127308	0.215388	Gm37559	1	165613059	165613890	-	832	processed_pseudogene	predicted gene, 37559 [Source:MGI Symbol;Acc:MGI:5610787]	-
ENSMUSG00000048334	7.63092	1.39e-17	5.95757	0.0127308	0.215388	Gm8258	5	104775779	104777227	+	1449	processed_pseudogene	predicted gene 8258 [Source:MGI Symbol;Acc:MGI:3644429]	-
ENSMUSG00000097149	7.63092	1.39e-17	5.95757	0.0127308	0.215388	G630030J09Rik	7	31149528	31152707	+	2135	antisense	RIKEN cDNA G630030J09 gene [Source:MGI Symbol;Acc:MGI:3045288]	-
ENSMUSG00000109482	7.63092	1.39e-17	5.95757	0.0127308	0.215388	Gm4756	12	72576002	72649661	-	3391	protein_coding	predicted gene 4756 [Source:MGI Symbol;Acc:MGI:3644906]	-
ENSMUSG00000028845	7.63092	1.39e-17	5.95757	0.0127308	0.215388	Tekt2	4	126322121	126325688	-	1900	protein_coding	tektin 2 [Source:MGI Symbol;Acc:MGI:1346335]	-
ENSMUSG00000046618	7.63092	1.39e-17	5.95757	0.0127308	0.215388	Olfml2a	2	38931978	38963753	+	5579	protein_coding	olfactomedin-like 2A [Source:MGI Symbol;Acc:MGI:2444741]	-
ENSMUSG00000098731	7.63092	1.39e-17	5.95757	0.0127308	0.215388	Mir7027	5	114404468	114404539	+	72	miRNA	microRNA 7027 [Source:MGI Symbol;Acc:MGI:5531213]	-
ENSMUSG00000019146	7.63092	1.39e-17	5.95757	0.0127308	0.215388	Cacng2	15	77991748	78120028	-	5510	protein_coding	calcium channel, voltage-dependent, gamma subunit 2 [Source:MGI Symbol;Acc:MGI:1316660]	-
ENSMUSG00000085279	1.39e-17	8.38667	-6.09031	0.0127308	0.215388	Gm15965	16	90983907	90987237	+	1428	antisense	predicted gene 15965 [Source:MGI Symbol;Acc:MGI:3802002]	-
ENSMUSG00000027863	1.39e-17	8.38667	-6.09031	0.0127308	0.215388	Cd2	3	101275899	101287939	-	1741	protein_coding	CD2 antigen [Source:MGI Symbol;Acc:MGI:88320]	-
ENSMUSG00000022496	1.39e-17	8.38667	-6.09031	0.0127308	0.215388	Tnfrsf17	16	11313812	11320074	+	815	protein_coding	tumor necrosis factor receptor superfamily, member 17 [Source:MGI Symbol;Acc:MGI:1343050]	-
ENSMUSG00000055691	1.39e-17	8.38667	-6.09031	0.0127308	0.215388	Gja6	X	160902116	160907052	-	2017	protein_coding	gap junction protein, alpha 6 [Source:MGI Symbol;Acc:MGI:95717]	-
ENSMUSG00000083885	7.63092	1.39e-17	5.95757	0.0127308	0.215388	Gm13213	4	133638210	133638683	-	474	processed_pseudogene	predicted gene 13213 [Source:MGI Symbol;Acc:MGI:3651606]	-
ENSMUSG00000029074	7.63092	1.39e-17	5.95757	0.0127308	0.215388	Ttll10	4	156034840	156059414	-	3985	protein_coding	tubulin tyrosine ligase-like family, member 10 [Source:MGI Symbol;Acc:MGI:1921855]	-
ENSMUSG00000106887	7.63092	1.39e-17	5.95757	0.0127308	0.215388	A930005G22Rik	5	115420597	115422500	-	1904	TEC	RIKEN cDNA A930005G22 gene [Source:MGI Symbol;Acc:MGI:3528178]	-
ENSMUSG00000107458	7.63092	1.39e-17	5.95757	0.0127308	0.215388	Gm44040	6	108519029	108525687	-	545	antisense	predicted gene, 44040 [Source:MGI Symbol;Acc:MGI:5690432]	-
ENSMUSG00000030739	7.63092	1.39e-17	5.95757	0.0127308	0.215388	Myh14	7	44605803	44670843	-	7273	protein_coding	myosin, heavy polypeptide 14 [Source:MGI Symbol;Acc:MGI:1919210]	-
ENSMUSG00000044217	1.39e-17	8.38667	-6.09031	0.0127308	0.215388	Aqp5	15	99590782	99594829	+	2599	protein_coding	aquaporin 5 [Source:MGI Symbol;Acc:MGI:106215]	-
ENSMUSG00000087660	7.63092	1.39e-17	5.95757	0.0127308	0.215388	B230398E01Rik	3	94959034	94962048	-	1958	antisense	RIKEN cDNA B230398E01 gene [Source:MGI Symbol;Acc:MGI:1925930]	-
ENSMUSG00000106654	7.63092	1.39e-17	5.95757	0.0127308	0.215388	Gm2623	5	32838129	32838414	+	286	processed_pseudogene	predicted gene 2623 [Source:MGI Symbol;Acc:MGI:3780791]	-
ENSMUSG00000031786	1.39e-17	8.38667	-6.09031	0.0127308	0.215388	Drc7	8	95055103	95078141	+	2988	protein_coding	dynein regulatory complex subunit 7 [Source:MGI Symbol;Acc:MGI:2685616]	-
ENSMUSG00000032356	7.63092	1.39e-17	5.95757	0.0127308	0.215388	Rasgrf1	9	89909908	90026977	+	11063	protein_coding	RAS protein-specific guanine nucleotide-releasing factor 1 [Source:MGI Symbol;Acc:MGI:99694]	-
ENSMUSG00000023176	7.63092	1.39e-17	5.95757	0.0127308	0.215388	Cpn2	16	30256378	30267499	-	4550	protein_coding	carboxypeptidase N, polypeptide 2 [Source:MGI Symbol;Acc:MGI:1919006]	-
ENSMUSG00000024749	7.63092	1.39e-17	5.95757	0.0127308	0.215388	Tmc1	19	20783458	20954202	-	4073	protein_coding	transmembrane channel-like gene family 1 [Source:MGI Symbol;Acc:MGI:2151016]	-
ENSMUSG00000086557	7.63092	1.39e-17	5.95757	0.0127308	0.215388	Gm15999	3	97892231	97901089	-	1511	lincRNA	predicted gene 15999 [Source:MGI Symbol;Acc:MGI:3802103]	-
ENSMUSG00000020315	7.63092	1.39e-17	5.95757	0.0127308	0.215388	Sptbn1	11	30099395	30268175	-	17492	protein_coding	spectrin beta, non-erythrocytic 1 [Source:MGI Symbol;Acc:MGI:98388]	-
ENSMUSG00000041119	7.63092	1.39e-17	5.95757	0.0127308	0.215388	Pde9a	17	31386234	31476310	+	2834	protein_coding	phosphodiesterase 9A [Source:MGI Symbol;Acc:MGI:1277179]	-
ENSMUSG00000051682	7.63092	1.39e-17	5.95757	0.0127308	0.215388	Treml4	17	48264295	48275360	+	1997	protein_coding	triggering receptor expressed on myeloid cells-like 4 [Source:MGI Symbol;Acc:MGI:1923239]	-
ENSMUSG00000050211	7.63092	1.39e-17	5.95757	0.0127308	0.215388	Pla2g4e	2	120166412	120245335	-	6960	protein_coding	phospholipase A2, group IVE [Source:MGI Symbol;Acc:MGI:1919144]	-
ENSMUSG00000049971	7.63092	1.39e-17	5.95757	0.0127308	0.215388	Glt1d1	5	127632262	127709374	+	4378	protein_coding	glycosyltransferase 1 domain containing 1 [Source:MGI Symbol;Acc:MGI:2442755]	-
ENSMUSG00000108713	1.39e-17	8.38667	-6.09031	0.0127308	0.215388	Gm33027	7	129398102	129403090	-	4664	lincRNA	predicted gene, 33027 [Source:MGI Symbol;Acc:MGI:5592186]	-
ENSMUSG00000112212	7.63092	1.39e-17	5.95757	0.0127308	0.215388	Gm46189	10	51455980	51461404	+	644	lincRNA	predicted gene, 46189 [Source:MGI Symbol;Acc:MGI:5825826]	-
ENSMUSG00000096681	1.39e-17	8.38667	-6.09031	0.0127308	0.215388	Rps19-ps1	14	53213730	53214167	+	438	processed_pseudogene	ribosomal protein S19, pseudogene 1 [Source:MGI Symbol;Acc:MGI:3782508]	-
ENSMUSG00000115289	7.63092	1.39e-17	5.95757	0.0127308	0.215388	Gm49164	14	73728568	73956061	+	1645	lincRNA	predicted gene, 49164 [Source:MGI Symbol;Acc:MGI:6118590]	-
ENSMUSG00000032334	7.63092	1.39e-17	5.95757	0.0127308	0.215388	Loxl1	9	58287738	58313186	-	3297	protein_coding	lysyl oxidase-like 1 [Source:MGI Symbol;Acc:MGI:106096]	-
ENSMUSG00000049690	7.63092	1.39e-17	5.95757	0.0127308	0.215388	Nckap5	1	125913620	126830799	-	12100	protein_coding	NCK-associated protein 5 [Source:MGI Symbol;Acc:MGI:2686394]	-
ENSMUSG00000046637	7.63092	1.39e-17	5.95757	0.0127308	0.215388	Ttc34	4	154837459	154867127	+	4949	protein_coding	tetratricopeptide repeat domain 34 [Source:MGI Symbol;Acc:MGI:2445205]	-
ENSMUSG00000106807	7.63092	1.39e-17	5.95757	0.0127308	0.215388	Gm10441	5	53519260	53522731	-	1546	antisense	predicted gene 10441 [Source:MGI Symbol;Acc:MGI:3641801]	-
ENSMUSG00000032087	7.63092	1.39e-17	5.95757	0.0127308	0.215388	Dscaml1	9	45426628	45753712	+	8909	protein_coding	DS cell adhesion molecule like 1 [Source:MGI Symbol;Acc:MGI:2150309]	-
ENSMUSG00000037784	7.63092	1.39e-17	5.95757	0.0127308	0.215388	Dzip1l	9	99629496	99669256	+	7984	protein_coding	DAZ interacting protein 1-like [Source:MGI Symbol;Acc:MGI:1919757]	-
ENSMUSG00000114370	7.63092	1.39e-17	5.95757	0.0127308	0.215388	Gm46411	13	37793382	37799790	-	2023	antisense	predicted gene, 46411 [Source:MGI Symbol;Acc:MGI:5826048]	-
ENSMUSG00000114649	7.63092	1.39e-17	5.95757	0.0127308	0.215388	3110006O06Rik	13	78171630	78182973	+	4086	lincRNA	RIKEN cDNA 3110006O06 gene [Source:MGI Symbol;Acc:MGI:1920343]	-
ENSMUSG00000046179	413.231	194.901	1.08376	0.0127715	0.215913	E2f8	7	48866429	48881596	-	5443	protein_coding	E2F transcription factor 8 [Source:MGI Symbol;Acc:MGI:1922038]	E2F
ENSMUSG00000078302	88.7509	36.6781	1.27219	0.0128455	0.217001	Foxd1	13	98354242	98359305	+	5064	protein_coding	forkhead box D1 [Source:MGI Symbol;Acc:MGI:1347463]	Fork
ENSMUSG00000023952	668.997	1381.05	-1.04554	0.0128893	0.217577	Gtpbp2	17	46161032	46169370	+	5305	protein_coding	GTP binding protein 2 [Source:MGI Symbol;Acc:MGI:1860138]	-
ENSMUSG00000041220	209.954	95.3567	1.13772	0.0129558	0.218493	Elovl6	3	129532355	129638495	+	6431	protein_coding	ELOVL family member 6, elongation of long chain fatty acids (yeast) [Source:MGI Symbol;Acc:MGI:2156528]	-
ENSMUSG00000037979	42.942	14.6736	1.54165	0.012963	0.218493	Ccdc92	5	124834418	124862424	-	2729	protein_coding	coiled-coil domain containing 92 [Source:MGI Symbol;Acc:MGI:106485]	-
ENSMUSG00000008668	18364.6	37460	-1.02842	0.0131088	0.220303	Rps18	17	33951999	33956001	-	2491	protein_coding	ribosomal protein S18 [Source:MGI Symbol;Acc:MGI:98146]	-
ENSMUSG00000028461	151.738	323.784	-1.09276	0.0131443	0.220303	Ccdc107	4	43492900	43495921	+	1547	protein_coding	coiled-coil domain containing 107 [Source:MGI Symbol;Acc:MGI:1913423]	-
ENSMUSG00000104453	9.53963	30.3911	-1.65803	0.0131493	0.220303	Gm37829	7	81530309	81532521	-	2213	TEC	predicted gene, 37829 [Source:MGI Symbol;Acc:MGI:5611057]	-
ENSMUSG00000028998	467.629	966.105	-1.0466	0.013189	0.220303	Tomm7	5	23838944	23844161	-	1125	protein_coding	translocase of outer mitochondrial membrane 7 [Source:MGI Symbol;Acc:MGI:1913419]	-
ENSMUSG00000040883	391.28	811.026	-1.05129	0.0132057	0.220303	Tmem205	9	21921008	21927556	-	2589	protein_coding	transmembrane protein 205 [Source:MGI Symbol;Acc:MGI:3045495]	-
ENSMUSG00000007950	394.143	817.313	-1.05191	0.013223	0.220303	Abhd8	8	71456705	71463655	-	4079	protein_coding	abhydrolase domain containing 8 [Source:MGI Symbol;Acc:MGI:1918946]	-
ENSMUSG00000051703	20.9919	5.24319	1.97726	0.013231	0.220303	Tmem198	1	75479532	75485705	+	2504	protein_coding	transmembrane protein 198 [Source:MGI Symbol;Acc:MGI:2443133]	-
ENSMUSG00000053552	20.9919	5.24319	1.97726	0.013231	0.220303	Ebf4	2	130295169	130370481	+	3236	protein_coding	early B cell factor 4 [Source:MGI Symbol;Acc:MGI:2385972]	COE
ENSMUSG00000097585	20.9919	5.24319	1.97726	0.013231	0.220303	E230029C05Rik	7	89980723	90049069	+	5972	processed_transcript	RIKEN cDNA E230029C05 gene [Source:MGI Symbol;Acc:MGI:2442580]	-
ENSMUSG00000078247	239.538	111.074	1.10794	0.0132984	0.220303	Airn	17	12741311	12860136	+	3597	antisense	antisense Igf2r RNA [Source:MGI Symbol;Acc:MGI:1353471]	-
ENSMUSG00000021377	2274.22	1110.71	1.03382	0.0133596	0.220303	Dek	13	47084775	47106201	-	3185	protein_coding	DEK oncogene (DNA binding) [Source:MGI Symbol;Acc:MGI:1926209]	-
ENSMUSG00000059291	8349.62	17003.2	-1.02601	0.0133749	0.220303	Rpl11	4	136028265	136053428	-	2697	protein_coding	ribosomal protein L11 [Source:MGI Symbol;Acc:MGI:1914275]	-
ENSMUSG00000022360	1691.11	823.6	1.03785	0.0133773	0.220303	Atad2	15	58094044	58135082	-	16023	protein_coding	ATPase family, AAA domain containing 2 [Source:MGI Symbol;Acc:MGI:1917722]	-
ENSMUSG00000025730	660.408	1356.95	-1.03878	0.0134042	0.220303	Rab40c	17	25882114	25919727	-	3094	protein_coding	Rab40C, member RAS oncogene family [Source:MGI Symbol;Acc:MGI:2183454]	-
ENSMUSG00000000439	228.086	477.815	-1.06642	0.0134118	0.220303	Mkrn2	6	115601902	115622624	+	7005	protein_coding	makorin, ring finger protein, 2 [Source:MGI Symbol;Acc:MGI:1914277]	-
ENSMUSG00000103409	10.494	1.05194	3.17926	0.0134121	0.220303	Lsmem2	9	107593841	107597075	-	369	lincRNA	leucine-rich single-pass membrane protein 2 [Source:MGI Symbol;Acc:MGI:3612240]	-
ENSMUSG00000085735	10.494	1.05194	3.17926	0.0134121	0.220303	Mettl5os	2	69885728	69888155	+	667	antisense	methyltransferase like 5, opposite strand [Source:MGI Symbol;Acc:MGI:1922537]	-
ENSMUSG00000055333	10.494	1.05194	3.17926	0.0134121	0.220303	Fat2	11	55250609	55336564	-	14528	protein_coding	FAT atypical cadherin 2 [Source:MGI Symbol;Acc:MGI:2685369]	-
ENSMUSG00000097345	10.494	1.05194	3.17926	0.0134121	0.220303	AA543186	2	25327450	25332571	-	1696	lincRNA	expressed sequence AA543186 [Source:MGI Symbol;Acc:MGI:3035233]	-
ENSMUSG00000091476	10.494	1.05194	3.17926	0.0134121	0.220303	Catspere2	1	177983423	178172704	+	5259	protein_coding	catsper channel auxiliary subunit epsilon 2 [Source:MGI Symbol;Acc:MGI:5589632]	-
ENSMUSG00000048442	10.494	1.05194	3.17926	0.0134121	0.220303	Smim5	11	115899966	115906269	+	1649	protein_coding	small integral membrane protein 5 [Source:MGI Symbol;Acc:MGI:1913778]	-
ENSMUSG00000090459	10.494	1.05194	3.17926	0.0134121	0.220303	Gm17210	14	32292924	32294974	-	391	antisense	predicted gene 17210 [Source:MGI Symbol;Acc:MGI:4938037]	-
ENSMUSG00000050747	10.494	1.05194	3.17926	0.0134121	0.220303	Trim15	17	36860691	36867210	-	1961	protein_coding	tripartite motif-containing 15 [Source:MGI Symbol;Acc:MGI:1916347]	-
ENSMUSG00000047344	10.494	1.05194	3.17926	0.0134121	0.220303	Lancl3	X	9199902	9268085	+	3991	protein_coding	LanC lantibiotic synthetase component C-like 3 (bacterial) [Source:MGI Symbol;Acc:MGI:2443335]	-
ENSMUSG00000060924	10.494	1.05194	3.17926	0.0134121	0.220303	Csmd1	8	15892537	17535586	-	19030	protein_coding	CUB and Sushi multiple domains 1 [Source:MGI Symbol;Acc:MGI:2137383]	-
ENSMUSG00000066809	0.950358	11.5302	-3.4324	0.0134121	0.220303	Gm10180	9	25101404	25101481	-	78	processed_pseudogene	predicted gene 10180 [Source:MGI Symbol;Acc:MGI:3701608]	-
ENSMUSG00000089670	10.494	1.05194	3.17926	0.0134121	0.220303	Gm16581	1	55127297	55128287	+	991	processed_pseudogene	predicted gene 16581 [Source:MGI Symbol;Acc:MGI:4415001]	-
ENSMUSG00000103132	10.494	1.05194	3.17926	0.0134121	0.220303	Gm37978	6	28568072	28570986	+	2915	TEC	predicted gene, 37978 [Source:MGI Symbol;Acc:MGI:5611206]	-
ENSMUSG00000035735	10.494	1.05194	3.17926	0.0134121	0.220303	Dagla	19	10245265	10304877	-	5747	protein_coding	diacylglycerol lipase, alpha [Source:MGI Symbol;Acc:MGI:2677061]	-
ENSMUSG00000040260	10.494	1.05194	3.17926	0.0134121	0.220303	Daam2	17	49456022	49564343	-	9769	protein_coding	dishevelled associated activator of morphogenesis 2 [Source:MGI Symbol;Acc:MGI:1923691]	-
ENSMUSG00000054793	10.494	1.05194	3.17926	0.0134121	0.220303	Cadm4	7	24482023	24504539	+	2161	protein_coding	cell adhesion molecule 4 [Source:MGI Symbol;Acc:MGI:2449088]	-
ENSMUSG00000030699	0.950358	11.5302	-3.4324	0.0134121	0.220303	Tbx6	7	126781483	126785560	+	1804	protein_coding	T-box 6 [Source:MGI Symbol;Acc:MGI:102539]	T-box
ENSMUSG00000033948	10.494	1.05194	3.17926	0.0134121	0.220303	Zswim5	4	116877376	116989264	+	5582	protein_coding	zinc finger SWIM-type containing 5 [Source:MGI Symbol;Acc:MGI:1921714]	-
ENSMUSG00000003134	91.6139	199.092	-1.11865	0.0134138	0.220303	Tbc1d8	1	39371492	39478755	-	5239	protein_coding	TBC1 domain family, member 8 [Source:MGI Symbol;Acc:MGI:1927225]	-
ENSMUSG00000107622	91.6139	199.092	-1.11865	0.0134138	0.220303	4930512J16Rik	6	89269511	89285725	-	1974	lincRNA	RIKEN cDNA 4930512J16 gene [Source:MGI Symbol;Acc:MGI:1922381]	-
ENSMUSG00000047466	253.854	117.361	1.11229	0.0134313	0.22037	8030462N17Rik	18	77633281	77714010	-	3418	protein_coding	RIKEN cDNA 8030462N17 gene [Source:MGI Symbol;Acc:MGI:2444951]	-
ENSMUSG00000031433	200.41	92.2132	1.11895	0.0134376	0.22037	Rbm41	X	139889511	139998595	-	6638	protein_coding	RNA binding motif protein 41 [Source:MGI Symbol;Acc:MGI:2444923]	-
ENSMUSG00000074867	71.5726	29.3433	1.28304	0.013481	0.220714	Zfp808	13	62129886	62236144	+	4724	protein_coding	zinc finger protein 808 [Source:MGI Symbol;Acc:MGI:3704127]	zf-C2H2
ENSMUSG00000058064	121.199	259.866	-1.09953	0.0134839	0.220714	Gm10036	18	15832794	15833330	+	537	protein_coding	predicted gene 10036 [Source:MGI Symbol;Acc:MGI:3642334]	-
ENSMUSG00000087060	46.7594	16.7693	1.47304	0.013488	0.220714	Eldr	11	16935154	16951282	-	2426	processed_transcript	Egfr long non-coding downstream RNA [Source:MGI Symbol;Acc:MGI:1919985]	-
ENSMUSG00000052926	666.134	1368.47	-1.03853	0.0135164	0.221018	Rnaseh2a	8	84956610	84969767	-	3509	protein_coding	ribonuclease H2, large subunit [Source:MGI Symbol;Acc:MGI:1916974]	-
ENSMUSG00000041115	154.601	326.927	-1.07975	0.0135505	0.221413	Iqsec2	X	152144268	152225236	+	6980	protein_coding	IQ motif and Sec7 domain 2 [Source:MGI Symbol;Acc:MGI:3528396]	-
ENSMUSG00000024253	30.5354	74.4	-1.28109	0.0135821	0.221768	Dync2li1	17	84626496	84655558	+	1324	protein_coding	dynein cytoplasmic 2 light intermediate chain 1 [Source:MGI Symbol;Acc:MGI:1913996]	-
ENSMUSG00000031642	409.413	845.604	-1.04618	0.0136054	0.221846	Sh3rf1	8	61223872	61396071	+	7426	protein_coding	SH3 domain containing ring finger 1 [Source:MGI Symbol;Acc:MGI:1913066]	-
ENSMUSG00000066116	48.6681	113.17	-1.21517	0.0136066	0.221846	Gm10154	4	83505185	83505538	-	354	processed_pseudogene	predicted gene 10154 [Source:MGI Symbol;Acc:MGI:3642271]	-
ENSMUSG00000030410	1390.49	677.951	1.03621	0.0136448	0.222308	Dmwd	7	19076227	19082776	+	2556	protein_coding	dystrophia myotonica-containing WD repeat motif [Source:MGI Symbol;Acc:MGI:94907]	-
ENSMUSG00000020232	326.385	675.855	-1.04983	0.0136779	0.222481	Hmg20b	10	81346048	81350480	-	3149	protein_coding	high mobility group 20B [Source:MGI Symbol;Acc:MGI:1341190]	HMG
ENSMUSG00000065431	31.4898	9.4345	1.72639	0.013705	0.222481	Mir186	3	157544279	157544349	+	71	miRNA	microRNA 186 [Source:MGI Symbol;Acc:MGI:2676850]	-
ENSMUSG00000081382	10.494	32.4868	-1.61805	0.013705	0.222481	Rpl18-ps1	1	60900898	60901422	+	525	processed_pseudogene	ribosomal protein L18, pseudogene 1 [Source:MGI Symbol;Acc:MGI:98018]	-
ENSMUSG00000044024	10.494	32.4868	-1.61805	0.013705	0.222481	Rell2	18	37955079	37959179	+	3340	protein_coding	RELT-like 2 [Source:MGI Symbol;Acc:MGI:1918044]	-
ENSMUSG00000021259	10.494	32.4868	-1.61805	0.013705	0.222481	Cyp46a1	12	108334381	108362234	+	3287	protein_coding	cytochrome P450, family 46, subfamily a, polypeptide 1 [Source:MGI Symbol;Acc:MGI:1341877]	-
ENSMUSG00000061411	368.376	760.73	-1.04593	0.0137249	0.222643	Nol4l	2	153407462	153529971	-	9083	protein_coding	nucleolar protein 4-like [Source:MGI Symbol;Acc:MGI:1918765]	-
ENSMUSG00000028076	78.253	31.4389	1.31243	0.0137651	0.222973	Cd1d1	3	86995834	86999441	-	2570	protein_coding	CD1d1 antigen [Source:MGI Symbol;Acc:MGI:107674]	-
ENSMUSG00000034459	32.4441	78.5914	-1.27292	0.0137651	0.222973	Ifit1	19	34640871	34650009	+	2656	protein_coding	interferon-induced protein with tetratricopeptide repeats 1 [Source:MGI Symbol;Acc:MGI:99450]	-
ENSMUSG00000033799	519.164	248.34	1.06353	0.013836	0.223959	Fam208b	13	3566035	3611108	-	12454	protein_coding	family with sequence similarity 208, member B [Source:MGI Symbol;Acc:MGI:2145274]	-
ENSMUSG00000033952	831.237	402.371	1.04652	0.0138864	0.224614	Aspm	1	139454772	139494091	+	11590	protein_coding	abnormal spindle microtubule assembly [Source:MGI Symbol;Acc:MGI:1334448]	-
ENSMUSG00000041235	1145.22	557.45	1.03856	0.0139077	0.224671	Chd7	4	8690406	8867659	+	13786	protein_coding	chromodomain helicase DNA binding protein 7 [Source:MGI Symbol;Acc:MGI:2444748]	-
ENSMUSG00000109799	19.0832	51.3477	-1.42169	0.01391	0.224671	Gm45515	7	110277782	110281527	-	2141	antisense	predicted gene 45515 [Source:MGI Symbol;Acc:MGI:5791351]	-
ENSMUSG00000038180	192.775	405.515	-1.0723	0.0139622	0.225352	Spag4	2	156065175	156070617	+	4831	protein_coding	sperm associated antigen 4 [Source:MGI Symbol;Acc:MGI:2444120]	-
ENSMUSG00000029217	901.859	1840	-1.02862	0.013983	0.225526	Tec	5	72755716	72868483	-	3744	protein_coding	tec protein tyrosine kinase [Source:MGI Symbol;Acc:MGI:98662]	-
ENSMUSG00000058715	3285.83	6667.36	-1.02083	0.0140015	0.225662	Fcer1g	1	171229572	171234365	-	874	protein_coding	Fc receptor, IgE, high affinity I, gamma polypeptide [Source:MGI Symbol;Acc:MGI:95496]	-
ENSMUSG00000022747	52.4855	19.9128	1.39303	0.0140899	0.226925	St3gal6	16	58468125	58524243	-	6172	protein_coding	ST3 beta-galactoside alpha-2,3-sialyltransferase 6 [Source:MGI Symbol;Acc:MGI:1888707]	-
ENSMUSG00000063457	7440.12	15056.3	-1.01696	0.0142108	0.228708	Rps15	10	80292453	80294114	+	630	protein_coding	ribosomal protein S15 [Source:MGI Symbol;Acc:MGI:98117]	-
ENSMUSG00000024397	20.9919	55.5391	-1.39799	0.0142524	0.228987	Aif1	17	35170991	35176068	-	1532	protein_coding	allograft inflammatory factor 1 [Source:MGI Symbol;Acc:MGI:1343098]	-
ENSMUSG00000035376	234.767	489.341	-1.05918	0.0142621	0.228987	Hacd2	16	35022428	35109177	+	3749	protein_coding	3-hydroxyacyl-CoA dehydratase 2 [Source:MGI Symbol;Acc:MGI:1918007]	-
ENSMUSG00000041775	146.966	311.21	-1.0817	0.0142701	0.228987	Mapk1ip1	7	138835823	138846273	-	1883	protein_coding	mitogen-activated protein kinase 1 interacting protein 1 [Source:MGI Symbol;Acc:MGI:1916796]	-
ENSMUSG00000006740	1839.03	903.235	1.02568	0.0142786	0.228987	Kif5b	18	6201002	6242174	-	7395	protein_coding	kinesin family member 5B [Source:MGI Symbol;Acc:MGI:1098268]	-
ENSMUSG00000047534	682.358	331.119	1.04293	0.0142792	0.228987	Mis18bp1	12	65132734	65172604	-	7990	protein_coding	MIS18 binding protein 1 [Source:MGI Symbol;Acc:MGI:2145099]	-
ENSMUSG00000081344	243.356	505.059	-1.05297	0.0143082	0.229289	Gm14303	2	172509521	172509691	-	171	processed_pseudogene	predicted gene 14303 [Source:MGI Symbol;Acc:MGI:3651379]	-
ENSMUSG00000028456	22.9006	6.29101	1.84466	0.0143802	0.229346	Unc13b	4	43058953	43264871	+	22746	protein_coding	unc-13 homolog B [Source:MGI Symbol;Acc:MGI:1342278]	-
ENSMUSG00000083822	5.7222	23.0563	-1.98595	0.0143802	0.229346	Hmgb1-ps5	3	95530418	95530974	+	557	processed_pseudogene	high mobility group box 1, pseudogene 5 [Source:MGI Symbol;Acc:MGI:3776505]	-
ENSMUSG00000101581	5.7222	23.0563	-1.98595	0.0143802	0.229346	C430002N11Rik	9	96765562	96782477	+	2111	processed_transcript	RIKEN cDNA C430002N11 gene [Source:MGI Symbol;Acc:MGI:2442576]	-
ENSMUSG00000039246	259.58	537.542	-1.04981	0.0143923	0.229346	Lyplal1	1	186087731	186117310	-	1578	protein_coding	lysophospholipase-like 1 [Source:MGI Symbol;Acc:MGI:2385115]	-
ENSMUSG00000037772	569.744	1165.19	-1.03201	0.0143998	0.229346	Mrpl23	7	142532686	142540747	+	4883	protein_coding	mitochondrial ribosomal protein L23 [Source:MGI Symbol;Acc:MGI:1196612]	-
ENSMUSG00000025044	98.2944	41.9173	1.2273	0.0144083	0.229346	Msr1	8	39581685	39642673	-	6344	protein_coding	macrophage scavenger receptor 1 [Source:MGI Symbol;Acc:MGI:98257]	-
ENSMUSG00000003420	164.145	344.741	-1.06992	0.0144188	0.229346	Fcgrt	7	45092990	45103851	-	2102	protein_coding	Fc receptor, IgG, alpha chain transporter [Source:MGI Symbol;Acc:MGI:103017]	-
ENSMUSG00000103285	16.2201	3.14756	2.32255	0.0144854	0.229346	Gm37274	2	156084610	156086291	-	1682	TEC	predicted gene, 37274 [Source:MGI Symbol;Acc:MGI:5610502]	-
ENSMUSG00000064177	16.2201	3.14756	2.32255	0.0144854	0.229346	Ghrl	6	113716119	113719880	-	1079	protein_coding	ghrelin [Source:MGI Symbol;Acc:MGI:1930008]	-
ENSMUSG00000065939	16.2201	3.14756	2.32255	0.0144854	0.229346	Snora2b	15	98526346	98526482	-	137	snoRNA	small nucleolar RNA, H/ACA box 2B [Source:MGI Symbol;Acc:MGI:3819497]	-
ENSMUSG00000039103	16.2201	3.14756	2.32255	0.0144854	0.229346	Nexn	3	152236982	152266350	-	3826	protein_coding	nexilin [Source:MGI Symbol;Acc:MGI:1916060]	-
ENSMUSG00000073608	16.2201	3.14756	2.32255	0.0144854	0.229346	Gal3st2c	1	93990509	94017147	+	9667	protein_coding	galactose-3-O-sulfotransferase 2C [Source:MGI Symbol;Acc:MGI:3646771]	-
ENSMUSG00000083240	2.8591	15.7215	-2.40657	0.0144854	0.229346	Gm13453	2	40127504	40127860	-	357	processed_pseudogene	predicted gene 13453 [Source:MGI Symbol;Acc:MGI:3651618]	-
ENSMUSG00000089876	16.2201	3.14756	2.32255	0.0144854	0.229346	Tmem102	11	69803603	69805624	-	1933	protein_coding	transmembrane protein 102 [Source:MGI Symbol;Acc:MGI:1921591]	-
ENSMUSG00000096980	2.8591	15.7215	-2.40657	0.0144854	0.229346	Gm26526	7	39588518	39591679	-	2927	lincRNA	predicted gene, 26526 [Source:MGI Symbol;Acc:MGI:5477020]	-
ENSMUSG00000104528	2.8591	15.7215	-2.40657	0.0144854	0.229346	Gm43314	3	157894961	157897191	-	2231	TEC	predicted gene 43314 [Source:MGI Symbol;Acc:MGI:5663451]	-
ENSMUSG00000050876	2.8591	15.7215	-2.40657	0.0144854	0.229346	Spata31d1a	13	59699806	59710330	-	5621	protein_coding	spermatogenesis associated 31 subfamily D, member 1A [Source:MGI Symbol;Acc:MGI:1919469]	-
ENSMUSG00000079065	102.112	44.0129	1.21201	0.014499	0.229398	BC005561	5	104508352	104522611	+	5409	protein_coding	cDNA sequence BC005561 [Source:MGI Symbol;Acc:MGI:3040669]	-
ENSMUSG00000026162	59.166	23.0563	1.3552	0.0145328	0.229772	Nhej1	1	74967139	75125200	-	1118	protein_coding	nonhomologous end-joining factor 1 [Source:MGI Symbol;Acc:MGI:1922820]	-
ENSMUSG00000097139	36.2615	11.5302	1.6431	0.0145837	0.230415	Gm26626	16	92612814	92620105	+	796	antisense	predicted gene, 26626 [Source:MGI Symbol;Acc:MGI:5477120]	-
ENSMUSG00000038058	84.9335	185.47	-1.12554	0.0145997	0.230506	Nod1	6	54923949	54972612	-	5079	protein_coding	nucleotide-binding oligomerization domain containing 1 [Source:MGI Symbol;Acc:MGI:1341839]	-
ENSMUSG00000089940	107.838	47.1564	1.19137	0.0146187	0.230643	Gm4117	13	89739460	89887166	+	52997	antisense	predicted gene 4117 [Source:MGI Symbol;Acc:MGI:3782293]	-
ENSMUSG00000027843	295.845	139.366	1.08535	0.0146418	0.230819	Ptpn22	3	103859795	103912247	+	6775	protein_coding	protein tyrosine phosphatase, non-receptor type 22 (lymphoid) [Source:MGI Symbol;Acc:MGI:107170]	-
ENSMUSG00000019971	299.663	141.461	1.08232	0.0146577	0.230819	Cep290	10	100487558	100574840	+	11617	protein_coding	centrosomal protein 290 [Source:MGI Symbol;Acc:MGI:2384917]	-
ENSMUSG00000002107	1062.19	519.728	1.03105	0.0146607	0.230819	Celf2	2	6539694	7509563	-	25884	protein_coding	CUGBP, Elav-like family member 2 [Source:MGI Symbol;Acc:MGI:1338822]	-
ENSMUSG00000042851	144.103	303.875	-1.07566	0.0146732	0.230853	Zc3h6	2	128967402	129018563	+	5668	protein_coding	zinc finger CCCH type containing 6 [Source:MGI Symbol;Acc:MGI:1926001]	-
ENSMUSG00000040952	8063.32	16258.2	-1.01171	0.0146992	0.2311	Rps19	7	24884371	24889806	+	4685	protein_coding	ribosomal protein S19 [Source:MGI Symbol;Acc:MGI:1333780]	-
ENSMUSG00000062944	62.9834	25.152	1.32033	0.0147643	0.2318	9130023H24Rik	7	128234458	128238031	-	3574	protein_coding	RIKEN cDNA 9130023H24 gene [Source:MGI Symbol;Acc:MGI:2442738]	zf-C2H2
ENSMUSG00000025893	24.8093	62.8739	-1.33689	0.0147643	0.2318	Kbtbd3	9	4309833	4331732	+	2336	protein_coding	kelch repeat and BTB (POZ) domain containing 3 [Source:MGI Symbol;Acc:MGI:1916399]	-
ENSMUSG00000003226	2865.91	1416.67	1.01643	0.0147901	0.231956	Ranbp2	10	58446920	58494356	+	11728	protein_coding	RAN binding protein 2 [Source:MGI Symbol;Acc:MGI:894323]	-
ENSMUSG00000026669	1215.84	597.268	1.02536	0.0147949	0.231956	Mcm10	2	4989714	5012791	-	7692	protein_coding	minichromosome maintenance 10 replication initiation factor [Source:MGI Symbol;Acc:MGI:1917274]	-
ENSMUSG00000028621	171.78	360.458	-1.06868	0.0148513	0.232678	Cyb5rl	4	107066988	107088268	+	7430	protein_coding	cytochrome b5 reductase-like [Source:MGI Symbol;Acc:MGI:1919657]	-
ENSMUSG00000034168	2056.62	1015.35	1.01822	0.0148771	0.232909	Irf2bpl	12	86880701	86884798	-	4098	protein_coding	interferon regulatory factor 2 binding protein-like [Source:MGI Symbol;Acc:MGI:2442463]	-
ENSMUSG00000067916	234.767	110.026	1.09259	0.0148933	0.232909	Zfp991	4	147132038	147180579	+	2917	protein_coding	zinc finger protein 991 [Source:MGI Symbol;Acc:MGI:3701604]	zf-C2H2
ENSMUSG00000074678	13.3571	37.7259	-1.48873	0.014931	0.232909	Defb25	2	152622356	152623053	-	293	protein_coding	defensin beta 25 [Source:MGI Symbol;Acc:MGI:3651158]	-
ENSMUSG00000054428	889.452	1802.27	-1.01872	0.0149422	0.232909	Atpif1	4	132530555	132533659	-	1441	protein_coding	ATPase inhibitory factor 1 [Source:MGI Symbol;Acc:MGI:1196457]	-
ENSMUSG00000055067	278.667	573.168	-1.04005	0.014955	0.232909	Smyd3	1	178951960	179518041	-	9184	protein_coding	SET and MYND domain containing 3 [Source:MGI Symbol;Acc:MGI:1916976]	-
ENSMUSG00000033701	1006.84	2038.04	-1.01725	0.0149551	0.232909	Acbd6	1	155558120	155691330	+	6453	protein_coding	acyl-Coenzyme A binding domain containing 6 [Source:MGI Symbol;Acc:MGI:1919732]	-
ENSMUSG00000091183	66.8008	27.2476	1.29013	0.0149568	0.232909	Gm5141	13	62772200	62785808	-	3406	protein_coding	predicted gene 5141 [Source:MGI Symbol;Acc:MGI:3779466]	zf-C2H2
ENSMUSG00000033960	131.697	58.6826	1.16466	0.0149595	0.232909	Jcad	18	4634929	4682868	+	6730	protein_coding	junctional cadherin 5 associated [Source:MGI Symbol;Acc:MGI:2685174]	-
ENSMUSG00000048012	59.166	132.031	-1.15622	0.0149595	0.232909	Zfp473	7	44731480	44751050	-	10037	protein_coding	zinc finger protein 473 [Source:MGI Symbol;Acc:MGI:2442697]	zf-C2H2
ENSMUSG00000050708	67446	135606	-1.00762	0.0149958	0.233313	Ftl1	7	45457944	45459884	-	1340	protein_coding	ferritin light polypeptide 1 [Source:MGI Symbol;Acc:MGI:95589]	-
ENSMUSG00000057103	28.6267	69.1609	-1.26864	0.0150409	0.233691	Nat8f1	6	85910154	85915687	-	1345	protein_coding	N-acetyltransferase 8 (GCN5-related) family member 1 [Source:MGI Symbol;Acc:MGI:1913366]	-
ENSMUSG00000029392	27.6724	69.1609	-1.31733	0.0150409	0.233691	Rilpl1	5	124493080	124531391	-	2463	protein_coding	Rab interacting lysosomal protein-like 1 [Source:MGI Symbol;Acc:MGI:1922945]	-
ENSMUSG00000106674	29.5811	71.2565	-1.26453	0.015118	0.234643	Gm20005	5	149641610	149647790	+	299	lincRNA	predicted gene, 20005 [Source:MGI Symbol;Acc:MGI:5012190]	-
ENSMUSG00000047022	67.7551	149.844	-1.14348	0.0151231	0.234643	Mipol1	12	57230427	57497199	+	9342	protein_coding	mirror-image polydactyly 1 [Source:MGI Symbol;Acc:MGI:1920740]	-
ENSMUSG00000040865	773.021	378.271	1.03087	0.0151622	0.235088	Ino80d	1	62958418	63114667	-	17713	protein_coding	INO80 complex subunit D [Source:MGI Symbol;Acc:MGI:3027003]	-
ENSMUSG00000057132	14.3114	39.8216	-1.46784	0.0152297	0.235825	Rpgrip1	14	52110704	52163546	+	12152	protein_coding	retinitis pigmentosa GTPase regulator interacting protein 1 [Source:MGI Symbol;Acc:MGI:1932134]	-
ENSMUSG00000020074	1708.29	843.508	1.01798	0.0152308	0.235825	Ccar1	10	62743928	62792286	-	10562	protein_coding	cell division cycle and apoptosis regulator 1 [Source:MGI Symbol;Acc:MGI:1914750]	-
ENSMUSG00000003873	2388.74	4806.41	-1.00867	0.015269	0.236253	Bax	7	45461697	45466898	-	1576	protein_coding	BCL2-associated X protein [Source:MGI Symbol;Acc:MGI:99702]	-
ENSMUSG00000068240	216.634	447.428	-1.04593	0.0153487	0.237324	Gm11808	4	3973092	3973595	-	504	protein_coding	predicted gene 11808 [Source:MGI Symbol;Acc:MGI:3649356]	-
ENSMUSG00000018906	583.105	283.966	1.03774	0.0154523	0.23876	P4ha2	11	54100095	54131665	+	6239	protein_coding	procollagen-proline, 2-oxoglutarate 4-dioxygenase (proline 4-hydroxylase), alpha II polypeptide [Source:MGI Symbol;Acc:MGI:894286]	-
ENSMUSG00000071636	41.9876	14.6736	1.50932	0.0154873	0.238908	Rimbp3	16	17208603	17213982	+	5380	protein_coding	RIMS binding protein 3 [Source:MGI Symbol;Acc:MGI:2685449]	-
ENSMUSG00000078902	41.9876	14.6736	1.50932	0.0154873	0.238908	Gm14443	2	175166255	175175871	-	4859	protein_coding	predicted gene 14443 [Source:MGI Symbol;Acc:MGI:3652324]	zf-C2H2
ENSMUSG00000037822	597.42	1210.25	-1.01832	0.0154937	0.238908	Smim14	5	65446844	65537184	-	15976	protein_coding	small integral membrane protein 14 [Source:MGI Symbol;Acc:MGI:1915802]	-
ENSMUSG00000034329	339.745	162.418	1.06422	0.0156124	0.240498	Brip1	11	86058138	86201193	-	7454	protein_coding	BRCA1 interacting protein C-terminal helicase 1 [Source:MGI Symbol;Acc:MGI:2442836]	-
ENSMUSG00000064365	90.6596	38.7738	1.22294	0.0156217	0.240498	mt-Ts2	MT	11613	11671	+	59	Mt_tRNA	mitochondrially encoded tRNA serine 2 [Source:MGI Symbol;Acc:MGI:102474]	-
ENSMUSG00000030083	672.814	1361.14	-1.01638	0.015629	0.240498	Abtb1	6	88835914	88841984	-	4862	protein_coding	ankyrin repeat and BTB (POZ) domain containing 1 [Source:MGI Symbol;Acc:MGI:1933148]	-
ENSMUSG00000074646	16.2201	44.0129	-1.43269	0.0157099	0.241284	6430550D23Rik	2	155973279	156007977	-	4994	protein_coding	RIKEN cDNA 6430550D23 gene [Source:MGI Symbol;Acc:MGI:2443361]	-
ENSMUSG00000109517	16.2201	44.0129	-1.43269	0.0157099	0.241284	Gm44763	7	118967668	118969686	-	2019	antisense	predicted gene 44763 [Source:MGI Symbol;Acc:MGI:5753339]	-
ENSMUSG00000025860	697.627	341.597	1.02992	0.0157123	0.241284	Xiap	X	42059679	42109656	+	9469	protein_coding	X-linked inhibitor of apoptosis [Source:MGI Symbol;Acc:MGI:107572]	-
ENSMUSG00000038692	50.5768	113.17	-1.15981	0.0158734	0.243592	Hoxb4	11	96318267	96321638	+	2566	protein_coding	homeobox B4 [Source:MGI Symbol;Acc:MGI:96185]	Homeobox
ENSMUSG00000098111	17.1745	46.1086	-1.41777	0.0159028	0.243875	Gm4654	14	103370465	103371446	-	982	processed_pseudogene	predicted gene 4654 [Source:MGI Symbol;Acc:MGI:3782836]	-
ENSMUSG00000037787	321.613	654.899	-1.02564	0.0159304	0.243934	Apopt1	12	111713261	111755053	+	4016	protein_coding	apoptogenic, mitochondrial 1 [Source:MGI Symbol;Acc:MGI:1915270]	-
ENSMUSG00000056342	1463.97	726.151	1.01143	0.0159385	0.243934	Usp34	11	23306895	23490560	+	18453	protein_coding	ubiquitin specific peptidase 34 [Source:MGI Symbol;Acc:MGI:109473]	-
ENSMUSG00000020063	616.507	301.779	1.03035	0.0159392	0.243934	Sirt1	10	63319005	63381704	-	5331	protein_coding	sirtuin 1 [Source:MGI Symbol;Acc:MGI:2135607]	-
ENSMUSG00000036427	15980.6	31926.4	-0.99842	0.0159687	0.244078	Gpi1	7	34201330	34230336	-	6452	protein_coding	glucose phosphate isomerase 1 [Source:MGI Symbol;Acc:MGI:95797]	-
ENSMUSG00000026623	1247.33	618.225	1.01251	0.0159703	0.244078	Lpgat1	1	191717834	191784255	+	7610	protein_coding	lysophosphatidylglycerol acyltransferase 1 [Source:MGI Symbol;Acc:MGI:2446186]	-
ENSMUSG00000026628	2139.65	4284.59	-1.00173	0.01602	0.244096	Atf3	1	191170296	191218039	-	2154	protein_coding	activating transcription factor 3 [Source:MGI Symbol;Acc:MGI:109384]	TF_bZIP
ENSMUSG00000108957	26.718	8.38667	1.65794	0.0160516	0.244096	Gm45235	7	51855585	51860049	+	4465	processed_transcript	predicted gene 45235 [Source:MGI Symbol;Acc:MGI:5753811]	-
ENSMUSG00000048895	26.718	8.38667	1.65794	0.0160516	0.244096	Cdk5r1	11	80477023	80481184	+	4162	protein_coding	cyclin-dependent kinase 5, regulatory subunit 1 (p35) [Source:MGI Symbol;Acc:MGI:101764]	-
ENSMUSG00000087574	26.718	8.38667	1.65794	0.0160516	0.244096	C030037D09Rik	11	88718645	88728893	+	4199	lincRNA	RIKEN cDNA C030037D09 gene [Source:MGI Symbol;Acc:MGI:1924865]	-
ENSMUSG00000057506	421.82	856.082	-1.02089	0.0160661	0.244096	Bloc1s2	19	44139266	44146446	-	878	protein_coding	biogenesis of lysosomal organelles complex-1, subunit 2 [Source:MGI Symbol;Acc:MGI:1920939]	-
ENSMUSG00000026536	47.7138	17.8171	1.41527	0.0160701	0.244096	Ifi211	1	173896345	173913046	-	1785	protein_coding	interferon activated gene 211 [Source:MGI Symbol;Acc:MGI:3041120]	-
ENSMUSG00000108461	18.1288	48.2043	-1.40428	0.0160701	0.244096	AV356131	7	116443575	116444324	+	750	bidirectional_promoter_lncRNA	expressed sequence AV356131 [Source:MGI Symbol;Acc:MGI:2142184]	-
ENSMUSG00000020150	90.6596	192.805	-1.08747	0.0160779	0.244096	Gamt	10	80258151	80261012	-	1444	protein_coding	guanidinoacetate methyltransferase [Source:MGI Symbol;Acc:MGI:1098221]	-
ENSMUSG00000025324	194.684	91.1653	1.09362	0.0160785	0.244096	Atp10a	7	58656166	58829420	+	5587	protein_coding	ATPase, class V, type 10A [Source:MGI Symbol;Acc:MGI:1330809]	-
ENSMUSG00000064254	100.203	212.714	-1.08495	0.0160803	0.244096	Ethe1	7	24587543	24608925	+	1484	protein_coding	ethylmalonic encephalopathy 1 [Source:MGI Symbol;Acc:MGI:1913321]	-
ENSMUSG00000028334	1144.26	2294.76	-1.00383	0.0161971	0.245648	Nans	4	46489248	46503632	+	4581	protein_coding	N-acetylneuraminic acid synthase (sialic acid synthase) [Source:MGI Symbol;Acc:MGI:2149820]	-
ENSMUSG00000022685	457.131	925.239	-1.017	0.0162044	0.245648	Parn	16	13537960	13668170	-	5381	protein_coding	poly(A)-specific ribonuclease (deadenylation nuclease) [Source:MGI Symbol;Acc:MGI:1921358]	-
ENSMUSG00000107428	19.0832	50.2999	-1.39202	0.0162157	0.245653	Gm44154	6	116630222	116632945	+	2724	TEC	predicted gene, 44154 [Source:MGI Symbol;Acc:MGI:5690546]	-
ENSMUSG00000029994	2409.73	4814.79	-0.998558	0.0163007	0.246775	Anxa4	6	86736840	86793584	-	4645	protein_coding	annexin A4 [Source:MGI Symbol;Acc:MGI:88030]	-
ENSMUSG00000044719	20.0375	52.3956	-1.38083	0.0163423	0.247238	E230025N22Rik	18	36684923	36695925	-	2016	protein_coding	Riken cDNA E230025N22 gene [Source:MGI Symbol;Acc:MGI:3687212]	-
ENSMUSG00000057335	1408.62	701.003	1.00667	0.0164775	0.248845	Cep170	1	176733653	176814067	-	18049	protein_coding	centrosomal protein 170 [Source:MGI Symbol;Acc:MGI:1918348]	-
ENSMUSG00000032470	18.1288	4.19537	2.08066	0.0164929	0.248845	Mras	9	99385420	99437381	-	5134	protein_coding	muscle and microspikes RAS [Source:MGI Symbol;Acc:MGI:1100856]	-
ENSMUSG00000087365	18.1288	4.19537	2.08066	0.0164929	0.248845	C430049B03Rik	X	53055046	53057190	-	1610	processed_transcript	RIKEN cDNA C430049B03 gene [Source:MGI Symbol;Acc:MGI:1924903]	-
ENSMUSG00000073413	3.81347	17.8171	-2.18592	0.0164929	0.248845	Ly6g6d	17	35071443	35078065	-	1172	protein_coding	lymphocyte antigen 6 complex, locus G6D [Source:MGI Symbol;Acc:MGI:2148931]	-
ENSMUSG00000001473	5226.03	2619.58	0.996346	0.0165119	0.248964	Tubb6	18	67390717	67402748	+	1757	protein_coding	tubulin, beta 6 class V [Source:MGI Symbol;Acc:MGI:1915201]	-
ENSMUSG00000048677	677.586	334.262	1.01918	0.0165839	0.249883	Tpcn2	7	145186524	145284011	-	5256	protein_coding	two pore segment channel 2 [Source:MGI Symbol;Acc:MGI:2385297]	-
ENSMUSG00000115987	596.466	1198.72	-1.00682	0.0166055	0.249993	Vps28	15	76622087	76626086	-	2304	protein_coding	vacuolar protein sorting 28 [Source:MGI Symbol;Acc:MGI:1914164]	-
ENSMUSG00000021823	653.727	321.688	1.02277	0.0166135	0.249993	Vcl	14	20929398	21033676	+	8191	protein_coding	vinculin [Source:MGI Symbol;Acc:MGI:98927]	-
ENSMUSG00000069755	28.6267	8.38667	1.75702	0.0166546	0.250109	Zfp125	12	20877084	20921262	-	3109	transcribed_unprocessed_pseudogene	zinc finger protein 125 [Source:MGI Symbol;Acc:MGI:1336211]	zf-C2H2
ENSMUSG00000043664	9.53963	29.3433	-1.60761	0.0166546	0.250109	Tmem221	8	71554238	71558871	-	1604	protein_coding	transmembrane protein 221 [Source:MGI Symbol;Acc:MGI:3525074]	-
ENSMUSG00000109675	9.53963	29.3433	-1.60761	0.0166546	0.250109	Nxpe1-ps	9	48418321	48431959	+	1806	transcribed_unprocessed_pseudogene	neurexophilin and PC-esterase domain family, member 1, pseudogene [Source:MGI Symbol;Acc:MGI:3646632]	-
ENSMUSG00000038774	1210.11	601.459	1.00847	0.016724	0.250983	Ascc3	10	50592669	50851485	+	16685	protein_coding	activating signal cointegrator 1 complex subunit 3 [Source:MGI Symbol;Acc:MGI:1925237]	-
ENSMUSG00000001288	354.061	716.721	-1.01713	0.0167517	0.25123	Rarg	15	102234938	102257517	-	4261	protein_coding	retinoic acid receptor, gamma [Source:MGI Symbol;Acc:MGI:97858]	THR-like
ENSMUSG00000024187	851.278	1703.78	-1.00092	0.0167989	0.25177	Fam234a	17	26211822	26244223	-	3981	protein_coding	family with sequence similarity 234, member A [Source:MGI Symbol;Acc:MGI:2146854]	-
ENSMUSG00000002108	366.467	178.135	1.04024	0.0168289	0.252052	Nr1h3	2	91184061	91202834	-	2515	protein_coding	nuclear receptor subfamily 1, group H, member 3 [Source:MGI Symbol;Acc:MGI:1352462]	THR-like
ENSMUSG00000061273	623.188	307.019	1.02107	0.0168994	0.252575	Mmgt1	X	56585512	56598069	-	4234	protein_coding	membrane magnesium transporter 1 [Source:MGI Symbol;Acc:MGI:2384305]	-
ENSMUSG00000015709	163.19	337.406	-1.04731	0.0169137	0.252575	Arnt2	7	84246278	84410176	-	7689	protein_coding	aryl hydrocarbon receptor nuclear translocator 2 [Source:MGI Symbol;Acc:MGI:107188]	bHLH
ENSMUSG00000028716	27.6724	68.1131	-1.29535	0.0169166	0.252575	Pdzk1ip1	4	115088708	115093899	+	1778	protein_coding	PDZK1 interacting protein 1 [Source:MGI Symbol;Acc:MGI:1914432]	-
ENSMUSG00000074863	167.962	77.5435	1.11392	0.0169168	0.252575	Platr25	13	62671784	62760709	-	6180	protein_coding	pluripotency associated transcript 25 [Source:MGI Symbol;Acc:MGI:3645613]	-
ENSMUSG00000083282	1152.85	2301.04	-0.996993	0.0169201	0.252575	Ctsf	19	4855129	4860912	+	1975	protein_coding	cathepsin F [Source:MGI Symbol;Acc:MGI:1861434]	-
ENSMUSG00000107846	29.5811	70.2087	-1.24319	0.0169532	0.252756	Gm43963	6	113676732	113679219	-	2488	TEC	predicted gene, 43963 [Source:MGI Symbol;Acc:MGI:5690355]	-
ENSMUSG00000050855	73.4813	158.227	-1.10512	0.0169547	0.252756	Zfp940	7	29833620	29853669	-	6090	protein_coding	zinc finger protein 940 [Source:MGI Symbol;Acc:MGI:2446235]	zf-C2H2
ENSMUSG00000034437	140.286	63.9217	1.13259	0.0170236	0.253614	Gm9761	3	116560935	116561426	-	492	processed_pseudogene	predicted gene 9761 [Source:MGI Symbol;Acc:MGI:3708640]	-
ENSMUSG00000036086	1216.79	606.698	1.0039	0.0170996	0.253874	Zranb3	1	127954184	128103047	-	9079	protein_coding	zinc finger, RAN-binding domain containing 3 [Source:MGI Symbol;Acc:MGI:1918362]	-
ENSMUSG00000030604	282.484	136.222	1.05159	0.0171043	0.253874	Zfp626	7	27807196	27822916	+	5329	protein_coding	zinc finger protein 626 [Source:MGI Symbol;Acc:MGI:1918413]	zf-C2H2
ENSMUSG00000051184	48.6681	110.026	-1.17457	0.0171188	0.253874	Zfp524	7	5014415	5018488	+	1436	protein_coding	zinc finger protein 524 [Source:MGI Symbol;Acc:MGI:1916740]	zf-C2H2
ENSMUSG00000018899	134.56	278.727	-1.04985	0.0171208	0.253874	Irf1	11	53770014	53778374	+	3976	protein_coding	interferon regulatory factor 1 [Source:MGI Symbol;Acc:MGI:96590]	IRF
ENSMUSG00000026103	3301.1	1658.72	0.992826	0.0171225	0.253874	Gls	1	52163448	52233232	-	15057	protein_coding	glutaminase [Source:MGI Symbol;Acc:MGI:95752]	-
ENSMUSG00000097504	41.0333	94.3088	-1.19793	0.0171293	0.253874	4930516B21Rik	9	119440278	119444830	-	1195	lincRNA	RIKEN cDNA 4930516B21 gene [Source:MGI Symbol;Acc:MGI:1922364]	-
ENSMUSG00000073478	41.9876	96.4045	-1.19653	0.0171311	0.253874	D730003I15Rik	1	191224454	191226140	+	1687	lincRNA	RIKEN cDNA D730003I15 gene [Source:MGI Symbol;Acc:MGI:1925971]	-
ENSMUSG00000107092	30.5354	9.4345	1.68217	0.017143	0.253874	Gm7993	5	95974240	95975623	+	1384	processed_pseudogene	predicted gene 7993 [Source:MGI Symbol;Acc:MGI:3647399]	-
ENSMUSG00000040963	10.494	31.4389	-1.57093	0.017143	0.253874	Asgr2	11	70092644	70106187	+	1574	protein_coding	asialoglycoprotein receptor 2 [Source:MGI Symbol;Acc:MGI:88082]	-
ENSMUSG00000003344	417.048	840.365	-1.01057	0.0171565	0.253874	Btbd2	10	80642617	80657071	-	3586	protein_coding	BTB (POZ) domain containing 2 [Source:MGI Symbol;Acc:MGI:1933831]	-
ENSMUSG00000033961	502.94	247.292	1.02383	0.0171654	0.253874	Zfp446	7	12977848	12985714	+	7175	protein_coding	zinc finger protein 446 [Source:MGI Symbol;Acc:MGI:2442185]	zf-C2H2
ENSMUSG00000053898	892.315	1781.32	-0.997209	0.0171895	0.254063	Ech1	7	28825217	28832247	+	2284	protein_coding	enoyl coenzyme A hydratase 1, peroxisomal [Source:MGI Symbol;Acc:MGI:1858208]	-
ENSMUSG00000069678	237.63	483.054	-1.02305	0.0172221	0.254377	Pcgf1	6	83077869	83080855	+	1649	protein_coding	polycomb group ring finger 1 [Source:MGI Symbol;Acc:MGI:1917087]	-
ENSMUSG00000042644	2890.73	1453.35	0.991999	0.0173037	0.255414	Itpr3	17	27057304	27122223	+	8990	protein_coding	inositol 1,4,5-triphosphate receptor 3 [Source:MGI Symbol;Acc:MGI:96624]	-
ENSMUSG00000029616	1917.29	3806.78	-0.989451	0.0173966	0.256617	Erp29	5	121428590	121452506	-	9060	protein_coding	endoplasmic reticulum protein 29 [Source:MGI Symbol;Acc:MGI:1914647]	-
ENSMUSG00000021890	2963.26	1491.07	0.990784	0.0174204	0.256799	Eaf1	14	31494399	31509858	+	5490	protein_coding	ELL associated factor 1 [Source:MGI Symbol;Acc:MGI:1921677]	-
ENSMUSG00000079685	1254.01	626.607	1.00079	0.0174349	0.256844	Ulbp1	10	7440362	7473638	-	6726	protein_coding	UL16 binding protein 1 [Source:MGI Symbol;Acc:MGI:1925027]	-
ENSMUSG00000047264	331.156	668.521	-1.01316	0.0175211	0.257945	Zfp358	8	3493138	3497208	+	2455	protein_coding	zinc finger protein 358 [Source:MGI Symbol;Acc:MGI:2153740]	zf-C2H2
ENSMUSG00000022180	1345.63	674.808	0.995616	0.0177904	0.261595	Slc7a8	14	54722209	54781946	-	5005	protein_coding	solute carrier family 7 (cationic amino acid transporter, y+ system), member 8 [Source:MGI Symbol;Acc:MGI:1355323]	-
ENSMUSG00000014075	281.53	567.929	-1.01207	0.0178349	0.261595	Tctex1d2	16	32419702	32429099	+	2385	protein_coding	Tctex1 domain containing 2 [Source:MGI Symbol;Acc:MGI:1913311]	-
ENSMUSG00000051343	697.627	1389.43	-0.993823	0.0178409	0.261595	Rab11fip5	6	85334962	85374634	-	6124	protein_coding	RAB11 family interacting protein 5 (class I) [Source:MGI Symbol;Acc:MGI:1098586]	-
ENSMUSG00000085355	13.3571	2.09975	2.60247	0.0178622	0.261595	3010003L21Rik	6	148944867	148947129	+	1747	antisense	RIKEN cDNA 3010003L21 gene [Source:MGI Symbol;Acc:MGI:1924094]	-
ENSMUSG00000083668	13.3571	2.09975	2.60247	0.0178622	0.261595	Gm5648	X	121334988	121336574	-	1587	processed_pseudogene	predicted pseudogene 5648 [Source:MGI Symbol;Acc:MGI:3647868]	-
ENSMUSG00000030787	13.3571	2.09975	2.60247	0.0178622	0.261595	Lyve1	7	110850607	110863239	-	2919	protein_coding	lymphatic vessel endothelial hyaluronan receptor 1 [Source:MGI Symbol;Acc:MGI:2136348]	-
ENSMUSG00000113432	13.3571	2.09975	2.60247	0.0178622	0.261595	8430406P12Rik	13	17735985	17737054	-	1070	TEC	RIKEN cDNA 8430406P12 gene [Source:MGI Symbol;Acc:MGI:1918744]	-
ENSMUSG00000086644	13.3571	2.09975	2.60247	0.0178622	0.261595	Gm13470	2	46419535	46442710	-	421	lincRNA	predicted gene 13470 [Source:MGI Symbol;Acc:MGI:3649387]	-
ENSMUSG00000028329	118.336	246.244	-1.05634	0.0178996	0.261972	Xpa	4	46155347	46196311	-	1894	protein_coding	xeroderma pigmentosum, complementation group A [Source:MGI Symbol;Acc:MGI:99135]	-
ENSMUSG00000022671	191.821	391.893	-1.03018	0.0179516	0.262534	Mzt2	16	15848441	15863369	-	1309	protein_coding	mitotic spindle organizing protein 2 [Source:MGI Symbol;Acc:MGI:1922845]	-
ENSMUSG00000014496	1174.8	588.885	0.996223	0.0179614	0.262534	Ankrd28	14	31698768	31830651	-	12233	protein_coding	ankyrin repeat domain 28 [Source:MGI Symbol;Acc:MGI:2145661]	-
ENSMUSG00000102606	20.0375	5.24319	1.91056	0.0180032	0.262631	Rpl21-ps1	1	184617248	184617727	+	480	processed_pseudogene	ribosomal protein 21, pseudogene 1 [Source:MGI Symbol;Acc:MGI:3647596]	-
ENSMUSG00000035498	20.0375	5.24319	1.91056	0.0180032	0.262631	Cdcp1	9	123170824	123216038	-	6765	protein_coding	CUB domain containing protein 1 [Source:MGI Symbol;Acc:MGI:2442010]	-
ENSMUSG00000095028	4.76784	19.9128	-2.03257	0.0180032	0.262631	Sirpb1b	3	15495751	15575065	-	2877	protein_coding	signal-regulatory protein beta 1B [Source:MGI Symbol;Acc:MGI:3779828]	-
ENSMUSG00000070394	324.476	651.755	-1.00591	0.0180548	0.263212	Tmem256	11	69838514	69839618	+	1105	protein_coding	transmembrane protein 256 [Source:MGI Symbol;Acc:MGI:1916436]	-
ENSMUSG00000055541	365.513	179.183	1.02802	0.0181038	0.263757	Lair1	7	4003402	4063204	-	7475	protein_coding	leukocyte-associated Ig-like receptor 1 [Source:MGI Symbol;Acc:MGI:105492]	-
ENSMUSG00000063065	1859.07	3674.75	-0.983009	0.0181462	0.264203	Mapk3	7	126759601	126765819	+	2257	protein_coding	mitogen-activated protein kinase 3 [Source:MGI Symbol;Acc:MGI:1346859]	-
ENSMUSG00000057841	9535.88	18790.8	-0.978576	0.0181928	0.264709	Rpl32	6	115805505	115808747	-	963	protein_coding	ribosomal protein L32 [Source:MGI Symbol;Acc:MGI:98038]	-
ENSMUSG00000102813	168.916	345.788	-1.03299	0.018236	0.265039	Gm37795	4	150068539	150070997	+	2459	TEC	predicted gene, 37795 [Source:MGI Symbol;Acc:MGI:5611023]	-
ENSMUSG00000040565	1237.79	621.368	0.994116	0.018239	0.265039	Btaf1	19	36926079	37012752	+	7204	protein_coding	B-TFIID TATA-box binding protein associated factor 1 [Source:MGI Symbol;Acc:MGI:2147538]	-
ENSMUSG00000021072	1024.97	513.441	0.997152	0.0182991	0.265604	Tmx1	12	70453095	70468040	+	3299	protein_coding	thioredoxin-related transmembrane protein 1 [Source:MGI Symbol;Acc:MGI:1919986]	-
ENSMUSG00000079435	3650.39	7196.51	-0.97922	0.0183016	0.265604	Rpl36a	X	134585654	134588062	+	1655	protein_coding	ribosomal protein L36A [Source:MGI Symbol;Acc:MGI:1201789]	-
ENSMUSG00000105552	39.1246	13.6258	1.51373	0.0183322	0.265877	Gm19710	3	89998760	90021445	+	998	lincRNA	predicted gene, 19710 [Source:MGI Symbol;Acc:MGI:5011895]	-
ENSMUSG00000023826	15.2658	40.8694	-1.41287	0.0185027	0.268176	Prkn	17	10840384	12063361	+	10219	protein_coding	parkin RBR E3 ubiquitin protein ligase [Source:MGI Symbol;Acc:MGI:1355296]	-
ENSMUSG00000031443	1421.98	2807.14	-0.981133	0.0185446	0.268588	F7	8	13026034	13035809	+	1859	protein_coding	coagulation factor VII [Source:MGI Symbol;Acc:MGI:109325]	-
ENSMUSG00000030432	9153.18	17998.6	-0.975529	0.0185551	0.268588	Rpl28	7	4792874	4795066	+	1840	protein_coding	ribosomal protein L28 [Source:MGI Symbol;Acc:MGI:101839]	-
ENSMUSG00000016239	1019.24	511.346	0.994969	0.0186393	0.269465	Lonrf3	X	36328353	36362341	+	3812	protein_coding	LON peptidase N-terminal domain and ring finger 3 [Source:MGI Symbol;Acc:MGI:1921615]	-
ENSMUSG00000078607	16.2201	42.9651	-1.39803	0.0186397	0.269465	1810010H24Rik	11	107025681	107030443	+	1685	protein_coding	RIKEN cDNA 1810010H24 gene [Source:MGI Symbol;Acc:MGI:1916316]	-
ENSMUSG00000046229	1716.88	3383.45	-0.978654	0.0187059	0.270249	Scand1	2	156311847	156312704	-	759	protein_coding	SCAN domain-containing 1 [Source:MGI Symbol;Acc:MGI:1343132]	-
ENSMUSG00000097471	90.6596	39.8216	1.18458	0.0187365	0.2703	5830432E09Rik	7	135635931	135652314	-	6112	antisense	RIKEN cDNA 5830432E09 gene [Source:MGI Symbol;Acc:MGI:1915015]	-
ENSMUSG00000050295	44.8507	16.7693	1.41308	0.018749	0.2703	Foxc1	13	31806633	31812476	+	5844	protein_coding	forkhead box C1 [Source:MGI Symbol;Acc:MGI:1347466]	Fork
ENSMUSG00000105651	44.8507	16.7693	1.41308	0.018749	0.2703	1700017M07Rik	3	35256462	35276131	-	940	lincRNA	RIKEN cDNA 1700017M07 gene [Source:MGI Symbol;Acc:MGI:1923648]	-
ENSMUSG00000025464	108.792	227.383	-1.06261	0.0187576	0.2703	Paox	7	140115799	140137224	+	4907	protein_coding	polyamine oxidase (exo-N4-amino) [Source:MGI Symbol;Acc:MGI:1916983]	-
ENSMUSG00000022822	2213.14	1121.18	0.980999	0.0187916	0.270616	Abcc5	16	20331303	20426394	-	10681	protein_coding	ATP-binding cassette, sub-family C (CFTR/MRP), member 5 [Source:MGI Symbol;Acc:MGI:1351644]	-
ENSMUSG00000023571	76.3443	162.418	-1.08776	0.0188237	0.270781	C1qtnf12	4	155962318	155966629	+	1366	protein_coding	C1q and tumor necrosis factor related 12 [Source:MGI Symbol;Acc:MGI:1914639]	-
ENSMUSG00000031549	18.1288	47.1564	-1.37265	0.0188353	0.270781	Ido2	8	24531892	24576333	-	3636	protein_coding	indoleamine 2,3-dioxygenase 2 [Source:MGI Symbol;Acc:MGI:2142489]	-
ENSMUSG00000042312	215.68	436.95	-1.01812	0.0188392	0.270781	S100a13	3	90514435	90524581	+	715	protein_coding	S100 calcium binding protein A13 [Source:MGI Symbol;Acc:MGI:109581]	-
ENSMUSG00000096954	218.543	104.787	1.05964	0.0188582	0.27088	Gdap10	12	32821872	32826904	+	5003	lincRNA	ganglioside-induced differentiation-associated-protein 10 [Source:MGI Symbol;Acc:MGI:1338008]	-
ENSMUSG00000040557	238.584	479.911	-1.00785	0.0189022	0.27105	Mettl27	5	134932368	134942637	+	3347	protein_coding	methyltransferase like 27 [Source:MGI Symbol;Acc:MGI:1933146]	-
ENSMUSG00000031004	5201.21	2645.78	0.975126	0.0189119	0.27105	Mki67	7	135689784	135716361	-	10061	protein_coding	antigen identified by monoclonal antibody Ki 67 [Source:MGI Symbol;Acc:MGI:106035]	-
ENSMUSG00000036916	372.193	182.327	1.02907	0.0189401	0.27105	Zfp280c	X	48541625	48594504	-	5236	protein_coding	zinc finger protein 280C [Source:MGI Symbol;Acc:MGI:2387585]	-
ENSMUSG00000068747	74.4356	31.4389	1.2404	0.0189502	0.27105	Sort1	3	108284082	108361511	+	7569	protein_coding	sortilin 1 [Source:MGI Symbol;Acc:MGI:1338015]	-
ENSMUSG00000039891	32.4441	75.4479	-1.21412	0.0189502	0.27105	Txlnb	10	17796226	17845665	+	5504	protein_coding	taxilin beta [Source:MGI Symbol;Acc:MGI:2671945]	-
ENSMUSG00000044533	22902.5	44910.1	-0.971527	0.0189602	0.27105	Rps2	17	24718116	24721929	+	1830	protein_coding	ribosomal protein S2 [Source:MGI Symbol;Acc:MGI:105110]	-
ENSMUSG00000031010	2477.49	1257.4	0.978372	0.0189971	0.27105	Usp9x	X	13071498	13173328	+	15051	protein_coding	ubiquitin specific peptidase 9, X chromosome [Source:MGI Symbol;Acc:MGI:894681]	-
ENSMUSG00000020424	205.182	414.945	-1.01553	0.0190057	0.27105	Castor1	11	4218225	4222409	+	1574	protein_coding	cytosolic arginine sensor for mTORC1 subunit 1 [Source:MGI Symbol;Acc:MGI:1919212]	-
ENSMUSG00000035126	68.7095	29.3433	1.22425	0.01901	0.27105	Wdr78	4	103038065	103114555	-	7307	protein_coding	WD repeat domain 78 [Source:MGI Symbol;Acc:MGI:2385328]	-
ENSMUSG00000051169	28.6267	67.0652	-1.22433	0.0190249	0.27105	Rpusd3	6	113415319	113419340	-	2159	protein_coding	RNA pseudouridylate synthase domain containing 3 [Source:MGI Symbol;Acc:MGI:2141440]	-
ENSMUSG00000006435	28.6267	67.0652	-1.22433	0.0190249	0.27105	Neurl1a	19	47178820	47259440	+	4411	protein_coding	neuralized E3 ubiquitin protein ligase 1A [Source:MGI Symbol;Acc:MGI:1334263]	-
ENSMUSG00000000869	27.6724	67.0652	-1.27302	0.0190249	0.27105	Il4	11	53602982	53618669	-	1227	protein_coding	interleukin 4 [Source:MGI Symbol;Acc:MGI:96556]	-
ENSMUSG00000084314	22.9006	57.6347	-1.32649	0.0190353	0.27105	Rps15a-ps3	4	150847113	150847507	+	395	processed_pseudogene	ribosomal protein S15A, pseudogene 3 [Source:MGI Symbol;Acc:MGI:3650886]	-
ENSMUSG00000116673	62.9834	26.1998	1.26172	0.0190443	0.27105	A630089N07Rik	16	98001310	98082450	-	4251	protein_coding	RIKEN cDNA A630089N07 gene [Source:MGI Symbol;Acc:MGI:2444323]	-
ENSMUSG00000068206	98.2944	205.379	-1.06207	0.0190511	0.27105	Pick1	15	79229173	79249484	+	6573	protein_coding	protein interacting with C kinase 1 [Source:MGI Symbol;Acc:MGI:894645]	-
ENSMUSG00000053644	421.82	840.365	-0.994157	0.0190901	0.271246	Aldh7a1	18	56509687	56572951	-	5181	protein_coding	aldehyde dehydrogenase family 7, member A1 [Source:MGI Symbol;Acc:MGI:108186]	-
ENSMUSG00000039748	547.794	272.44	1.00739	0.0191084	0.271246	Exo1	1	175880581	175913489	+	8422	protein_coding	exonuclease 1 [Source:MGI Symbol;Acc:MGI:1349427]	-
ENSMUSG00000079965	96.3857	201.188	-1.06059	0.0191107	0.271246	Gm14853	X	105844465	105845013	-	549	processed_pseudogene	predicted gene 14853 [Source:MGI Symbol;Acc:MGI:3708095]	-
ENSMUSG00000002900	21.9462	6.29101	1.7836	0.0191374	0.271246	Lamb1	12	31265234	31329644	+	9917	protein_coding	laminin B1 [Source:MGI Symbol;Acc:MGI:96743]	-
ENSMUSG00000104149	21.9462	6.29101	1.7836	0.0191374	0.271246	Gm37138	1	15556249	15558337	+	2089	TEC	predicted gene, 37138 [Source:MGI Symbol;Acc:MGI:5610366]	-
ENSMUSG00000117248	5.7222	22.0085	-1.91921	0.0191374	0.271246	AC122481.2	17	53354512	53354821	+	310	processed_pseudogene	ERH mRNA splicing and mitosis factor (Erh) pseudogene	-
ENSMUSG00000022325	1190.07	600.411	0.986892	0.0191894	0.271682	Pop1	15	34495304	34530648	+	3795	protein_coding	processing of precursor 1, ribonuclease P/MRP family, (S. cerevisiae) [Source:MGI Symbol;Acc:MGI:1914974]	-
ENSMUSG00000035559	553.52	1096.04	-0.985411	0.0191923	0.271682	Mpv17l2	8	70758649	70760946	-	1322	protein_coding	MPV17 mitochondrial membrane protein-like 2 [Source:MGI Symbol;Acc:MGI:2681846]	-
ENSMUSG00000034297	1137.58	575.264	0.983538	0.0193573	0.273845	Med13	11	86267033	86357602	-	10840	protein_coding	mediator complex subunit 13 [Source:MGI Symbol;Acc:MGI:3029632]	-
ENSMUSG00000067870	842.689	1661.86	-0.979616	0.0193806	0.274002	Rpl31-ps8	15	90764279	90764656	-	378	processed_pseudogene	ribosomal protein L31, pseudogene 8 [Source:MGI Symbol;Acc:MGI:3647726]	-
ENSMUSG00000069014	136.468	278.727	-1.02955	0.0194022	0.274134	Gm5641	3	54481438	54482925	+	1488	transcribed_processed_pseudogene	predicted gene 5641 [Source:MGI Symbol;Acc:MGI:3645731]	-
ENSMUSG00000032691	620.325	311.21	0.994875	0.0195142	0.27553	Nlrp3	11	59541568	59566956	+	4057	protein_coding	NLR family, pyrin domain containing 3 [Source:MGI Symbol;Acc:MGI:2653833]	-
ENSMUSG00000024963	154.601	314.353	-1.02319	0.0195318	0.27553	Dnajc4	19	6987911	6992503	-	1074	protein_coding	DnaJ heat shock protein family (Hsp40) member C4 [Source:MGI Symbol;Acc:MGI:1927346]	-
ENSMUSG00000006678	1002.07	506.107	0.985304	0.0195378	0.27553	Pola1	X	93304767	93632155	-	8813	protein_coding	polymerase (DNA directed), alpha 1 [Source:MGI Symbol;Acc:MGI:99660]	-
ENSMUSG00000030579	2872.6	5622.67	-0.968867	0.0196324	0.27669	Tyrobp	7	30413760	30417585	+	667	protein_coding	TYRO protein tyrosine kinase binding protein [Source:MGI Symbol;Acc:MGI:1277211]	-
ENSMUSG00000024535	300.617	599.364	-0.995178	0.0196601	0.276907	Snx24	18	53245662	53390823	+	1880	protein_coding	sorting nexing 24 [Source:MGI Symbol;Acc:MGI:1916476]	-
ENSMUSG00000033964	342.608	168.705	1.02157	0.0197021	0.277324	Zbtb41	1	139422288	139453005	+	8400	protein_coding	zinc finger and BTB domain containing 41 [Source:MGI Symbol;Acc:MGI:2444487]	ZBTB
ENSMUSG00000040710	297.754	145.653	1.03102	0.0197355	0.277405	St8sia4	1	95587682	95667571	-	20091	protein_coding	ST8 alpha-N-acetyl-neuraminide alpha-2,8-sialyltransferase 4 [Source:MGI Symbol;Acc:MGI:106018]	-
ENSMUSG00000046591	585.014	292.349	1.0005	0.0197591	0.277405	Ticrr	7	79660196	79698148	+	10007	protein_coding	TOPBP1-interacting checkpoint and replication regulator [Source:MGI Symbol;Acc:MGI:1924261]	-
ENSMUSG00000040648	1029.74	520.776	0.983393	0.019764	0.277405	Ppip5k2	1	97706048	97770411	-	14381	protein_coding	diphosphoinositol pentakisphosphate kinase 2 [Source:MGI Symbol;Acc:MGI:2142810]	-
ENSMUSG00000035133	826.465	417.041	0.986571	0.0197683	0.277405	Arhgap5	12	52503972	52571975	+	10887	protein_coding	Rho GTPase activating protein 5 [Source:MGI Symbol;Acc:MGI:1332637]	-
ENSMUSG00000052369	541.114	1068.79	-0.981798	0.0197696	0.277405	Tmem106c	15	97964200	97970275	+	2434	protein_coding	transmembrane protein 106C [Source:MGI Symbol;Acc:MGI:1196384]	-
ENSMUSG00000024845	559.246	1104.42	-0.981557	0.0197905	0.277525	Tmem134	19	4125934	4132307	+	4601	processed_transcript	transmembrane protein 134 [Source:MGI Symbol;Acc:MGI:1914240]	-
ENSMUSG00000015202	377.92	750.251	-0.989036	0.0199781	0.279768	Cnksr3	10	7119063	7212237	-	3837	protein_coding	Cnksr family member 3 [Source:MGI Symbol;Acc:MGI:2674130]	-
ENSMUSG00000004637	317.795	632.894	-0.993558	0.0199846	0.279768	Wwox	8	114439655	115352708	+	10173	protein_coding	WW domain-containing oxidoreductase [Source:MGI Symbol;Acc:MGI:1931237]	-
ENSMUSG00000102411	23.8549	7.33884	1.68487	0.0199879	0.279768	Gm36936	9	72728140	72730888	+	2749	TEC	predicted gene, 36936 [Source:MGI Symbol;Acc:MGI:5610164]	-
ENSMUSG00000029290	507.711	253.579	1.00125	0.0200609	0.280615	Zfp326	5	105876565	105915818	+	7217	protein_coding	zinc finger protein 326 [Source:MGI Symbol;Acc:MGI:1927246]	-
ENSMUSG00000096780	573.562	288.158	0.992809	0.0201439	0.281601	Tmem181b-ps	17	6438524	6467022	-	4187	transcribed_unprocessed_pseudogene	transmembrane protein 181B, pseudogene [Source:MGI Symbol;Acc:MGI:3779544]	-
ENSMUSG00000029484	1077.46	2110.34	-0.96975	0.020192	0.281813	Anxa3	5	96793339	96845966	+	3643	protein_coding	annexin A3 [Source:MGI Symbol;Acc:MGI:1201378]	-
ENSMUSG00000038274	11113.4	21649.3	-0.962005	0.0201953	0.281813	Fau	19	6057888	6059524	+	815	protein_coding	Finkel-Biskis-Reilly murine sarcoma virus (FBR-MuSV) ubiquitously expressed (fox derived) [Source:MGI Symbol;Acc:MGI:102547]	-
ENSMUSG00000044042	1597.58	814.169	0.972391	0.0201968	0.281813	Fmn1	2	113327736	113716767	+	15397	protein_coding	formin 1 [Source:MGI Symbol;Acc:MGI:101815]	-
ENSMUSG00000006179	43.8963	98.5002	-1.16357	0.0202392	0.28223	Prss16	13	22002173	22009742	-	4183	protein_coding	protease, serine 16 (thymus) [Source:MGI Symbol;Acc:MGI:1859181]	-
ENSMUSG00000040675	2491.81	1274.17	0.967577	0.0203246	0.283185	Mthfd1l	10	3973118	4167081	+	4435	protein_coding	methylenetetrahydrofolate dehydrogenase (NADP+ dependent) 1-like [Source:MGI Symbol;Acc:MGI:1924836]	-
ENSMUSG00000084106	1819.95	3553.2	-0.965171	0.0203329	0.283185	Gm6136	1	86908793	86909683	-	891	processed_pseudogene	predicted pseudogene 6136 [Source:MGI Symbol;Acc:MGI:3646897]	-
ENSMUSG00000000253	405.596	801.595	-0.982591	0.0203479	0.283218	Gmpr	13	45507444	45553800	+	2323	protein_coding	guanosine monophosphate reductase [Source:MGI Symbol;Acc:MGI:1913605]	-
ENSMUSG00000034714	1235.88	2416.3	-0.967183	0.0203806	0.283497	Ttyh2	11	114675431	114720977	+	3739	protein_coding	tweety family member 2 [Source:MGI Symbol;Acc:MGI:2157091]	-
ENSMUSG00000038894	328.293	161.37	1.0241	0.0204132	0.283775	Irs2	8	10984681	11008458	-	6323	protein_coding	insulin receptor substrate 2 [Source:MGI Symbol;Acc:MGI:109334]	-
ENSMUSG00000024309	629.868	1238.54	-0.975365	0.0204568	0.283789	Pfdn6	17	33938821	33940343	-	1193	protein_coding	prefoldin subunit 6 [Source:MGI Symbol;Acc:MGI:95908]	-
ENSMUSG00000039824	63.9377	137.27	-1.10064	0.0204611	0.283789	Myl6b	10	128494157	128498685	-	1847	protein_coding	myosin, light polypeptide 6B [Source:MGI Symbol;Acc:MGI:1917789]	-
ENSMUSG00000038271	158.419	320.64	-1.01659	0.0205336	0.283789	Iffo1	6	125145241	125161782	+	5691	protein_coding	intermediate filament family orphan 1 [Source:MGI Symbol;Acc:MGI:2444516]	-
ENSMUSG00000037260	1180.53	600.411	0.975277	0.0205531	0.283789	Hgsnat	8	25944453	25976753	-	3305	protein_coding	heparan-alpha-glucosaminide N-acetyltransferase [Source:MGI Symbol;Acc:MGI:1196297]	-
ENSMUSG00000022306	25.7636	8.38667	1.60572	0.0206238	0.283789	Zfpm2	15	40655035	41104592	+	9536	protein_coding	zinc finger protein, multitype 2 [Source:MGI Symbol;Acc:MGI:1334444]	zf-C2H2
ENSMUSG00000111325	7.63092	26.1998	-1.76213	0.0206238	0.283789	Gm47140	9	122847019	122848418	-	1400	sense_intronic	predicted gene, 47140 [Source:MGI Symbol;Acc:MGI:6095900]	-
ENSMUSG00000037326	533.479	1047.84	-0.973728	0.0207045	0.283789	Capn15	17	25958364	25985796	-	5729	protein_coding	calpain 15 [Source:MGI Symbol;Acc:MGI:1355075]	-
ENSMUSG00000060181	511.529	256.723	0.994288	0.0207143	0.283789	Slc35e3	10	117733679	117746365	-	3526	protein_coding	solute carrier family 35, member E3 [Source:MGI Symbol;Acc:MGI:2448489]	-
ENSMUSG00000063108	272.941	134.126	1.02438	0.0207369	0.283789	Zfp26	9	20428449	20460162	-	14154	protein_coding	zinc finger protein 26 [Source:MGI Symbol;Acc:MGI:99173]	zf-C2H2
ENSMUSG00000040428	36.2615	81.7349	-1.16953	0.0207772	0.283789	Plekha4	7	45526330	45554229	+	6371	protein_coding	pleckstrin homology domain containing, family A (phosphoinositide binding specific) member 4 [Source:MGI Symbol;Acc:MGI:1916467]	-
ENSMUSG00000022297	235.721	115.265	1.0314	0.0207846	0.283789	Fzd6	15	39006034	39038188	+	4818	protein_coding	frizzled class receptor 6 [Source:MGI Symbol;Acc:MGI:108474]	-
ENSMUSG00000041453	1944.97	3785.82	-0.960812	0.0208554	0.283789	Rpl21	5	146832890	146837032	+	3400	protein_coding	ribosomal protein L21 [Source:MGI Symbol;Acc:MGI:1278340]	-
ENSMUSG00000028121	180.369	362.554	-1.0067	0.0209308	0.283789	Bcar3	3	122294136	122530191	+	5604	protein_coding	breast cancer anti-estrogen resistance 3 [Source:MGI Symbol;Acc:MGI:1352501]	-
ENSMUSG00000031196	15.2658	3.14756	2.23578	0.0209521	0.283789	F8	X	75172715	75382615	-	9905	protein_coding	coagulation factor VIII [Source:MGI Symbol;Acc:MGI:88383]	-
ENSMUSG00000083283	15.2658	3.14756	2.23578	0.0209521	0.283789	Gm15361	X	74494379	74494822	-	444	processed_pseudogene	predicted pseudogene 15361 [Source:MGI Symbol;Acc:MGI:3642247]	-
ENSMUSG00000101969	15.2658	3.14756	2.23578	0.0209521	0.283789	Gm20125	10	16906427	17095807	-	5236	processed_transcript	predicted gene, 20125 [Source:MGI Symbol;Acc:MGI:5012310]	-
ENSMUSG00000078134	15.2658	3.14756	2.23578	0.0209521	0.283789	Gm12355	11	98624351	98625661	-	1311	protein_coding	predicted gene 12355 [Source:MGI Symbol;Acc:MGI:3649769]	-
ENSMUSG00000015467	15.2658	3.14756	2.23578	0.0209521	0.283789	Egfl8	17	34613349	34615971	-	1761	protein_coding	EGF-like domain 8 [Source:MGI Symbol;Acc:MGI:1932094]	-
ENSMUSG00000038352	2.8591	14.6736	-2.30785	0.0209521	0.283789	Arl5c	11	97989578	97996181	-	2073	protein_coding	ADP-ribosylation factor-like 5C [Source:MGI Symbol;Acc:MGI:3028577]	-
ENSMUSG00000085987	15.2658	3.14756	2.23578	0.0209521	0.283789	Gm13403	2	33935788	33942145	-	3683	lincRNA	predicted gene 13403 [Source:MGI Symbol;Acc:MGI:3649380]	-
ENSMUSG00000054455	2919.36	5672.96	-0.958418	0.0209625	0.283789	Vapb	2	173737511	173784336	+	7131	protein_coding	vesicle-associated membrane protein, associated protein B and C [Source:MGI Symbol;Acc:MGI:1928744]	-
ENSMUSG00000042541	1278.83	2491.75	-0.962261	0.0209874	0.283789	Sem1	6	6557294	6578663	-	3542	protein_coding	SEM1, 26S proteasome complex subunit [Source:MGI Symbol;Acc:MGI:109238]	-
ENSMUSG00000018286	6374.11	12369.7	-0.956494	0.0209906	0.283789	Psmb6	11	70525367	70527858	+	1872	protein_coding	proteasome (prosome, macropain) subunit, beta type 6 [Source:MGI Symbol;Acc:MGI:104880]	-
ENSMUSG00000072494	119.29	54.4912	1.12874	0.0210522	0.283789	Ppp1r3e	14	54872669	54877550	-	2508	protein_coding	protein phosphatase 1, regulatory subunit 3E [Source:MGI Symbol;Acc:MGI:2145790]	-
ENSMUSG00000022361	636.549	321.688	0.984358	0.0210746	0.283789	Zhx1	15	58047003	58076541	-	6031	protein_coding	zinc fingers and homeoboxes 1 [Source:MGI Symbol;Acc:MGI:109271]	Homeobox
ENSMUSG00000000486	9.53963	28.2955	-1.55537	0.0210963	0.283789	2024-09-01	7	127214447	127233130	-	2763	protein_coding	septin 1 [Source:MGI Symbol;Acc:MGI:1858916]	-
ENSMUSG00000103669	27.6724	8.38667	1.70833	0.0210963	0.283789	2900042K21Rik	1	189210361	189211013	-	653	sense_overlapping	RIKEN cDNA 2900042K21 gene [Source:MGI Symbol;Acc:MGI:1920203]	-
ENSMUSG00000066245	116.427	53.4434	1.12168	0.0211267	0.283789	Gm10156	7	107863039	107863500	+	462	processed_pseudogene	predicted gene 10156 [Source:MGI Symbol;Acc:MGI:3642344]	-
ENSMUSG00000022443	6440.92	3318.49	0.956717	0.0211463	0.283789	Myh9	15	77760587	77842175	-	12928	protein_coding	myosin, heavy polypeptide 9, non-muscle [Source:MGI Symbol;Acc:MGI:107717]	-
ENSMUSG00000028603	1290.28	2511.66	-0.96088	0.0211612	0.283789	Scp2	4	108043839	108144998	-	3478	protein_coding	sterol carrier protein 2, liver [Source:MGI Symbol;Acc:MGI:98254]	-
ENSMUSG00000025732	205.182	409.706	-0.997208	0.0211628	0.283789	Mcrip2	17	25863698	25868738	-	816	protein_coding	MAPK regulated corepressor interacting protein 2 [Source:MGI Symbol;Acc:MGI:1915491]	-
ENSMUSG00000043727	146.012	69.1609	1.07681	0.0213787	0.283789	F830045P16Rik	2	129458359	129536602	-	1925	protein_coding	RIKEN cDNA F830045P16 gene [Source:MGI Symbol;Acc:MGI:3045317]	-
ENSMUSG00000104366	29.5811	9.4345	1.63656	0.0214439	0.283789	4933409D19Rik	1	136603033	136605468	-	1557	lincRNA	RIKEN cDNA 4933409D19 gene [Source:MGI Symbol;Acc:MGI:1918334]	-
ENSMUSG00000032035	29.5811	9.4345	1.63656	0.0214439	0.283789	Ets1	9	32636221	32757820	+	8476	protein_coding	E26 avian leukemia oncogene 1, 5' domain [Source:MGI Symbol;Acc:MGI:95455]	ETS
ENSMUSG00000090939	29.5811	9.4345	1.63656	0.0214439	0.283789	Gm17147	6	65128571	65129002	+	432	processed_pseudogene	predicted gene 17147 [Source:MGI Symbol;Acc:MGI:4937974]	-
ENSMUSG00000005131	10.494	30.3911	-1.52222	0.0214439	0.283789	4930550C14Rik	9	53402325	53434402	+	3539	protein_coding	RIKEN cDNA 4930550C14 gene [Source:MGI Symbol;Acc:MGI:1922561]	-
ENSMUSG00000017550	477.172	239.957	0.991394	0.0214884	0.283789	Atad5	11	80089400	80135794	+	7532	protein_coding	ATPase family, AAA domain containing 5 [Source:MGI Symbol;Acc:MGI:2442925]	-
ENSMUSG00000097616	62.029	26.1998	1.23974	0.0215532	0.283789	1110019D14Rik	6	13871526	14044385	+	1734	lincRNA	RIKEN cDNA 1110019D14 gene [Source:MGI Symbol;Acc:MGI:1923561]	-
ENSMUSG00000029212	9.53963	1.05194	3.04345	0.0215665	0.283789	Gabrb1	5	71658113	72149037	+	13838	protein_coding	gamma-aminobutyric acid (GABA) A receptor, subunit beta 1 [Source:MGI Symbol;Acc:MGI:95619]	-
ENSMUSG00000043013	9.53963	1.05194	3.04345	0.0215665	0.283789	Onecut1	9	74861921	74891781	+	4113	protein_coding	one cut domain, family member 1 [Source:MGI Symbol;Acc:MGI:1196423]	CUT
ENSMUSG00000096010	9.53963	1.05194	3.04345	0.0215665	0.283789	Hist4h4	6	136801553	136804415	-	2863	protein_coding	histone cluster 4, H4 [Source:MGI Symbol;Acc:MGI:2448443]	-
ENSMUSG00000107877	9.53963	1.05194	3.04345	0.0215665	0.283789	Gm43951	11	72203952	72206840	-	2889	protein_coding	predicted gene, 43951 [Source:MGI Symbol;Acc:MGI:5690343]	-
ENSMUSG00000116739	0.950358	10.4823	-3.29644	0.0215665	0.283789	AC124681.2	16	31986831	31987123	-	293	sense_intronic	Novel transcript, sense intronic to Senp5	-
ENSMUSG00000040121	9.53963	1.05194	3.04345	0.0215665	0.283789	Rep15	6	147032584	147034245	+	1662	protein_coding	RAB15 effector protein [Source:MGI Symbol;Acc:MGI:1913782]	-
ENSMUSG00000113845	9.53963	1.05194	3.04345	0.0215665	0.283789	Gm39473	12	74825345	74827722	+	522	lincRNA	predicted gene, 39473 [Source:MGI Symbol;Acc:MGI:5622358]	-
ENSMUSG00000006356	0.950358	10.4823	-3.29644	0.0215665	0.283789	Crip2	12	113140236	113145506	+	2099	protein_coding	cysteine rich protein 2 [Source:MGI Symbol;Acc:MGI:1915587]	-
ENSMUSG00000087168	9.53963	1.05194	3.04345	0.0215665	0.283789	Gm15983	16	5254786	5289621	+	4814	antisense	predicted gene 15983 [Source:MGI Symbol;Acc:MGI:3805549]	-
ENSMUSG00000114213	9.53963	1.05194	3.04345	0.0215665	0.283789	A430090L17Rik	13	114124348	114151592	-	3687	antisense	RIKEN cDNA A430090L17 gene [Source:MGI Symbol;Acc:MGI:2442754]	-
ENSMUSG00000028358	9.53963	1.05194	3.04345	0.0215665	0.283789	Zfp618	4	62965573	63139708	+	9352	protein_coding	zinc finger protein 618 [Source:MGI Symbol;Acc:MGI:1919950]	zf-C2H2
ENSMUSG00000095087	9.53963	1.05194	3.04345	0.0215665	0.283789	Gm25328	14	20701523	20701629	+	107	snRNA	predicted gene, 25328 [Source:MGI Symbol;Acc:MGI:5455105]	-
ENSMUSG00000042678	9.53963	1.05194	3.04345	0.0215665	0.283789	Myo15	11	60469339	60528369	+	12760	protein_coding	myosin XV [Source:MGI Symbol;Acc:MGI:1261811]	-
ENSMUSG00000049396	0.950358	10.4823	-3.29644	0.0215665	0.283789	Gemin4	11	76210571	76217664	-	3734	protein_coding	gem nuclear organelle associated protein 4 [Source:MGI Symbol;Acc:MGI:2449313]	-
ENSMUSG00000088326	9.53963	1.05194	3.04345	0.0215665	0.283789	Gm25667	17	32956610	32956884	-	275	misc_RNA	predicted gene, 25667 [Source:MGI Symbol;Acc:MGI:5455444]	-
ENSMUSG00000038763	9.53963	1.05194	3.04345	0.0215665	0.283789	Alpk3	7	81057600	81105612	+	6445	protein_coding	alpha-kinase 3 [Source:MGI Symbol;Acc:MGI:2151224]	-
ENSMUSG00000084624	9.53963	1.05194	3.04345	0.0215665	0.283789	n-R5s189	4	95062650	95062763	+	114	rRNA	nuclear encoded rRNA 5S 189 [Source:MGI Symbol;Acc:MGI:4422054]	-
ENSMUSG00000082402	0.950358	10.4823	-3.29644	0.0215665	0.283789	Gm15621	5	124472427	124472790	+	364	processed_pseudogene	predicted gene 15621 [Source:MGI Symbol;Acc:MGI:3783066]	-
ENSMUSG00000058550	9.53963	1.05194	3.04345	0.0215665	0.283789	Dppa4	16	48283733	48294237	+	1662	protein_coding	developmental pluripotency associated 4 [Source:MGI Symbol;Acc:MGI:2157525]	-
ENSMUSG00000088226	9.53963	1.05194	3.04345	0.0215665	0.283789	Gm22596	2	164761659	164761974	+	316	misc_RNA	predicted gene, 22596 [Source:MGI Symbol;Acc:MGI:5452373]	-
ENSMUSG00000061751	9.53963	1.05194	3.04345	0.0215665	0.283789	Kalrn	16	33969073	34573532	-	24050	protein_coding	kalirin, RhoGEF kinase [Source:MGI Symbol;Acc:MGI:2685385]	-
ENSMUSG00000102097	9.53963	1.05194	3.04345	0.0215665	0.283789	A930006L05Rik	9	96705828	96711449	+	2814	antisense	RIKEN cDNA A930006L05 gene [Source:MGI Symbol;Acc:MGI:3045290]	-
ENSMUSG00000048347	9.53963	1.05194	3.04345	0.0215665	0.283789	Pcdhb18	18	37489465	37494505	+	5041	protein_coding	protocadherin beta 18 [Source:MGI Symbol;Acc:MGI:2136756]	-
ENSMUSG00000021950	9.53963	1.05194	3.04345	0.0215665	0.283789	Anxa8	14	34085981	34100571	+	1880	protein_coding	annexin A8 [Source:MGI Symbol;Acc:MGI:1201374]	-
ENSMUSG00000021009	9.53963	1.05194	3.04345	0.0215665	0.283789	Ptpn21	12	98676741	98737405	-	7897	protein_coding	protein tyrosine phosphatase, non-receptor type 21 [Source:MGI Symbol;Acc:MGI:1344406]	-
ENSMUSG00000001151	818.83	417.041	0.973184	0.0215677	0.283789	Pcnt	10	76351263	76442786	-	12154	protein_coding	pericentrin (kendrin) [Source:MGI Symbol;Acc:MGI:102722]	-
ENSMUSG00000018986	284.393	140.413	1.01762	0.0217756	0.283789	Slfn3	11	83191330	83215154	+	3411	protein_coding	schlafen 3 [Source:MGI Symbol;Acc:MGI:1329005]	-
ENSMUSG00000042210	227.132	451.619	-0.991146	0.0218484	0.283789	Abhd14a	9	106440051	106447678	-	2111	protein_coding	abhydrolase domain containing 14A [Source:MGI Symbol;Acc:MGI:1915894]	-
ENSMUSG00000025329	33.3985	11.5302	1.52488	0.0218722	0.283789	Padi1	4	140812983	140845778	-	3754	protein_coding	peptidyl arginine deiminase, type I [Source:MGI Symbol;Acc:MGI:1338893]	-
ENSMUSG00000028784	12.4027	34.5824	-1.46952	0.0218722	0.283789	Spocd1	4	129929249	129957115	+	3223	protein_coding	SPOC domain containing 1 [Source:MGI Symbol;Acc:MGI:3652045]	-
ENSMUSG00000039994	670.906	340.549	0.978011	0.0218772	0.283789	Timeless	10	128232065	128252941	+	6115	protein_coding	timeless circadian clock 1 [Source:MGI Symbol;Acc:MGI:1321393]	-
ENSMUSG00000087200	20.9919	52.3956	-1.31412	0.0219197	0.283789	Lrp8os3	4	107793161	107802064	-	1770	bidirectional_promoter_lncRNA	low density lipoprotein receptor-related protein 8, apolipoprotein e receptor, opposite strand 3 [Source:MGI Symbol;Acc:MGI:3651133]	-
ENSMUSG00000104394	20.0375	50.2999	-1.32208	0.0219798	0.283789	Gm37254	1	187236457	187240357	+	3901	TEC	predicted gene, 37254 [Source:MGI Symbol;Acc:MGI:5610482]	-
ENSMUSG00000079547	220.451	436.95	-0.986563	0.0220614	0.283789	H2-DMb1	17	34153072	34160230	+	1485	protein_coding	histocompatibility 2, class II, locus Mb1 [Source:MGI Symbol;Acc:MGI:95922]	-
ENSMUSG00000074194	14.3114	37.7259	-1.39009	0.0220647	0.283789	Zfp791	8	85108553	85123095	-	2946	protein_coding	zinc finger protein 791 [Source:MGI Symbol;Acc:MGI:3648473]	zf-C2H2
ENSMUSG00000046546	18.1288	46.1086	-1.34032	0.0220737	0.283789	Fam43a	16	30599723	30602797	+	3075	protein_coding	family with sequence similarity 43, member A [Source:MGI Symbol;Acc:MGI:2676309]	-
ENSMUSG00000018287	483.853	946.196	-0.967372	0.022085	0.283789	Spag7	11	70663771	70669416	-	1480	protein_coding	sperm associated antigen 7 [Source:MGI Symbol;Acc:MGI:107380]	-
ENSMUSG00000022415	1198.66	2323.05	-0.954513	0.0220938	0.283789	Syngr1	15	80091334	80119501	+	4808	protein_coding	synaptogyrin 1 [Source:MGI Symbol;Acc:MGI:1328323]	-
ENSMUSG00000044177	42.942	95.3567	-1.14845	0.0220981	0.283789	Wfikkn2	11	94235956	94246005	-	3827	protein_coding	WAP, follistatin/kazal, immunoglobulin, kunitz and netrin domain containing 2 [Source:MGI Symbol;Acc:MGI:2669209]	-
ENSMUSG00000005802	2009.86	1036.31	0.955565	0.0221421	0.283789	Slc30a4	2	122681233	122702663	-	5482	protein_coding	solute carrier family 30 (zinc transporter), member 4 [Source:MGI Symbol;Acc:MGI:1345282]	-
ENSMUSG00000027615	104.021	212.714	-1.03108	0.022174	0.283789	Hps3	3	19995945	20035315	-	9103	protein_coding	HPS3, biogenesis of lysosomal organelles complex 2 subunit 1 [Source:MGI Symbol;Acc:MGI:2153839]	-
ENSMUSG00000024357	258.626	510.298	-0.980099	0.0221745	0.283789	Sil1	18	35266400	35498925	-	1695	protein_coding	endoplasmic reticulum chaperone SIL1 homolog (S. cerevisiae) [Source:MGI Symbol;Acc:MGI:1932040]	-
ENSMUSG00000086240	41.9876	93.261	-1.14876	0.0222026	0.283789	Gm7846	1	28580499	28580772	-	274	processed_pseudogene	predicted gene 7846 [Source:MGI Symbol;Acc:MGI:3645212]	-
ENSMUSG00000016206	282.484	556.403	-0.977614	0.0222667	0.283789	H2-M3	17	37270220	37274484	+	1438	protein_coding	histocompatibility 2, M region locus 3 [Source:MGI Symbol;Acc:MGI:95915]	-
ENSMUSG00000092417	128.834	260.914	-1.01729	0.0223595	0.283789	Gpank1	17	35121455	35124814	+	1879	protein_coding	G patch domain and ankyrin repeats 1 [Source:MGI Symbol;Acc:MGI:2148975]	-
ENSMUSG00000047881	247.173	488.294	-0.981832	0.0224944	0.283789	Rell1	5	63908897	63968897	-	3856	protein_coding	RELT-like 1 [Source:MGI Symbol;Acc:MGI:2140767]	-
ENSMUSG00000030034	231.904	458.954	-0.984404	0.0225503	0.283789	Ino80b	6	83121765	83125431	-	1594	protein_coding	INO80 complex subunit B [Source:MGI Symbol;Acc:MGI:1917270]	-
ENSMUSG00000093674	9808.82	18876.7	-0.944444	0.0225633	0.283789	Rpl41	10	128548114	128549305	-	1168	protein_coding	ribosomal protein L41 [Source:MGI Symbol;Acc:MGI:1915195]	-
ENSMUSG00000031278	4270.72	2214.07	0.947742	0.0225641	0.283789	Acsl4	X	142317993	142390535	-	5405	protein_coding	acyl-CoA synthetase long-chain family member 4 [Source:MGI Symbol;Acc:MGI:1354713]	-
ENSMUSG00000042505	55.3486	118.409	-1.09528	0.022567	0.283789	Sdhaf3	6	6956004	7042979	+	5095	protein_coding	succinate dehydrogenase complex assembly factor 3 [Source:MGI Symbol;Acc:MGI:1913288]	-
ENSMUSG00000024158	414.185	808.93	-0.965507	0.0225838	0.283789	Hagh	17	24840143	24864450	+	1908	protein_coding	hydroxyacyl glutathione hydrolase [Source:MGI Symbol;Acc:MGI:95745]	-
ENSMUSG00000033031	781.61	400.276	0.965258	0.0226027	0.283789	Cip2a	16	48994185	49019709	+	5688	protein_coding	cell proliferation regulating inhibitor of protein phosphatase 2A [Source:MGI Symbol;Acc:MGI:2146335]	-
ENSMUSG00000061046	149.829	300.732	-1.0045	0.0226673	0.283789	Haghl	17	25779843	25785673	-	2643	protein_coding	hydroxyacylglutathione hydrolase-like [Source:MGI Symbol;Acc:MGI:1919877]	-
ENSMUSG00000026674	6.67656	1.39e-17	5.76824	0.0226768	0.283789	Ddr2	1	169972307	170110762	-	9264	protein_coding	discoidin domain receptor family, member 2 [Source:MGI Symbol;Acc:MGI:1345277]	-
ENSMUSG00000103921	6.67656	1.39e-17	5.76824	0.0226768	0.283789	Gm5841	3	8327531	8329707	+	2177	processed_pseudogene	predicted gene 5841 [Source:MGI Symbol;Acc:MGI:3645248]	-
ENSMUSG00000073530	6.67656	1.39e-17	5.76824	0.0226768	0.283789	Pappa2	1	158711727	158980490	-	10294	protein_coding	pappalysin 2 [Source:MGI Symbol;Acc:MGI:3051647]	-
ENSMUSG00000097904	6.67656	1.39e-17	5.76824	0.0226768	0.283789	Gm26711	5	110385835	110388073	+	1833	lincRNA	predicted gene, 26711 [Source:MGI Symbol;Acc:MGI:5477205]	-
ENSMUSG00000095419	1.39e-17	7.33884	-5.90069	0.0226768	0.283789	Gm14328	18	74303524	74303931	-	408	processed_pseudogene	predicted gene 14328 [Source:MGI Symbol;Acc:MGI:3651951]	-
ENSMUSG00000073007	6.67656	1.39e-17	5.76824	0.0226768	0.283789	Tent5d	X	107792590	107872909	+	3160	protein_coding	terminal nucleotidyltransferase 5D [Source:MGI Symbol;Acc:MGI:2685223]	-
ENSMUSG00000082274	6.67656	1.39e-17	5.76824	0.0226768	0.283789	Gm14026	2	129168700	129170488	+	1789	processed_pseudogene	predicted gene 14026 [Source:MGI Symbol;Acc:MGI:3649712]	-
ENSMUSG00000113497	6.67656	1.39e-17	5.76824	0.0226768	0.283789	Gm18030	12	69819647	69820377	+	731	processed_pseudogene	predicted gene, 18030 [Source:MGI Symbol;Acc:MGI:5010215]	-
ENSMUSG00000083081	6.67656	1.39e-17	5.76824	0.0226768	0.283789	Gm13223	4	145455633	145456379	+	747	processed_pseudogene	predicted gene 13223 [Source:MGI Symbol;Acc:MGI:3652163]	-
ENSMUSG00000107756	6.67656	1.39e-17	5.76824	0.0226768	0.283789	Gm44164	6	145238667	145241227	-	2561	TEC	predicted gene, 44164 [Source:MGI Symbol;Acc:MGI:5690556]	-
ENSMUSG00000030890	1.39e-17	7.33884	-5.90069	0.0226768	0.283789	Ilk	7	105736592	105742925	+	2744	protein_coding	integrin linked kinase [Source:MGI Symbol;Acc:MGI:1195267]	-
ENSMUSG00000089820	6.67656	1.39e-17	5.76824	0.0226768	0.283789	Gm15775	8	124324778	124331795	-	538	antisense	predicted gene 15775 [Source:MGI Symbol;Acc:MGI:3783216]	-
ENSMUSG00000101365	6.67656	1.39e-17	5.76824	0.0226768	0.283789	Gm19325	9	97047444	97067307	-	3382	lincRNA	predicted gene, 19325 [Source:MGI Symbol;Acc:MGI:5011510]	-
ENSMUSG00000081262	6.67656	1.39e-17	5.76824	0.0226768	0.283789	Gm12261	11	59577992	59578636	-	645	processed_pseudogene	predicted gene 12261 [Source:MGI Symbol;Acc:MGI:3650914]	-
ENSMUSG00000101845	1.39e-17	7.33884	-5.90069	0.0226768	0.283789	Gm28198	7	127559142	127573116	-	471	antisense	predicted gene 28198 [Source:MGI Symbol;Acc:MGI:5578904]	-
ENSMUSG00000020140	6.67656	1.39e-17	5.76824	0.0226768	0.283789	Lgr5	10	115450311	115587780	-	10264	protein_coding	leucine rich repeat containing G protein coupled receptor 5 [Source:MGI Symbol;Acc:MGI:1341817]	-
ENSMUSG00000042510	6.67656	1.39e-17	5.76824	0.0226768	0.283789	AA986860	1	130731976	130744622	+	3640	protein_coding	expressed sequence AA986860 [Source:MGI Symbol;Acc:MGI:2138143]	-
ENSMUSG00000026442	6.67656	1.39e-17	5.76824	0.0226768	0.283789	Nfasc	1	132564690	132741797	-	14145	protein_coding	neurofascin [Source:MGI Symbol;Acc:MGI:104753]	-
ENSMUSG00000075569	6.67656	1.39e-17	5.76824	0.0226768	0.283789	Rsph10b	5	143933035	143985719	+	3101	protein_coding	radial spoke head 10 homolog B (Chlamydomonas) [Source:MGI Symbol;Acc:MGI:1922386]	-
ENSMUSG00000117333	6.67656	1.39e-17	5.76824	0.0226768	0.283789	AC154486.3	17	22777217	22807736	-	1533	processed_pseudogene	C2H2 zinc finger protein pseudogene	-
ENSMUSG00000004892	6.67656	1.39e-17	5.76824	0.0226768	0.283789	Bcan	3	87987531	88000230	-	4064	protein_coding	brevican [Source:MGI Symbol;Acc:MGI:1096385]	-
ENSMUSG00000086527	6.67656	1.39e-17	5.76824	0.0226768	0.283789	Gm15856	6	121223692	121226153	-	1162	antisense	predicted gene 15856 [Source:MGI Symbol;Acc:MGI:3801888]	-
ENSMUSG00000086216	6.67656	1.39e-17	5.76824	0.0226768	0.283789	Gm13610	2	32232782	32236382	-	951	antisense	predicted gene 13610 [Source:MGI Symbol;Acc:MGI:3651297]	-
ENSMUSG00000082186	6.67656	1.39e-17	5.76824	0.0226768	0.283789	Gm12403	4	41168646	41169604	+	959	processed_pseudogene	predicted gene 12403 [Source:MGI Symbol;Acc:MGI:3650109]	-
ENSMUSG00000105071	6.67656	1.39e-17	5.76824	0.0226768	0.283789	Gm43336	5	113900395	113904898	-	4504	TEC	predicted gene 43336 [Source:MGI Symbol;Acc:MGI:5663473]	-
ENSMUSG00000032269	6.67656	1.39e-17	5.76824	0.0226768	0.283789	Htr3a	9	48899213	48911099	-	2083	protein_coding	5-hydroxytryptamine (serotonin) receptor 3A [Source:MGI Symbol;Acc:MGI:96282]	-
ENSMUSG00000026114	6.67656	1.39e-17	5.76824	0.0226768	0.283789	Cnga3	1	37214434	37263384	+	3957	protein_coding	cyclic nucleotide gated channel alpha 3 [Source:MGI Symbol;Acc:MGI:1341818]	-
ENSMUSG00000048003	6.67656	1.39e-17	5.76824	0.0226768	0.283789	Catsper4	4	134211970	134227383	-	2101	protein_coding	cation channel, sperm associated 4 [Source:MGI Symbol;Acc:MGI:3043288]	-
ENSMUSG00000032297	6.67656	1.39e-17	5.76824	0.0226768	0.283789	Celf6	9	59577917	59607292	+	3621	protein_coding	CUGBP, Elav-like family member 6 [Source:MGI Symbol;Acc:MGI:1923433]	-
ENSMUSG00000111577	6.67656	1.39e-17	5.76824	0.0226768	0.283789	Gm47136	9	122687068	122714333	-	453	lincRNA	predicted gene, 47136 [Source:MGI Symbol;Acc:MGI:6095893]	-
ENSMUSG00000025936	6.67656	1.39e-17	5.76824	0.0226768	0.283789	Gm4956	1	21285246	21298312	-	1365	transcribed_unprocessed_pseudogene	predicted gene 4956 [Source:MGI Symbol;Acc:MGI:3647976]	-
ENSMUSG00000017007	6.67656	1.39e-17	5.76824	0.0226768	0.283789	Rbpjl	2	164403141	164415448	+	5732	protein_coding	recombination signal binding protein for immunoglobulin kappa J region-like [Source:MGI Symbol;Acc:MGI:1196616]	CSL
ENSMUSG00000028116	1.39e-17	7.33884	-5.90069	0.0226768	0.283789	Myoz2	3	123006206	123035015	-	3423	protein_coding	myozenin 2 [Source:MGI Symbol;Acc:MGI:1913063]	-
ENSMUSG00000038997	6.67656	1.39e-17	5.76824	0.0226768	0.283789	Asb17	3	153844209	153855082	+	2580	protein_coding	ankyrin repeat and SOCS box-containing 17 [Source:MGI Symbol;Acc:MGI:1914022]	-
ENSMUSG00000073846	1.39e-17	7.33884	-5.90069	0.0226768	0.283789	Gm12526	4	57757739	57763901	-	615	processed_transcript	predicted gene 12526 [Source:MGI Symbol;Acc:MGI:3651778]	-
ENSMUSG00000104904	6.67656	1.39e-17	5.76824	0.0226768	0.283789	9330198I05Rik	5	108360187	108363885	+	1095	lincRNA	RIKEN cDNA 9330198I05 gene [Source:MGI Symbol;Acc:MGI:1924810]	-
ENSMUSG00000033688	1.39e-17	7.33884	-5.90069	0.0226768	0.283789	1300017J02Rik	9	103250521	103305082	-	4508	protein_coding	RIKEN cDNA 1300017J02 gene [Source:MGI Symbol;Acc:MGI:1919025]	-
ENSMUSG00000032878	6.67656	1.39e-17	5.76824	0.0226768	0.283789	Ccdc85a	11	28385685	28584324	-	6971	protein_coding	coiled-coil domain containing 85A [Source:MGI Symbol;Acc:MGI:2445069]	-
ENSMUSG00000022425	6.67656	1.39e-17	5.76824	0.0226768	0.283789	Enpp2	15	54838901	54952892	-	5779	protein_coding	ectonucleotide pyrophosphatase/phosphodiesterase 2 [Source:MGI Symbol;Acc:MGI:1321390]	-
ENSMUSG00000064919	6.67656	1.39e-17	5.76824	0.0226768	0.283789	Gm22572	2	25208623	25208727	+	105	snRNA	predicted gene, 22572 [Source:MGI Symbol;Acc:MGI:5452349]	-
ENSMUSG00000048489	1.39e-17	7.33884	-5.90069	0.0226768	0.283789	Depp1	6	116650609	116652794	+	1358	protein_coding	DEPP1 autophagy regulator [Source:MGI Symbol;Acc:MGI:1918730]	-
ENSMUSG00000074071	6.67656	1.39e-17	5.76824	0.0226768	0.283789	Fam169b	7	68273839	68363092	+	7027	protein_coding	family with sequence similarity 169, member B [Source:MGI Symbol;Acc:MGI:3644026]	-
ENSMUSG00000037541	6.67656	1.39e-17	5.76824	0.0226768	0.283789	Shank2	7	144001928	144424494	+	10768	protein_coding	SH3 and multiple ankyrin repeat domains 2 [Source:MGI Symbol;Acc:MGI:2671987]	-
ENSMUSG00000034224	6.67656	1.39e-17	5.76824	0.0226768	0.283789	Slc38a8	8	119479602	119501698	-	3499	protein_coding	solute carrier family 38, member 8 [Source:MGI Symbol;Acc:MGI:2685433]	-
ENSMUSG00000071235	6.67656	1.39e-17	5.76824	0.0226768	0.283789	Vrtn	12	84641019	84651455	+	3608	protein_coding	vertebrae development associated [Source:MGI Symbol;Acc:MGI:3588197]	-
ENSMUSG00000116779	6.67656	1.39e-17	5.76824	0.0226768	0.283789	AC110534.2	17	3101143	3101736	-	594	processed_pseudogene	solute carrier family 11 (proton-coupled divalent metal ion transporters), member 1 (Slc11a1) pseudogene	-
ENSMUSG00000058626	6.67656	1.39e-17	5.76824	0.0226768	0.283789	Capn11	17	45630204	45659325	-	2708	protein_coding	calpain 11 [Source:MGI Symbol;Acc:MGI:1352490]	-
ENSMUSG00000043939	6.67656	1.39e-17	5.76824	0.0226768	0.283789	A530064D06Rik	17	48149126	48167275	-	5884	protein_coding	RIKEN cDNA A530064D06 gene [Source:MGI Symbol;Acc:MGI:2443476]	-
ENSMUSG00000062783	1.39e-17	7.33884	-5.90069	0.0226768	0.283789	Csprs	GL456221.1	111572	163011	-	2719	protein_coding	component of Sp100-rs [Source:NCBI gene;Acc:114564]	-
ENSMUSG00000103964	6.67656	1.39e-17	5.76824	0.0226768	0.283789	Gm8407	1	191001425	191001851	-	427	processed_pseudogene	predicted gene 8407 [Source:MGI Symbol;Acc:MGI:3644362]	-
ENSMUSG00000060445	6.67656	1.39e-17	5.76824	0.0226768	0.283789	Sycp2	2	178345293	178407685	-	5967	protein_coding	synaptonemal complex protein 2 [Source:MGI Symbol;Acc:MGI:1933281]	-
ENSMUSG00000057609	6.67656	1.39e-17	5.76824	0.0226768	0.283789	Lce1a1	3	92646535	92648307	-	705	protein_coding	late cornified envelope 1A1 [Source:MGI Symbol;Acc:MGI:1914377]	-
ENSMUSG00000107549	6.67656	1.39e-17	5.76824	0.0226768	0.283789	Gm43961	6	7853871	7855742	+	1872	TEC	predicted gene, 43961 [Source:MGI Symbol;Acc:MGI:5690353]	-
ENSMUSG00000090215	6.67656	1.39e-17	5.76824	0.0226768	0.283789	Trim34b	7	104329471	104336909	+	1850	protein_coding	tripartite motif-containing 34B [Source:MGI Symbol;Acc:MGI:4821264]	-
ENSMUSG00000081974	6.67656	1.39e-17	5.76824	0.0226768	0.283789	Gm11960	11	4561780	4564637	+	2858	transcribed_processed_pseudogene	predicted gene 11960 [Source:MGI Symbol;Acc:MGI:3652301]	-
ENSMUSG00000097386	1.39e-17	7.33884	-5.90069	0.0226768	0.283789	9130213A22Rik	11	69120054	69122589	-	1581	protein_coding	RIKEN cDNA 9130213A22 gene [Source:MGI Symbol;Acc:MGI:3642718]	-
ENSMUSG00000015599	6.67656	1.39e-17	5.76824	0.0226768	0.283789	Ttbk1	17	46442448	46487675	-	14097	protein_coding	tau tubulin kinase 1 [Source:MGI Symbol;Acc:MGI:2147036]	-
ENSMUSG00000079339	1.39e-17	7.33884	-5.90069	0.0226768	0.283789	Ifit1bl1	19	34592888	34601968	-	2275	protein_coding	interferon induced protein with tetratricpeptide repeats 1B like 1 [Source:MGI Symbol;Acc:MGI:3650685]	-
ENSMUSG00000085965	6.67656	1.39e-17	5.76824	0.0226768	0.283789	2310016D23Rik	1	60778843	60803790	+	388	lincRNA	RIKEN cDNA 2310016D23 gene [Source:MGI Symbol;Acc:MGI:1923693]	-
ENSMUSG00000027301	6.67656	1.39e-17	5.76824	0.0226768	0.283789	Oxt	2	130576173	130577054	+	537	protein_coding	oxytocin [Source:MGI Symbol;Acc:MGI:97453]	-
ENSMUSG00000052922	6.67656	1.39e-17	5.76824	0.0226768	0.283789	Bpi	2	158258094	158284531	+	1926	protein_coding	bactericidal permeablility increasing protein [Source:MGI Symbol;Acc:MGI:3045315]	-
ENSMUSG00000059908	6.67656	1.39e-17	5.76824	0.0226768	0.283789	Mug1	6	121838541	121889057	+	5770	protein_coding	murinoglobulin 1 [Source:MGI Symbol;Acc:MGI:99837]	-
ENSMUSG00000052273	6.67656	1.39e-17	5.76824	0.0226768	0.283789	Dnah3	7	119922671	120095280	-	14305	protein_coding	dynein, axonemal, heavy chain 3 [Source:MGI Symbol;Acc:MGI:2683040]	-
ENSMUSG00000105962	1.39e-17	7.33884	-5.90069	0.0226768	0.283789	Gm42432	9	110041180	110042796	+	1617	TEC	predicted gene 42432 [Source:MGI Symbol;Acc:MGI:5662569]	-
ENSMUSG00000020704	6.67656	1.39e-17	5.76824	0.0226768	0.283789	Asic2	11	80880169	81968457	-	4264	protein_coding	acid-sensing (proton-gated) ion channel 2 [Source:MGI Symbol;Acc:MGI:1100867]	-
ENSMUSG00000113409	6.67656	1.39e-17	5.76824	0.0226768	0.283789	Gm8288	13	75802706	75803298	+	593	processed_pseudogene	predicted gene 8288 [Source:MGI Symbol;Acc:MGI:3645459]	-
ENSMUSG00000115840	6.67656	1.39e-17	5.76824	0.0226768	0.283789	5830426I08Rik	15	25225503	25225854	-	352	TEC	RIKEN cDNA 5830426I08 gene [Source:MGI Symbol;Acc:MGI:1925317]	-
ENSMUSG00000022623	6.67656	1.39e-17	5.76824	0.0226768	0.283789	Shank3	15	89499623	89560261	+	9189	protein_coding	SH3 and multiple ankyrin repeat domains 3 [Source:MGI Symbol;Acc:MGI:1930016]	-
ENSMUSG00000116124	6.67656	1.39e-17	5.76824	0.0226768	0.283789	Gm49420	15	93134911	93137594	-	988	processed_transcript	predicted gene, 49420 [Source:MGI Symbol;Acc:MGI:6155053]	-
ENSMUSG00000077668	6.67656	1.39e-17	5.76824	0.0226768	0.283789	Gm26143	7	142424795	142424902	+	108	snRNA	predicted gene, 26143 [Source:MGI Symbol;Acc:MGI:5455920]	-
ENSMUSG00000091028	6.67656	1.39e-17	5.76824	0.0226768	0.283789	Gm10722	9	3000922	3002330	+	651	protein_coding	predicted gene 10722 [Source:MGI Symbol;Acc:MGI:3642024]	-
ENSMUSG00000089724	6.67656	1.39e-17	5.76824	0.0226768	0.283789	Krtap4-8	11	99779722	99780704	-	983	protein_coding	keratin associated protein 4-8 [Source:MGI Symbol;Acc:MGI:3652306]	-
ENSMUSG00000113726	6.67656	1.39e-17	5.76824	0.0226768	0.283789	Gm36099	13	33031202	33034560	-	1798	antisense	predicted gene, 36099 [Source:MGI Symbol;Acc:MGI:5595258]	-
ENSMUSG00000112445	6.67656	1.39e-17	5.76824	0.0226768	0.283789	Gm47830	10	25415354	25416185	-	634	processed_pseudogene	predicted gene, 47830 [Source:MGI Symbol;Acc:MGI:6097027]	-
ENSMUSG00000047139	6.67656	1.39e-17	5.76824	0.0226768	0.283789	Cd24a	10	43578284	43584265	+	2580	protein_coding	CD24a antigen [Source:MGI Symbol;Acc:MGI:88323]	-
ENSMUSG00000037762	6.67656	1.39e-17	5.76824	0.0226768	0.283789	Slc16a9	10	70245100	70285968	+	3869	protein_coding	solute carrier family 16 (monocarboxylic acid transporters), member 9 [Source:MGI Symbol;Acc:MGI:1914109]	-
ENSMUSG00000112647	6.67656	1.39e-17	5.76824	0.0226768	0.283789	Gm5427	10	98653799	98699710	-	2591	lincRNA	predicted gene 5427 [Source:MGI Symbol;Acc:MGI:3646787]	-
ENSMUSG00000111936	6.67656	1.39e-17	5.76824	0.0226768	0.283789	Gm47540	10	128595615	128598623	+	2917	lincRNA	predicted gene, 47540 [Source:MGI Symbol;Acc:MGI:6096548]	-
ENSMUSG00000087408	6.67656	1.39e-17	5.76824	0.0226768	0.283789	Cers1	8	70315775	70331592	+	3171	protein_coding	ceramide synthase 1 [Source:MGI Symbol;Acc:MGI:2136690]	-
ENSMUSG00000031778	6.67656	1.39e-17	5.76824	0.0226768	0.283789	Cx3cl1	8	94772009	94782427	+	3930	protein_coding	chemokine (C-X3-C motif) ligand 1 [Source:MGI Symbol;Acc:MGI:1097153]	-
ENSMUSG00000022040	6.67656	1.39e-17	5.76824	0.0226768	0.283789	Ephx2	14	66084374	66124500	-	2484	protein_coding	epoxide hydrolase 2, cytoplasmic [Source:MGI Symbol;Acc:MGI:99500]	-
ENSMUSG00000041523	6.67656	1.39e-17	5.76824	0.0226768	0.283789	Upk2	9	44452715	44454976	-	1083	protein_coding	uroplakin 2 [Source:MGI Symbol;Acc:MGI:98913]	-
ENSMUSG00000052234	6.67656	1.39e-17	5.76824	0.0226768	0.283789	Epx	11	87864000	87875536	-	2737	protein_coding	eosinophil peroxidase [Source:MGI Symbol;Acc:MGI:107569]	-
ENSMUSG00000112053	6.67656	1.39e-17	5.76824	0.0226768	0.283789	Gm46328	12	54400176	54405654	+	976	lincRNA	predicted gene, 46328 [Source:MGI Symbol;Acc:MGI:5825965]	-
ENSMUSG00000021194	6.67656	1.39e-17	5.76824	0.0226768	0.283789	Chga	12	102554969	102565028	+	2756	protein_coding	chromogranin A [Source:MGI Symbol;Acc:MGI:88394]	-
ENSMUSG00000058114	6.67656	1.39e-17	5.76824	0.0226768	0.283789	Olfr127	17	37900437	37906795	+	3734	protein_coding	olfactory receptor 127 [Source:MGI Symbol;Acc:MGI:2177510]	-
ENSMUSG00000046913	6.67656	1.39e-17	5.76824	0.0226768	0.283789	Olfr1451	19	12995014	13000417	+	1698	protein_coding	olfactory receptor 1451 [Source:MGI Symbol;Acc:MGI:3031285]	-
ENSMUSG00000094755	6.67656	1.39e-17	5.76824	0.0226768	0.283789	Olfr1453	19	13027404	13028327	-	924	protein_coding	olfactory receptor 1453 [Source:MGI Symbol;Acc:MGI:3031287]	-
ENSMUSG00000035621	1358.04	699.955	0.956077	0.0227366	0.284379	Midn	10	80148272	80158368	+	4307	protein_coding	midnolin [Source:MGI Symbol;Acc:MGI:1890222]	-
ENSMUSG00000113361	37.2159	82.7827	-1.15053	0.0227755	0.284575	B930059L03Rik	12	110590512	110592700	+	2189	lincRNA	RIKEN cDNA B930059L03 gene [Source:MGI Symbol;Acc:MGI:2442724]	-
ENSMUSG00000051444	113.564	52.3956	1.1143	0.0227777	0.284575	Bbs12	3	37312554	37321453	+	2436	protein_coding	Bardet-Biedl syndrome 12 (human) [Source:MGI Symbol;Acc:MGI:2686651]	-
ENSMUSG00000042043	1260.69	2434.12	-0.949103	0.0227963	0.28465	Tbca	13	94788910	94842922	+	811	protein_coding	tubulin cofactor A [Source:MGI Symbol;Acc:MGI:107549]	-
ENSMUSG00000001440	6862.74	3566.82	0.944124	0.0228485	0.285143	Kpnb1	11	97159714	97187881	-	6590	protein_coding	karyopherin (importin) beta 1 [Source:MGI Symbol;Acc:MGI:107532]	-
ENSMUSG00000037509	120.245	243.101	-1.01476	0.0228768	0.285337	Arhgef4	1	34678188	34813309	+	9861	protein_coding	Rho guanine nucleotide exchange factor (GEF) 4 [Source:MGI Symbol;Acc:MGI:2442507]	-
ENSMUSG00000019873	970.572	498.772	0.960297	0.0228903	0.285347	Reep3	10	67009189	67096945	-	8294	protein_coding	receptor accessory protein 3 [Source:MGI Symbol;Acc:MGI:88930]	-
ENSMUSG00000029725	395.098	771.208	-0.964666	0.0229643	0.286111	Ppp1r35	5	137778849	137780110	+	1085	protein_coding	protein phosphatase 1, regulatory subunit 35 [Source:MGI Symbol;Acc:MGI:1922853]	-
ENSMUSG00000107476	188.958	92.2132	1.03411	0.0230077	0.286326	Zfp862-ps	6	48504337	48534832	+	6979	transcribed_unitary_pseudogene	zinc finger protein 862, pseudogene [Source:MGI Symbol;Acc:MGI:1889827]	-
ENSMUSG00000071052	402.733	785.878	-0.964243	0.0230569	0.286326	Rpl7a-ps5	17	57838430	57839221	-	792	processed_pseudogene	ribosomal protein L7A, pseudogene 5 [Source:MGI Symbol;Acc:MGI:3643553]	-
ENSMUSG00000012405	6315.9	12129.7	-0.94147	0.0230589	0.286326	Rpl15	14	18267823	18271391	-	2473	protein_coding	ribosomal protein L15 [Source:MGI Symbol;Acc:MGI:1913730]	-
ENSMUSG00000081187	17.1745	4.19537	2.00321	0.0230709	0.286326	3110067C02Rik	X	150463726	150466156	+	2117	processed_pseudogene	RIKEN cDNA 3110067C02 gene [Source:MGI Symbol;Acc:MGI:1920452]	-
ENSMUSG00000087120	17.1745	4.19537	2.00321	0.0230709	0.286326	Gm12279	11	62550047	62551041	-	294	antisense	predicted gene 12279 [Source:MGI Symbol;Acc:MGI:3649630]	-
ENSMUSG00000102776	17.1745	4.19537	2.00321	0.0230709	0.286326	Gm38162	1	66775511	66780107	+	4597	TEC	predicted gene, 38162 [Source:MGI Symbol;Acc:MGI:5611390]	-
ENSMUSG00000052143	17.1745	4.19537	2.00321	0.0230709	0.286326	Gm9869	9	60821552	60838200	-	680	antisense	predicted gene 9869 [Source:MGI Symbol;Acc:MGI:3642719]	-
ENSMUSG00000022965	1689.2	3252.47	-0.945142	0.0230999	0.286462	Ifngr2	16	91547072	91565623	+	3767	protein_coding	interferon gamma receptor 2 [Source:MGI Symbol;Acc:MGI:107654]	-
ENSMUSG00000031546	485.761	945.148	-0.960095	0.0231136	0.286462	Gins4	8	23226616	23237659	-	1349	protein_coding	GINS complex subunit 4 (Sld5 homolog) [Source:MGI Symbol;Acc:MGI:1923847]	-
ENSMUSG00000015597	591.694	301.779	0.971093	0.0231201	0.286462	Zfp318	17	46383731	46420920	+	13804	protein_coding	zinc finger protein 318 [Source:MGI Symbol;Acc:MGI:1889348]	-
ENSMUSG00000001248	1212.02	2336.67	-0.946957	0.023143	0.286571	Gramd1a	7	31130127	31155896	-	5239	protein_coding	GRAM domain containing 1A [Source:MGI Symbol;Acc:MGI:105490]	-
ENSMUSG00000028898	313.024	612.985	-0.969273	0.0231544	0.286571	Trnau1ap	4	132311763	132329538	-	2710	protein_coding	tRNA selenocysteine 1 associated protein 1 [Source:MGI Symbol;Acc:MGI:1919037]	-
ENSMUSG00000002204	563.064	1091.84	-0.955227	0.023246	0.287546	Napsa	7	44572380	44586862	+	2660	protein_coding	napsin A aspartic peptidase [Source:MGI Symbol;Acc:MGI:109365]	-
ENSMUSG00000017286	476.218	925.239	-0.958004	0.023295	0.287993	Glod4	11	76120987	76243725	-	6005	protein_coding	glyoxalase domain containing 4 [Source:MGI Symbol;Acc:MGI:1914451]	-
ENSMUSG00000079641	2968.98	5699.16	-0.940748	0.0233981	0.28888	Rpl39	X	37082520	37085402	-	1434	protein_coding	ribosomal protein L39 [Source:MGI Symbol;Acc:MGI:1914498]	-
ENSMUSG00000029648	4433.91	2308.38	0.941669	0.0234059	0.28888	Flt1	5	147561604	147726011	-	13504	protein_coding	FMS-like tyrosine kinase 1 [Source:MGI Symbol;Acc:MGI:95558]	-
ENSMUSG00000007080	708.125	362.554	0.965591	0.0234164	0.28888	Pole	5	110286306	110337474	+	11160	protein_coding	polymerase (DNA directed), epsilon [Source:MGI Symbol;Acc:MGI:1196391]	-
ENSMUSG00000024294	2175.92	1129.57	0.945786	0.0234182	0.28888	Mib1	18	10725548	10818704	+	10369	protein_coding	mindbomb E3 ubiquitin protein ligase 1 [Source:MGI Symbol;Acc:MGI:2443157]	-
ENSMUSG00000070337	126.925	59.7304	1.08598	0.0235647	0.290458	Gpr179	11	97332109	97352077	-	9542	protein_coding	G protein-coupled receptor 179 [Source:MGI Symbol;Acc:MGI:2443409]	-
ENSMUSG00000021643	192.775	382.463	-0.987892	0.023572	0.290458	Serf1	13	100108012	100114571	+	1300	protein_coding	small EDRK-rich factor 1 [Source:MGI Symbol;Acc:MGI:1337114]	-
ENSMUSG00000046223	846.506	435.902	0.957337	0.0236213	0.290906	Plaur	7	24462484	24475968	+	2617	protein_coding	plasminogen activator, urokinase receptor [Source:MGI Symbol;Acc:MGI:97612]	-
ENSMUSG00000044857	642.275	1241.68	-0.950887	0.0236544	0.291154	Lemd2	17	27189601	27204438	-	2595	protein_coding	LEM domain containing 2 [Source:MGI Symbol;Acc:MGI:2385045]	-
ENSMUSG00000005951	59.166	124.696	-1.07384	0.0236824	0.291338	Shpk	11	73199460	73224511	+	2985	protein_coding	sedoheptulokinase [Source:MGI Symbol;Acc:MGI:1921887]	-
ENSMUSG00000028936	4920.63	9422.11	-0.937186	0.02374	0.291662	Rpl22	4	152325742	152334071	+	2911	protein_coding	ribosomal protein L22 [Source:MGI Symbol;Acc:MGI:99262]	-
ENSMUSG00000004952	396.052	770.16	-0.959226	0.0237439	0.291662	Rasa4	5	136083916	136111860	+	7485	protein_coding	RAS p21 protein activator 4 [Source:MGI Symbol;Acc:MGI:1858600]	-
ENSMUSG00000030744	16139	30873.3	-0.9358	0.023754	0.291662	Rps3	7	99477896	99483738	-	4483	protein_coding	ribosomal protein S3 [Source:MGI Symbol;Acc:MGI:1350917]	-
ENSMUSG00000102599	71.5726	147.748	-1.04425	0.0237606	0.291662	Gm38386	2	6479690	6483110	+	3421	TEC	predicted gene, 38386 [Source:MGI Symbol;Acc:MGI:5611614]	-
ENSMUSG00000034807	2454.59	4704.77	-0.938603	0.0238052	0.29205	Colgalt1	8	71610998	71624911	+	4326	protein_coding	collagen beta(1-O)galactosyltransferase 1 [Source:MGI Symbol;Acc:MGI:1924348]	-
ENSMUSG00000066682	214.725	105.835	1.01989	0.0238623	0.29259	Pilrb2	5	137865827	137871815	-	1957	protein_coding	paired immunoglobin-like type 2 receptor beta 2 [Source:MGI Symbol;Acc:MGI:2450535]	-
ENSMUSG00000026721	29.5811	67.0652	-1.17722	0.0238961	0.292844	Rabgap1l	1	160219174	160793211	-	23232	protein_coding	RAB GTPase activating protein 1-like [Source:MGI Symbol;Acc:MGI:1352507]	-
ENSMUSG00000057315	331.156	645.468	-0.962543	0.0239635	0.29341	Arhgap24	5	102481391	102897937	+	8792	protein_coding	Rho GTPase activating protein 24 [Source:MGI Symbol;Acc:MGI:1922647]	-
ENSMUSG00000024608	12270.1	23451.5	-0.934527	0.0239684	0.29341	Rps14	18	60774510	60778546	+	1384	protein_coding	ribosomal protein S14 [Source:MGI Symbol;Acc:MGI:98107]	-
ENSMUSG00000026126	341.654	664.329	-0.959081	0.0239975	0.293606	Ptpn18	1	34459762	34475733	+	6492	protein_coding	protein tyrosine phosphatase, non-receptor type 18 [Source:MGI Symbol;Acc:MGI:108410]	-
ENSMUSG00000022420	272.941	534.398	-0.968973	0.0240305	0.293842	Dnal4	15	79761453	79777849	-	2391	protein_coding	dynein, axonemal, light chain 4 [Source:MGI Symbol;Acc:MGI:1859217]	-
ENSMUSG00000003184	328.293	639.181	-0.960947	0.0240516	0.293842	Irf3	7	44997648	45002848	+	3442	protein_coding	interferon regulatory factor 3 [Source:MGI Symbol;Acc:MGI:1859179]	IRF
ENSMUSG00000079652	28.6267	64.9696	-1.17861	0.024056	0.293842	Fam71f2	6	29279593	29290680	+	1276	protein_coding	family with sequence similarity 71, member F2 [Source:MGI Symbol;Acc:MGI:2141439]	-
ENSMUSG00000032374	2963.26	1545.56	0.939009	0.0240879	0.293936	Plod2	9	92542223	92608428	+	5392	protein_coding	procollagen lysine, 2-oxoglutarate 5-dioxygenase 2 [Source:MGI Symbol;Acc:MGI:1347007]	-
ENSMUSG00000064068	690.947	1331.8	-0.946591	0.0240899	0.293936	Mtx1	3	89209081	89227088	-	3584	protein_coding	metaxin 1 [Source:MGI Symbol;Acc:MGI:103025]	-
ENSMUSG00000031925	186.095	91.1653	1.02857	0.024153	0.294545	Maml2	9	13297957	13709388	+	6598	protein_coding	mastermind like transcriptional coactivator 2 [Source:MGI Symbol;Acc:MGI:2389460]	-
ENSMUSG00000078193	1273.1	2441.45	-0.939317	0.0242073	0.29489	Gm2000	1	156366040	156366484	+	445	protein_coding	predicted gene 2000 [Source:MGI Symbol;Acc:MGI:3780170]	-
ENSMUSG00000106831	62.9834	27.2476	1.2054	0.0242206	0.29489	Ube2n-ps1	5	76232612	76233070	-	459	processed_pseudogene	ubiquitin-conjugating enzyme E2N, pseudogene 1 [Source:MGI Symbol;Acc:MGI:894296]	-
ENSMUSG00000020669	62.9834	27.2476	1.2054	0.0242206	0.29489	Sh3yl1	12	30911668	30960162	+	2555	protein_coding	Sh3 domain YSC-like 1 [Source:MGI Symbol;Acc:MGI:1346118]	-
ENSMUSG00000028207	1944.97	1013.26	0.940667	0.024309	0.295806	Asph	4	9448069	9669344	-	16102	protein_coding	aspartate-beta-hydroxylase [Source:MGI Symbol;Acc:MGI:1914186]	-
ENSMUSG00000083394	88.7509	182.327	-1.03756	0.0243459	0.296041	Gm11703	11	115724326	115724808	-	483	processed_pseudogene	predicted gene 11703 [Source:MGI Symbol;Acc:MGI:3649808]	-
ENSMUSG00000024401	1563.22	813.121	0.942887	0.0243547	0.296041	Tnf	17	35199381	35202007	-	1639	protein_coding	tumor necrosis factor [Source:MGI Symbol;Acc:MGI:104798]	-
ENSMUSG00000016024	379.828	737.677	-0.957391	0.024431	0.296808	Lbp	2	158306493	158332852	+	4831	protein_coding	lipopolysaccharide binding protein [Source:MGI Symbol;Acc:MGI:1098776]	-
ENSMUSG00000038594	19.0832	5.24319	1.84061	0.0245106	0.297448	Cep85l	10	53273443	53379947	-	7986	protein_coding	centrosomal protein 85-like [Source:MGI Symbol;Acc:MGI:3642684]	-
ENSMUSG00000092187	19.0832	5.24319	1.84061	0.0245106	0.297448	Gm20457	7	64337550	64345964	-	682	antisense	predicted gene 20457 [Source:MGI Symbol;Acc:MGI:5141922]	-
ENSMUSG00000087635	40.0789	88.0219	-1.13237	0.0245246	0.297448	Gm13414	2	34649514	34650240	-	727	processed_pseudogene	predicted gene 13414 [Source:MGI Symbol;Acc:MGI:3652154]	-
ENSMUSG00000101111	647.047	333.214	0.957183	0.0245606	0.297448	Gm28437	1	24613189	24613971	-	783	unprocessed_pseudogene	predicted gene 28437 [Source:MGI Symbol;Acc:MGI:5579143]	-
ENSMUSG00000101585	59.166	25.152	1.23032	0.0245632	0.297448	1600010M07Rik	7	109998376	110151202	-	1729	antisense	RIKEN cDNA 1600010M07 gene [Source:MGI Symbol;Acc:MGI:1917031]	-
ENSMUSG00000090210	59.166	25.152	1.23032	0.0245632	0.297448	Itga10	3	96645584	96664519	+	5186	protein_coding	integrin, alpha 10 [Source:MGI Symbol;Acc:MGI:2153482]	-
ENSMUSG00000026809	352.152	683.19	-0.955817	0.0246247	0.298032	Spaca9	2	28692080	28699727	-	747	protein_coding	sperm acrosome associated 9 [Source:MGI Symbol;Acc:MGI:1917237]	-
ENSMUSG00000040350	118.336	236.814	-1.00004	0.0247089	0.29889	Trim7	11	48826140	48852209	+	7597	protein_coding	tripartite motif-containing 7 [Source:MGI Symbol;Acc:MGI:2137353]	-
ENSMUSG00000031388	265.306	517.633	-0.963909	0.0247346	0.29904	Naa10	X	73916873	73921944	-	4132	protein_coding	N(alpha)-acetyltransferase 10, NatA catalytic subunit [Source:MGI Symbol;Acc:MGI:1915255]	-
ENSMUSG00000024491	628.914	323.784	0.957588	0.024852	0.300273	Rbm27	18	42275353	42341542	+	6431	protein_coding	RNA binding motif protein 27 [Source:MGI Symbol;Acc:MGI:2147194]	-
ENSMUSG00000114414	83.9791	37.7259	1.15207	0.0248689	0.300273	A930014D07Rik	13	99007099	99021695	+	974	lincRNA	RIKEN cDNA A930014D07 gene [Source:MGI Symbol;Acc:MGI:1925197]	-
ENSMUSG00000037395	232.858	116.313	1.00073	0.0248767	0.300273	Rcor3	1	192098546	192138062	-	13622	protein_coding	REST corepressor 3 [Source:MGI Symbol;Acc:MGI:2441920]	MYB
ENSMUSG00000070729	127.879	60.7782	1.07174	0.0249924	0.301507	Gm12966	4	129899093	129899902	+	810	processed_pseudogene	predicted gene 12966 [Source:MGI Symbol;Acc:MGI:3652043]	-
ENSMUSG00000001228	2111.98	1104.42	0.935237	0.0250172	0.301644	Uhrf1	17	56303321	56323486	+	4259	protein_coding	ubiquitin-like, containing PHD and RING finger domains, 1 [Source:MGI Symbol;Acc:MGI:1338889]	-
ENSMUSG00000095524	49.6225	104.787	-1.07632	0.0250813	0.302092	Gm15682	5	88739247	88739729	-	483	processed_pseudogene	predicted gene 15682 [Source:MGI Symbol;Acc:MGI:3783124]	-
ENSMUSG00000099632	49.6225	104.787	-1.07632	0.0250813	0.302092	2900093K20Rik	2	163419795	163420361	+	567	antisense	RIKEN cDNA 2900093K20 gene [Source:MGI Symbol;Acc:MGI:1915287]	-
ENSMUSG00000044881	143.149	283.966	-0.98752	0.0252011	0.303267	Coa4	7	100537071	100540369	+	2627	protein_coding	cytochrome c oxidase assembly factor 4 [Source:MGI Symbol;Acc:MGI:1915435]	-
ENSMUSG00000037966	4509.31	8577.55	-0.927639	0.0252058	0.303267	Ninj1	13	49187485	49196244	+	1570	protein_coding	ninjurin 1 [Source:MGI Symbol;Acc:MGI:1196617]	-
ENSMUSG00000046364	10287	19549.4	-0.926299	0.0252381	0.303492	Rpl27a	7	109519147	109522367	+	2774	protein_coding	ribosomal protein L27A [Source:MGI Symbol;Acc:MGI:1347076]	-
ENSMUSG00000028820	4087.49	2147.01	0.928848	0.025377	0.304999	Sfpq	4	127021324	127037013	+	4743	protein_coding	splicing factor proline/glutamine rich (polypyrimidine tract binding protein associated) [Source:MGI Symbol;Acc:MGI:1918764]	-
ENSMUSG00000041556	5.7222	20.9606	-1.84923	0.0254753	0.305038	Fbxo2	4	148160621	148166424	+	1288	protein_coding	F-box protein 2 [Source:MGI Symbol;Acc:MGI:2446216]	-
ENSMUSG00000032528	20.9919	6.29101	1.71984	0.0254753	0.305038	Vipr1	9	121642716	121672954	+	5800	protein_coding	vasoactive intestinal peptide receptor 1 [Source:MGI Symbol;Acc:MGI:109272]	-
ENSMUSG00000063851	20.9919	6.29101	1.71984	0.0254753	0.305038	Rnf183	4	62427540	62435252	-	1524	protein_coding	ring finger protein 183 [Source:MGI Symbol;Acc:MGI:1923322]	-
ENSMUSG00000089733	20.9919	6.29101	1.71984	0.0254753	0.305038	Gm15628	14	75136270	75136912	-	547	lincRNA	predicted gene 15628 [Source:MGI Symbol;Acc:MGI:3783072]	-
ENSMUSG00000097785	5.7222	20.9606	-1.84923	0.0254753	0.305038	B230217O12Rik	19	57323385	57360775	-	1642	lincRNA	RIKEN cDNA B230217O12 gene [Source:MGI Symbol;Acc:MGI:2444948]	-
ENSMUSG00000100228	5.7222	20.9606	-1.84923	0.0254753	0.305038	Gm29257	1	133025801	133026439	+	639	processed_pseudogene	predicted gene 29257 [Source:MGI Symbol;Acc:MGI:5579963]	-
ENSMUSG00000021097	5.7222	20.9606	-1.84923	0.0254753	0.305038	Clmn	12	104763117	104865076	-	12409	protein_coding	calmin [Source:MGI Symbol;Acc:MGI:2136957]	-
ENSMUSG00000063160	218.543	426.471	-0.964093	0.0254948	0.305109	Numbl	7	27258433	27282144	+	8673	protein_coding	numb-like [Source:MGI Symbol;Acc:MGI:894702]	-
ENSMUSG00000049960	285.347	553.259	-0.9549	0.0255561	0.305679	Mrps16	14	20389304	20393634	-	2875	protein_coding	mitochondrial ribosomal protein S16 [Source:MGI Symbol;Acc:MGI:1913492]	-
ENSMUSG00000063439	127.879	255.675	-0.998758	0.0255989	0.306028	B9d2	7	25680780	25686558	+	1454	protein_coding	B9 protein domain 2 [Source:MGI Symbol;Acc:MGI:2387643]	-
ENSMUSG00000060032	1454.43	2769.42	-0.929068	0.0256394	0.306349	H2afj	6	136808244	136810074	+	1831	protein_coding	H2A histone family, member J [Source:MGI Symbol;Acc:MGI:3606192]	-
ENSMUSG00000052605	146.012	289.206	-0.98534	0.0257292	0.307259	Isoc2b	7	4844959	4870258	-	1373	protein_coding	isochorismatase domain containing 2b [Source:MGI Symbol;Acc:MGI:1914691]	-
ENSMUSG00000057036	395.098	760.73	-0.944933	0.0257518	0.307286	Gm7536	3	24333068	24333511	+	444	processed_pseudogene	predicted gene 7536 [Source:MGI Symbol;Acc:MGI:3645137]	-
ENSMUSG00000049858	56.3029	118.409	-1.07067	0.0257589	0.307286	Suox	10	128669894	128674073	-	2497	protein_coding	sulfite oxidase [Source:MGI Symbol;Acc:MGI:2446117]	-
ENSMUSG00000025498	593.603	307.019	0.950917	0.0258321	0.307892	Irf7	7	141262706	141266481	-	3776	protein_coding	interferon regulatory factor 7 [Source:MGI Symbol;Acc:MGI:1859212]	IRF
ENSMUSG00000115856	44.8507	17.8171	1.32625	0.0258645	0.307892	Gm18095	15	99880199	99881216	+	746	processed_pseudogene	predicted gene, 18095 [Source:MGI Symbol;Acc:MGI:5010280]	-
ENSMUSG00000097075	18.1288	45.0608	-1.30724	0.0258645	0.307892	Cdiptos	7	126971722	126976098	-	2591	protein_coding	CDIP transferase, opposite strand [Source:MGI Symbol;Acc:MGI:2443610]	-
ENSMUSG00000052396	18.1288	45.0608	-1.30724	0.0258645	0.307892	Mogat2	7	99219084	99238619	-	1835	protein_coding	monoacylglycerol O-acyltransferase 2 [Source:MGI Symbol;Acc:MGI:2663253]	-
ENSMUSG00000024085	662.316	342.645	0.950578	0.025903	0.308187	Man2a1	17	64600736	64755110	+	7223	protein_coding	mannosidase 2, alpha 1 [Source:MGI Symbol;Acc:MGI:104669]	-
ENSMUSG00000023990	266.26	516.585	-0.955808	0.0259676	0.308791	Tfeb	17	47737030	47792419	+	5669	protein_coding	transcription factor EB [Source:MGI Symbol;Acc:MGI:103270]	bHLH
ENSMUSG00000031782	882.772	1683.87	-0.931561	0.0259927	0.308794	Coq9	8	94838321	94854895	+	3055	protein_coding	coenzyme Q9 [Source:MGI Symbol;Acc:MGI:1915164]	-
ENSMUSG00000024140	452.359	868.656	-0.941108	0.0260184	0.308794	Epas1	17	86753907	86833410	+	5309	protein_coding	endothelial PAS domain protein 1 [Source:MGI Symbol;Acc:MGI:109169]	-
ENSMUSG00000023017	42.942	16.7693	1.35052	0.0260503	0.308794	Asic1	15	99670368	99701130	+	5740	protein_coding	acid-sensing (proton-gated) ion channel 1 [Source:MGI Symbol;Acc:MGI:1194915]	-
ENSMUSG00000038797	32.4441	72.3044	-1.15282	0.026071	0.308794	Zscan2	7	80860920	80876537	+	2994	protein_coding	zinc finger and SCAN domain containing 2 [Source:MGI Symbol;Acc:MGI:99176]	zf-C2H2
ENSMUSG00000029321	71.5726	31.4389	1.18391	0.026071	0.308794	Slc10a6	5	103605711	103629403	-	2124	protein_coding	solute carrier family 10 (sodium/bile acid cotransporter family), member 6 [Source:MGI Symbol;Acc:MGI:1923000]	-
ENSMUSG00000038766	1585.17	830.934	0.931743	0.026074	0.308794	Gabpb2	3	95181766	95217916	-	15465	protein_coding	GA repeat binding protein, beta 2 [Source:MGI Symbol;Acc:MGI:95612]	-
ENSMUSG00000025854	5674.57	10748.7	-0.921557	0.0260973	0.308794	Fam20c	5	138754514	138810077	+	6590	protein_coding	family with sequence similarity 20, member C [Source:MGI Symbol;Acc:MGI:2136853]	-
ENSMUSG00000043993	54.3942	114.218	-1.06838	0.0261015	0.308794	2900052L18Rik	11	120229802	120231585	-	1588	processed_transcript	RIKEN cDNA 2900052L18 gene [Source:MGI Symbol;Acc:MGI:1924085]	-
ENSMUSG00000061702	22.9006	7.33884	1.62628	0.0261053	0.308794	Tmem91	7	25669139	25675166	-	3547	protein_coding	transmembrane protein 91 [Source:MGI Symbol;Acc:MGI:2443589]	-
ENSMUSG00000000957	6.67656	23.0563	-1.76797	0.0261053	0.308794	Mmp14	14	54431612	54445364	+	5960	protein_coding	matrix metallopeptidase 14 (membrane-inserted) [Source:MGI Symbol;Acc:MGI:101900]	-
ENSMUSG00000022673	1794.18	942.005	0.929435	0.0261474	0.309128	Mcm4	16	15623897	15637400	-	3589	protein_coding	minichromosome maintenance complex component 4 [Source:MGI Symbol;Acc:MGI:103199]	-
ENSMUSG00000040997	984.887	1874.57	-0.928437	0.0262045	0.309479	Abhd4	14	54254188	54270637	+	3279	protein_coding	abhydrolase domain containing 4 [Source:MGI Symbol;Acc:MGI:1915938]	-
ENSMUSG00000001909	1905.84	3616.07	-0.923949	0.026218	0.309479	Trmt1	8	84686307	84699808	+	6306	protein_coding	tRNA methyltransferase 1 [Source:MGI Symbol;Acc:MGI:1289155]	-
ENSMUSG00000070960	16.2201	40.8694	-1.32609	0.0262297	0.309479	Gm19680	1	31615149	31616661	+	1513	processed_pseudogene	predicted gene, 19680 [Source:MGI Symbol;Acc:MGI:5011865]	-
ENSMUSG00000054452	908.539	1729.97	-0.929026	0.0262322	0.309479	Aes	10	81559488	81566362	+	3334	protein_coding	amino-terminal enhancer of split [Source:MGI Symbol;Acc:MGI:95806]	-
ENSMUSG00000030695	44106.3	83408.4	-0.919206	0.0262508	0.309536	Aldoa	7	126795234	126800751	-	2911	protein_coding	aldolase A, fructose-bisphosphate [Source:MGI Symbol;Acc:MGI:87994]	-
ENSMUSG00000086219	111.655	52.3956	1.08987	0.0262816	0.309736	Srrm4os	5	116438720	116465487	+	3655	antisense	serine/arginine repetitive matrix 4, opposite strand [Source:MGI Symbol;Acc:MGI:1924048]	-
ENSMUSG00000025102	147.921	292.349	-0.982209	0.0263297	0.310141	3110040N11Rik	7	81782182	81789478	-	1231	protein_coding	RIKEN cDNA 3110040N11 gene [Source:MGI Symbol;Acc:MGI:1914540]	-
ENSMUSG00000027663	820.739	1564.42	-0.930515	0.0263789	0.310328	Zmat3	3	32334792	32366014	-	11435	protein_coding	zinc finger matrin type 3 [Source:MGI Symbol;Acc:MGI:1195270]	-
ENSMUSG00000033355	90.6596	41.9173	1.11081	0.0263836	0.310328	Rtp4	16	23520291	23614222	+	2131	protein_coding	receptor transporter protein 4 [Source:MGI Symbol;Acc:MGI:1915025]	-
ENSMUSG00000054863	39.1246	14.6736	1.40775	0.0263988	0.310328	Fam19a5	15	87544299	87759364	+	2908	protein_coding	family with sequence similarity 19, member A5 [Source:MGI Symbol;Acc:MGI:2146182]	-
ENSMUSG00000005893	340.7	173.944	0.969421	0.0264539	0.310328	Nr2c2	6	92091390	92174294	+	14935	protein_coding	nuclear receptor subfamily 2, group C, member 2 [Source:MGI Symbol;Acc:MGI:1352466]	RXR-like
ENSMUSG00000078879	7.63092	25.152	-1.70352	0.0264977	0.310328	Zfp973	2	176670522	176719085	+	2709	protein_coding	zinc finger protein 973 [Source:MGI Symbol;Acc:MGI:3615331]	zf-C2H2
ENSMUSG00000026308	7.63092	25.152	-1.70352	0.0264977	0.310328	Klhl30	1	91351016	91362416	+	3089	protein_coding	kelch-like 30 [Source:MGI Symbol;Acc:MGI:1918038]	-
ENSMUSG00000083811	7.63092	25.152	-1.70352	0.0264977	0.310328	Gm13071	4	149500633	149501008	+	376	processed_pseudogene	predicted gene 13071 [Source:MGI Symbol;Acc:MGI:3651971]	-
ENSMUSG00000103039	8.58528	25.152	-1.53617	0.0264977	0.310328	Gm37123	3	32454587	32455757	+	1171	TEC	predicted gene, 37123 [Source:MGI Symbol;Acc:MGI:5610351]	-
ENSMUSG00000104186	8.58528	25.152	-1.53617	0.0264977	0.310328	Gm37819	3	49137463	49138527	+	1065	TEC	predicted gene, 37819 [Source:MGI Symbol;Acc:MGI:5611047]	-
ENSMUSG00000021884	7.63092	25.152	-1.70352	0.0264977	0.310328	Hacl1	14	31598730	31641286	-	4945	protein_coding	2-hydroxyacyl-CoA lyase 1 [Source:MGI Symbol;Acc:MGI:1929657]	-
ENSMUSG00000113078	8.58528	25.152	-1.53617	0.0264977	0.310328	Gm48734	13	62734907	62737195	-	2289	TEC	predicted gene, 48734 [Source:MGI Symbol;Acc:MGI:6098397]	-
ENSMUSG00000097378	37.2159	13.6258	1.44182	0.0265521	0.310479	B230208H11Rik	10	12916648	12923090	-	1143	lincRNA	RIKEN cDNA B230208H11 gene [Source:MGI Symbol;Acc:MGI:2443719]	-
ENSMUSG00000081824	14.3114	36.6781	-1.34958	0.0265521	0.310479	BC002163	16	42955631	42955949	+	319	processed_pseudogene	cDNA sequence BC002163 [Source:MGI Symbol;Acc:MGI:3612445]	-
ENSMUSG00000038777	14.3114	36.6781	-1.34958	0.0265521	0.310479	Sema6c	3	95160457	95174024	+	5935	protein_coding	sema domain, transmembrane domain (TM), and cytoplasmic domain, (semaphorin) 6C [Source:MGI Symbol;Acc:MGI:1338032]	-
ENSMUSG00000059775	88.7509	180.231	-1.02089	0.0266912	0.310555	Rps26-ps1	8	107439131	107439579	-	449	transcribed_processed_pseudogene	ribosomal protein S26, pseudogene 1 [Source:MGI Symbol;Acc:MGI:3704322]	-
ENSMUSG00000049658	1340.86	704.147	0.929102	0.0267052	0.310555	Bdp1	13	100017994	100104070	-	11005	protein_coding	B double prime 1, subunit of RNA polymerase III transcription initiation factor IIIB [Source:MGI Symbol;Acc:MGI:1347077]	-
ENSMUSG00000073867	12.4027	33.5346	-1.42529	0.02678	0.310555	AA474408	7	110057987	110061325	-	3339	TEC	expressed sequence AA474408 [Source:MGI Symbol;Acc:MGI:3034216]	-
ENSMUSG00000031618	12.4027	33.5346	-1.42529	0.02678	0.310555	Nr3c2	8	76899442	77245012	+	6474	protein_coding	nuclear receptor subfamily 3, group C, member 2 [Source:MGI Symbol;Acc:MGI:99459]	ESR-like
ENSMUSG00000087354	12.4027	33.5346	-1.42529	0.02678	0.310555	4930404I05Rik	16	91011249	91016743	+	2746	processed_transcript	RIKEN cDNA 4930404I05 gene [Source:MGI Symbol;Acc:MGI:1914644]	-
ENSMUSG00000091845	29.5811	66.0174	-1.15455	0.0267866	0.310555	Rpl36-ps12	6	108140120	108140509	-	390	processed_pseudogene	ribosomal protein L36, pseudogene 12 [Source:MGI Symbol;Acc:MGI:3782787]	-
ENSMUSG00000053693	28.6267	9.4345	1.58945	0.0268201	0.310555	Mast1	8	84911903	84937359	-	6459	protein_coding	microtubule associated serine/threonine kinase 1 [Source:MGI Symbol;Acc:MGI:1861901]	-
ENSMUSG00000086502	28.6267	9.4345	1.58945	0.0268201	0.310555	B130055M24Rik	7	127448636	127460360	+	1988	processed_transcript	RIKEN cDNA B130055M24 gene [Source:MGI Symbol;Acc:MGI:3590645]	-
ENSMUSG00000071724	11.4483	31.4389	-1.44682	0.0268319	0.310555	Smpd5	15	76294348	76296896	+	2149	protein_coding	sphingomyelin phosphodiesterase 5 [Source:MGI Symbol;Acc:MGI:3709877]	-
ENSMUSG00000102018	11.4483	31.4389	-1.44682	0.0268319	0.310555	K230010J24Rik	15	76009888	76046981	+	3348	protein_coding	RIKEN cDNA K230010J24 gene [Source:MGI Symbol;Acc:MGI:3588184]	-
ENSMUSG00000025352	105.929	50.2999	1.07276	0.0268604	0.310555	Gdf11	10	128882295	128891718	-	4062	protein_coding	growth differentiation factor 11 [Source:MGI Symbol;Acc:MGI:1338027]	-
ENSMUSG00000073702	9066.34	17107.9	-0.916065	0.0268893	0.310555	Rpl31	1	39367842	39371911	+	1662	protein_coding	ribosomal protein L31 [Source:MGI Symbol;Acc:MGI:2149632]	-
ENSMUSG00000032344	428.5	221.096	0.954265	0.0269038	0.310555	Mb21d1	9	78430526	78443237	-	4126	protein_coding	Mab-21 domain containing 1 [Source:MGI Symbol;Acc:MGI:2442261]	-
ENSMUSG00000030591	5859.72	11058.8	-0.916278	0.0269437	0.310555	Psmd8	7	29174188	29180701	-	3057	protein_coding	proteasome (prosome, macropain) 26S subunit, non-ATPase, 8 [Source:MGI Symbol;Acc:MGI:1888669]	-
ENSMUSG00000000838	869.411	454.763	0.934754	0.026991	0.310555	Fmr1	X	68678541	68717963	+	8966	protein_coding	fragile X mental retardation 1 [Source:MGI Symbol;Acc:MGI:95564]	-
ENSMUSG00000019066	271.986	524.968	-0.948343	0.0269927	0.310555	Rab3d	9	21907491	21918192	-	4196	protein_coding	RAB3D, member RAS oncogene family [Source:MGI Symbol;Acc:MGI:97844]	-
ENSMUSG00000099764	2700.81	5101.9	-0.917606	0.0270213	0.310555	Rps10-ps2	16	20822145	20822640	-	496	processed_pseudogene	ribosomal protein S10, pseudogene 2 [Source:MGI Symbol;Acc:MGI:3645627]	-
ENSMUSG00000098158	11.4483	2.09975	2.3823	0.0270427	0.310555	Gm4804	12	15606412	15729095	+	1644	transcribed_processed_pseudogene	predicted gene 4804 [Source:MGI Symbol;Acc:MGI:3646648]	-
ENSMUSG00000102593	12.4027	2.09975	2.49658	0.0270427	0.310555	Gm38384	8	105633750	105634871	+	1122	TEC	predicted gene, 38384 [Source:MGI Symbol;Acc:MGI:5611612]	-
ENSMUSG00000113791	12.4027	2.09975	2.49658	0.0270427	0.310555	Gm47216	13	93983195	93991768	-	381	lincRNA	predicted gene, 47216 [Source:MGI Symbol;Acc:MGI:6096024]	-
ENSMUSG00000056753	12.4027	2.09975	2.49658	0.0270427	0.310555	C330011M18Rik	8	84065236	84067287	-	1849	antisense	RIKEN cDNA C330011M18 gene [Source:MGI Symbol;Acc:MGI:3045248]	-
ENSMUSG00000050808	12.4027	2.09975	2.49658	0.0270427	0.310555	Muc15	2	110721340	110739527	+	3569	protein_coding	mucin 15 [Source:MGI Symbol;Acc:MGI:2442110]	-
ENSMUSG00000004837	11.4483	2.09975	2.3823	0.0270427	0.310555	Grap	11	61653265	61672784	+	1793	protein_coding	GRB2-related adaptor protein [Source:MGI Symbol;Acc:MGI:1918770]	-
ENSMUSG00000104103	11.4483	2.09975	2.3823	0.0270427	0.310555	Gm9517	12	113629994	113630867	-	874	processed_pseudogene	predicted gene 9517 [Source:MGI Symbol;Acc:MGI:3779430]	-
ENSMUSG00000108393	12.4027	2.09975	2.49658	0.0270427	0.310555	Gm32633	7	64001885	64020959	+	720	lincRNA	predicted gene, 32633 [Source:MGI Symbol;Acc:MGI:5591792]	-
ENSMUSG00000112352	1.90472	12.578	-2.64261	0.0270427	0.310555	Gm40617	10	25298609	25306432	+	2420	antisense	predicted gene, 40617 [Source:MGI Symbol;Acc:MGI:5623502]	-
ENSMUSG00000088909	12.4027	2.09975	2.49658	0.0270427	0.310555	Gm25432	19	5435900	5435965	+	66	snoRNA	predicted gene, 25432 [Source:MGI Symbol;Acc:MGI:5455209]	-
ENSMUSG00000095042	12.4027	2.09975	2.49658	0.0270427	0.310555	Gm12537	4	57370953	57371954	-	1002	processed_pseudogene	predicted gene 12537 [Source:MGI Symbol;Acc:MGI:3650720]	-
ENSMUSG00000022096	11.4483	2.09975	2.3823	0.0270427	0.310555	Hr	14	70552212	70573548	+	6919	protein_coding	hairless [Source:MGI Symbol;Acc:MGI:96223]	-
ENSMUSG00000114033	11.4483	2.09975	2.3823	0.0270427	0.310555	Gm47705	12	25181768	25189630	+	613	lincRNA	predicted gene, 47705 [Source:MGI Symbol;Acc:MGI:6096822]	-
ENSMUSG00000030617	11.4483	2.09975	2.3823	0.0270427	0.310555	Ccdc83	7	90223873	90265777	-	3250	protein_coding	coiled-coil domain containing 83 [Source:MGI Symbol;Acc:MGI:1918255]	-
ENSMUSG00000082305	12.4027	2.09975	2.49658	0.0270427	0.310555	Gm2420	5	32720330	32736194	+	2310	transcribed_unprocessed_pseudogene	predicted gene 2420 [Source:MGI Symbol;Acc:MGI:3780587]	-
ENSMUSG00000091239	1.90472	12.578	-2.64261	0.0270427	0.310555	Vmn2r76	7	86202024	86246308	-	26506	protein_coding	vomeronasal 2, receptor 76 [Source:MGI Symbol;Acc:MGI:3761332]	-
ENSMUSG00000114053	11.4483	2.09975	2.3823	0.0270427	0.310555	AC133498.1	13	5539279	5724510	-	4402	lincRNA	novel transcript	-
ENSMUSG00000027314	1.90472	12.578	-2.64261	0.0270427	0.310555	Dll4	2	119325784	119335962	+	3852	protein_coding	delta like canonical Notch ligand 4 [Source:MGI Symbol;Acc:MGI:1859388]	-
ENSMUSG00000107176	1600.44	3027.19	-0.919448	0.0270946	0.310992	Gm9794	6	66875321	66875743	-	423	processed_pseudogene	predicted pseudogene 9794 [Source:MGI Symbol;Acc:MGI:3642653]	-
ENSMUSG00000066324	942.896	493.533	0.933796	0.0271199	0.311123	Impad1	4	4762484	4793355	-	6543	protein_coding	inositol monophosphatase domain containing 1 [Source:MGI Symbol;Acc:MGI:1915720]	-
ENSMUSG00000003809	318.75	612.985	-0.943131	0.0272261	0.312182	Gcdh	8	84886393	84893921	-	2754	protein_coding	glutaryl-Coenzyme A dehydrogenase [Source:MGI Symbol;Acc:MGI:104541]	-
ENSMUSG00000052291	26.718	61.8261	-1.20629	0.0273145	0.313036	5330438D12Rik	10	116509052	116583515	+	2517	processed_transcript	RIKEN cDNA 5330438D12 gene [Source:MGI Symbol;Acc:MGI:3026931]	-
ENSMUSG00000064357	717.669	375.128	0.93573	0.0273802	0.313629	mt-Atp6	MT	7927	8607	+	681	protein_coding	mitochondrially encoded ATP synthase 6 [Source:MGI Symbol;Acc:MGI:99927]	-
ENSMUSG00000038967	25.7636	59.7304	-1.20885	0.0275952	0.31593	Pdk2	11	95026258	95041354	-	3163	protein_coding	pyruvate dehydrogenase kinase, isoenzyme 2 [Source:MGI Symbol;Acc:MGI:1343087]	-
ENSMUSG00000001999	1617.62	3052.34	-0.915982	0.0276604	0.316516	Blvra	2	127070665	127097084	+	2446	protein_coding	biliverdin reductase A [Source:MGI Symbol;Acc:MGI:88170]	-
ENSMUSG00000024246	107.838	214.809	-0.993284	0.0276756	0.316529	Thumpd2	17	81026327	81065085	-	1856	protein_coding	THUMP domain containing 2 [Source:MGI Symbol;Acc:MGI:1919417]	-
ENSMUSG00000033862	274.85	529.159	-0.944713	0.0277272	0.316957	Cdk10	8	123224842	123232250	+	4304	protein_coding	cyclin-dependent kinase 10 [Source:MGI Symbol;Acc:MGI:2448549]	-
ENSMUSG00000016528	8180.7	15380.1	-0.910755	0.0277902	0.317515	Mapkapk2	1	131053700	131097826	-	3041	protein_coding	MAP kinase-activated protein kinase 2 [Source:MGI Symbol;Acc:MGI:109298]	-
ENSMUSG00000042323	1172.89	618.225	0.923747	0.0278544	0.317982	Pbrm1	14	31019138	31121592	+	8846	protein_coding	polybromo 1 [Source:MGI Symbol;Acc:MGI:1923998]	HMG
ENSMUSG00000060477	1273.1	2402.68	-0.916225	0.0278709	0.317982	Irak2	6	113638467	113695026	+	4412	protein_coding	interleukin-1 receptor-associated kinase 2 [Source:MGI Symbol;Acc:MGI:2429603]	-
ENSMUSG00000038175	230.949	446.38	-0.950284	0.0278809	0.317982	Mylip	13	45389742	45412022	+	3233	protein_coding	myosin regulatory light chain interacting protein [Source:MGI Symbol;Acc:MGI:2388271]	-
ENSMUSG00000098985	58.2116	25.152	1.20691	0.0278877	0.317982	Gm27219	9	36813133	36813874	-	742	processed_pseudogene	predicted gene 27219 [Source:MGI Symbol;Acc:MGI:5521062]	-
ENSMUSG00000104960	139.332	273.488	-0.972261	0.0279743	0.318657	Snhg8	3	123507552	123508404	-	853	processed_transcript	small nucleolar RNA host gene 8 [Source:MGI Symbol;Acc:MGI:1917145]	-
ENSMUSG00000052146	62.9834	129.935	-1.04314	0.0279753	0.318657	Rps10	17	27630418	27636669	-	2311	protein_coding	ribosomal protein S10 [Source:MGI Symbol;Acc:MGI:1914347]	-
ENSMUSG00000050931	746.299	390.845	0.93296	0.0280568	0.319424	Sgms2	3	131318985	131491411	-	6227	protein_coding	sphingomyelin synthase 2 [Source:MGI Symbol;Acc:MGI:1921692]	-
ENSMUSG00000001829	912.357	1721.59	-0.915971	0.028383	0.322974	Clpb	7	101663633	101795506	+	9960	protein_coding	ClpB caseinolytic peptidase B [Source:MGI Symbol;Acc:MGI:1100517]	-
ENSMUSG00000116908	53.4399	23.0563	1.20868	0.0285101	0.324256	AC154232.2	16	36875140	36880234	+	5095	TEC	TEC	-
ENSMUSG00000005986	148.875	291.301	-0.967761	0.0286207	0.325349	Ankrd13d	19	4270180	4283137	-	2460	protein_coding	ankyrin repeat domain 13 family, member D [Source:MGI Symbol;Acc:MGI:1915673]	-
ENSMUSG00000060550	33.3985	73.3522	-1.13188	0.0286753	0.325805	H2-Q7	17	35439155	35443773	+	4265	protein_coding	histocompatibility 2, Q region locus 7 [Source:MGI Symbol;Acc:MGI:95936]	-
ENSMUSG00000037568	273.895	139.366	0.974176	0.0287357	0.326125	Vash2	1	190947646	190979296	-	4314	protein_coding	vasohibin 2 [Source:MGI Symbol;Acc:MGI:2444826]	-
ENSMUSG00000031839	1124.22	2115.58	-0.91204	0.0287438	0.326125	Hsbp1	8	119344488	119348922	+	1861	protein_coding	heat shock factor binding protein 1 [Source:MGI Symbol;Acc:MGI:1915446]	-
ENSMUSG00000018395	530.616	1003.83	-0.919594	0.0287574	0.326125	Kif3a	11	53567379	53601967	+	3586	protein_coding	kinesin family member 3A [Source:MGI Symbol;Acc:MGI:107689]	-
ENSMUSG00000039166	116.427	229.479	-0.978102	0.0287616	0.326125	Akap7	10	25169090	25307870	-	4375	protein_coding	A kinase (PRKA) anchor protein 7 [Source:MGI Symbol;Acc:MGI:1859150]	-
ENSMUSG00000022718	389.372	202.235	0.944727	0.0288121	0.326532	Dgcr8	16	18253948	18289246	-	7696	protein_coding	DGCR8, microprocessor complex subunit [Source:MGI Symbol;Acc:MGI:2151114]	-
ENSMUSG00000034108	564.972	1068.79	-0.919563	0.0288735	0.326727	Ccs	19	4825366	4839322	-	1057	protein_coding	copper chaperone for superoxide dismutase [Source:MGI Symbol;Acc:MGI:1333783]	-
ENSMUSG00000025019	136.468	67.0652	1.02369	0.0288803	0.326727	Lcor	19	41482645	41562246	+	7620	protein_coding	ligand dependent nuclear receptor corepressor [Source:MGI Symbol;Acc:MGI:2443930]	HTH
ENSMUSG00000005580	196.593	98.5002	0.996186	0.0289182	0.326727	Adcy9	16	4287529	4420498	-	5197	protein_coding	adenylate cyclase 9 [Source:MGI Symbol;Acc:MGI:108450]	-
ENSMUSG00000067577	99.2488	196.996	-0.988063	0.0289182	0.326727	A430093F15Rik	19	10740947	10786043	+	3119	processed_transcript	RIKEN cDNA A430093F15 gene [Source:MGI Symbol;Acc:MGI:2685520]	-
ENSMUSG00000028980	704.308	369.889	0.928908	0.0289543	0.326727	H6pd	4	149979475	150009023	-	5236	protein_coding	hexose-6-phosphate dehydrogenase (glucose 1-dehydrogenase) [Source:MGI Symbol;Acc:MGI:2140356]	-
ENSMUSG00000018861	315.887	603.555	-0.933779	0.0289584	0.326727	Fdxr	11	115268024	115277050	-	2806	protein_coding	ferredoxin reductase [Source:MGI Symbol;Acc:MGI:104724]	-
ENSMUSG00000060636	1991.73	3735.52	-0.907243	0.0289779	0.326727	Rpl35a	16	33056453	33060189	+	3526	protein_coding	ribosomal protein L35A [Source:MGI Symbol;Acc:MGI:1928894]	-
ENSMUSG00000061787	6175.61	11557.6	-0.904172	0.0289824	0.326727	Rps17	7	81342732	81345254	-	1274	protein_coding	ribosomal protein S17 [Source:MGI Symbol;Acc:MGI:1309526]	-
ENSMUSG00000028268	70.6182	31.4389	1.16458	0.028989	0.326727	Gbp3	3	142560026	142573209	+	3265	protein_coding	guanylate binding protein 3 [Source:MGI Symbol;Acc:MGI:1926263]	-
ENSMUSG00000027954	32.4441	71.2565	-1.1318	0.028989	0.326727	Efna1	3	89271733	89281142	-	1830	protein_coding	ephrin A1 [Source:MGI Symbol;Acc:MGI:103236]	-
ENSMUSG00000040297	471.446	246.244	0.936687	0.0289979	0.326727	Suco	1	161816114	161876682	-	8928	protein_coding	SUN domain containing ossification factor [Source:MGI Symbol;Acc:MGI:2138346]	-
ENSMUSG00000058126	831.237	437.998	0.924162	0.0290039	0.326727	Tpm3-rs7	14	113314608	113316754	+	2147	protein_coding	tropomyosin 3, related sequence 7 [Source:MGI Symbol;Acc:MGI:99705]	-
ENSMUSG00000024914	776.839	1463.82	-0.913936	0.0291381	0.328074	Drap1	19	5422805	5424979	-	1741	protein_coding	Dr1 associated protein 1 (negative cofactor 2 alpha) [Source:MGI Symbol;Acc:MGI:1913806]	-
ENSMUSG00000043889	49.6225	20.9606	1.23875	0.0291851	0.328438	Gm8399	13	81064684	81065800	+	1117	processed_pseudogene	predicted gene 8399 [Source:MGI Symbol;Acc:MGI:3647971]	-
ENSMUSG00000110682	111.655	221.096	-0.98475	0.0293074	0.32965	A530010L16Rik	8	122760045	122763021	-	2345	lincRNA	RIKEN cDNA A530010L16 gene [Source:MGI Symbol;Acc:MGI:3037766]	-
ENSMUSG00000022422	85.8878	39.8216	1.10669	0.0293329	0.329771	Dscc1	15	55076099	55090491	-	4429	protein_coding	DNA replication and sister chromatid cohesion 1 [Source:MGI Symbol;Acc:MGI:1919357]	-
ENSMUSG00000023861	156.51	302.827	-0.951632	0.0295191	0.33148	Mpc1	17	8282904	8297661	+	2082	protein_coding	mitochondrial pyruvate carrier 1 [Source:MGI Symbol;Acc:MGI:1915240]	-
[truncated: 20,453 more rows]
